# Supplementary material for: PubMedPortable: A Framework for Supporting the Development of Text Mining Applications
Source: PLoS One. 2016 Oct 5;11(10):e0163794. doi: 10.1371/journal.pone.0163794 (PMC5051953; doi:10.1371/journal.pone.0163794)
Supplement: S1 File — (ZIP) [file pone.0163794.s001.zip]

Archive with 129 entries (107 files):
- PubMedPortable-master/
- PubMedPortable-master/.gitignore
- PubMedPortable-master/BioC_export/
- PubMedPortable-master/BioC_export/BioC.dtd
- PubMedPortable-master/BioC_export/BioC_to_CSV.py
- PubMedPortable-master/BioC_export/Explanation.key
- PubMedPortable-master/BioC_export/add_BioC_annotation.py
- PubMedPortable-master/BioC_export/annotated_text_BioC.xml
- PubMedPortable-master/BioC_export/annotated_text_PubTator.xml
- PubMedPortable-master/BioC_export/call_PubTator.py
- PubMedPortable-master/BioC_export/get_search_term_identifiers.py
- PubMedPortable-master/BioC_export/pmid_list.txt
- PubMedPortable-master/BioC_export/read_BioC_annotations.py
- PubMedPortable-master/BioC_export/results_PubTator_format.py
- PubMedPortable-master/BioC_export/results_from_documentation/
- PubMedPortable-master/BioC_export/results_from_documentation/entities_complete_3tools.csv
- PubMedPortable-master/BioC_export/results_from_documentation/entities_complete_3tools_unified.csv
- PubMedPortable-master/BioC_export/results_from_documentation/entities_formatted_identifiers.csv
- PubMedPortable-master/BioC_export/results_from_documentation/entities_formatted_identifiers_unified.csv
- PubMedPortable-master/BioC_export/text_BioC.xml
- PubMedPortable-master/BioC_export/text_PubTator.xml
- PubMedPortable-master/BioC_export/unify.py
- PubMedPortable-master/BioC_export/write_BioC_XML.py
- PubMedPortable-master/PMC/
- PubMedPortable-master/PMC/create_pmcid_name_pmid_table.sql
- PubMedPortable-master/PMC/create_pmcid_pmid_table.sql
- PubMedPortable-master/PMC/create_pmcid_text_table.sql
- PubMedPortable-master/PMC/generate_xapian_compact_command.py
- PubMedPortable-master/PMC/index.py
- PubMedPortable-master/PMC/insert_PMC_ID_Name_PubMed_ID_mapping.py
- PubMedPortable-master/PMC/insert_PMC_ID_PubMed_ID_mapping.py
- PubMedPortable-master/PMC/results/
- PubMedPortable-master/PMC/results/results.csv
- PubMedPortable-master/PMC/search.py
- PubMedPortable-master/PMC/synonyms/
- PubMedPortable-master/PMC/synonyms/synonyms.txt
- PubMedPortable-master/PubMedDB.py
- PubMedPortable-master/PubMedParser.py
- PubMedPortable-master/PyLucene/
- PubMedPortable-master/PyLucene/index.py
- PubMedPortable-master/PyLucene/search.py
- PubMedPortable-master/README.md
- PubMedPortable-master/create_schema.sql
- PubMedPortable-master/data/
- PubMedPortable-master/data/efetch.sh
- PubMedPortable-master/data/generate_efetch.py
- PubMedPortable-master/data/pancreatic_cancer_example/
- PubMedPortable-master/data/pancreatic_cancer_example/medline_00000000.xml
- PubMedPortable-master/data/pubmed_result.txt
- PubMedPortable-master/documentation/
- PubMedPortable-master/documentation/NER_table_wiki.png
- PubMedPortable-master/documentation/PostgreSQL_database_schema.html
- PubMedPortable-master/documentation/Quick_Install.html
- PubMedPortable-master/documentation/Wiki.html
- PubMedPortable-master/documentation/cloud_3tools_800.png
- PubMedPortable-master/documentation/cloud_entities_identifiers_800.png
- PubMedPortable-master/documentation/cloud_search_terms_700_w.png
- PubMedPortable-master/documentation/cloud_surrounding_words_500_w.png
- PubMedPortable-master/documentation/how_to_use_pandoc.txt
- PubMedPortable-master/documentation/pie_chart_countries_publications_700_w.png
- PubMedPortable-master/documentation/quick_install.rst
- PubMedPortable-master/documentation/wiki.rst
- PubMedPortable-master/full_text_index/
- PubMedPortable-master/full_text_index/Article.py
- PubMedPortable-master/full_text_index/PubMedXapian.py
- PubMedPortable-master/full_text_index/RunXapian.py
- PubMedPortable-master/full_text_index/SynonymParser.py
- PubMedPortable-master/full_text_index/Xapian_query_results.html
- PubMedPortable-master/full_text_index/Xapian_query_results_NEAR.html
- PubMedPortable-master/full_text_index/Xapian_query_results_NOT.html
- PubMedPortable-master/full_text_index/Xapian_query_results_OR.html
- PubMedPortable-master/full_text_index/find_authors.py
- PubMedPortable-master/full_text_index/find_topics.py
- PubMedPortable-master/full_text_index/results/
- PubMedPortable-master/full_text_index/results/results_from_documentation/
- PubMedPortable-master/full_text_index/results/results_from_documentation/authors.csv
- PubMedPortable-master/full_text_index/results/results_from_documentation/counts_results.csv
- PubMedPortable-master/full_text_index/results/results_from_documentation/pmids_results.csv
- PubMedPortable-master/full_text_index/results/results_from_documentation/pmids_results_from_author.csv
- PubMedPortable-master/full_text_index/results/results_from_documentation/results.csv
- PubMedPortable-master/full_text_index/search_near_title.py
- PubMedPortable-master/full_text_index/search_not_title_or_text.py
- PubMedPortable-master/full_text_index/search_title.py
- PubMedPortable-master/full_text_index/search_title_or_text.py
- PubMedPortable-master/full_text_index/summary.py
- PubMedPortable-master/full_text_index/synonyms/
- PubMedPortable-master/full_text_index/synonyms/pancreatic_cancer.txt
- PubMedPortable-master/full_text_index/xapian/
- PubMedPortable-master/full_text_index/xapian/readme.txt
- PubMedPortable-master/full_text_index_title_text/
- PubMedPortable-master/full_text_index_title_text/Article.py
- PubMedPortable-master/full_text_index_title_text/PubMedXapian.py
- PubMedPortable-master/full_text_index_title_text/blacklist/
- PubMedPortable-master/full_text_index_title_text/blacklist/stop_words.txt
- PubMedPortable-master/license.txt
- PubMedPortable-master/plots/
- PubMedPortable-master/plots/bar_chart/
- PubMedPortable-master/plots/bar_chart/BRCA2.csv
- PubMedPortable-master/plots/bar_chart/BRCA2_pubmed.csv
- PubMedPortable-master/plots/bar_chart/CDKN2A.csv
- PubMedPortable-master/plots/bar_chart/CDKN2A_pubmed.csv
- PubMedPortable-master/plots/bar_chart/Entrez_GeneID/
- PubMedPortable-master/plots/bar_chart/Entrez_GeneID/search_terms_BRCA2.txt
- PubMedPortable-master/plots/bar_chart/Entrez_GeneID/search_terms_CDKN2A.txt
- PubMedPortable-master/plots/bar_chart/Entrez_GeneID/search_terms_KRAS.txt
- PubMedPortable-master/plots/bar_chart/KRAS.csv
- PubMedPortable-master/plots/bar_chart/KRAS_BRCA2_CDKN2A.png
- PubMedPortable-master/plots/bar_chart/KRAS_BRCA2_CDKN2A_pubmed.png
- PubMedPortable-master/plots/bar_chart/KRAS_CDKN2A_BRCA2.png
- PubMedPortable-master/plots/bar_chart/KRAS_CDKN2A_BRCA2_3tools.png
- PubMedPortable-master/plots/bar_chart/KRAS_pubmed.csv
- PubMedPortable-master/plots/bar_chart/create_bar_chart.py
- PubMedPortable-master/plots/bar_chart/get_years.py
- PubMedPortable-master/plots/bar_chart/merge.py
- PubMedPortable-master/plots/bar_chart/search_terms.txt
- PubMedPortable-master/plots/pie_chart/
- PubMedPortable-master/plots/pie_chart/countries_pancreatic_cancer.csv
- PubMedPortable-master/plots/pie_chart/pie_chart_countries.py
- PubMedPortable-master/plots/pie_chart/pie_chart_countries_publications.png
- PubMedPortable-master/plots/word_cloud/
- PubMedPortable-master/plots/word_cloud/cloud_3tools.png
- PubMedPortable-master/plots/word_cloud/cloud_entities_identifiers.png
- PubMedPortable-master/plots/word_cloud/cloud_search_terms.png
- PubMedPortable-master/plots/word_cloud/cloud_surrounding_words.png
- PubMedPortable-master/plots/word_cloud/counts_search_terms_log.csv
- PubMedPortable-master/plots/word_cloud/counts_surrounding_words_log.csv
- PubMedPortable-master/plots/word_cloud/create_word_cloud.py
- PubMedPortable-master/plots/word_cloud/generate_surrounding_words_log.py
- PubMedPortable-master/plots/word_cloud/get_search_terms_log.py
