# Supplementary material for: PubMedPortable: A Framework for Supporting the Development of Text Mining Applications
Source: PLoS One. 2016 Oct 5;11(10):e0163794. doi: 10.1371/journal.pone.0163794 (PMC5051953; doi:10.1371/journal.pone.0163794)
Supplement: S1 File — (ZIP) [file pone.0163794.s001.zip › PubMedPortable-master/BioC_export/pmid_list.txt]

1000475
1006519
1010707
10023684
10024124
10024694
10025450
10025831
10025881
10026444
10026445
10026446
10026447
10026857
10027318
10027326
10027337
10027410
10029438
10030414
10030424
