# Supplementary material for: PubMedPortable: A Framework for Supporting the Development of Text Mining Applications
Source: PLoS One. 2016 Oct 5;11(10):e0163794. doi: 10.1371/journal.pone.0163794 (PMC5051953; doi:10.1371/journal.pone.0163794)
Supplement: S1 File — (ZIP) [file pone.0163794.s001.zip › PubMedPortable-master/BioC_export/results_from_documentation/entities_complete_3tools.csv]

23981783	RFP	54484
23981783	integrin	32661
23981783	F-FDG	23583
23981783	red fluorescence protein	100346952
25794655	EMT	3702
25794655	E-cadherin	999
25794655	vimentin	7431
25794655	fibronectin	2335
24444460	LNR	42549
23840274	IL-6	3569
23840274	interferon-gamma	3458
23840274	IgG	3502
25503169	thymidine phosphorylase	1890
25503169	hemoglobin	41930
24134849	N-myc downstream regulated gene 2	515063
24134849	NDRG2	57447
24134849	histone deacetylase	38565
24134849	PANC-1	104066
24134849	PCI-35	268591
24134849	PK-45P	53947
24134849	AsPC-1	101462403
25410529	ALT	76282
25410529	AST	26503
25410529	aspartate aminotransferase	816758
25410529	Serum alanine aminotransferase	436603
24687799	human albumin	213
24218336	HRs	6430
24218336	CIs	1154
24218336	CTC	100334210
24521357	CD44	960
24521357	CD24	100133941
24521357	ZEB1	6935
24521357	MiR-200a	100033692
24521357	EMT	3702
24521357	E-cadherin	999
24521357	vimentin	7431
24521357	PCR	6481376
24521357	N-cadherin	1000
24521357	CSCs	101212175
24521357	miR-200a	406983
24377570	CEA	1084
24392017	MASTERMIND-LIKE 1	9794
24392017	NOTCH1	394367
24392017	NIC	30725
24392017	HES1	397813
24392017	MAML1	394224
24392017	CBF1	34881
24392017	NOTCH	25496
24392017	c-MYC	30686
24392017	LAG-1	388372
24392017	MEK/ERK	3354888
24392017	gamma-secretase	386808
24392017	transmembrane receptor	18186
24308064	PSCs	107810
24308064	vimentin	386601
24308064	CD105+	13805
24308064	E-cadherin mRNA	394290
25066570	AIP	334795
24648889	TWIST1	7291
24301456	hENT1	2030
24301456	nucleoside transporter 1	9154
24301456	hENT1-expressing	289586
23148997	p53	2768677
23148997	BRCA-2-deficient	566758
23148997	PARP-1	3355109
23148997	p-Akt	41957
23148997	Panc-1	104066
23148997	PARP	1302
23148997	BRCA-1	672
23148997	MiaPaCa-2	338320
23148997	AsPC-1	101462403
23904005	GEM	560566
25835095	KMT2E	55904
25835095	PHF23	79142
25835095	PHF2	5253
25835095	KDM5A	5927
25835095	PHF8	23133
25835095	ING1	3621
25835095	EZH2	2146
25835095	NCOA1	8648
25835095	ASXL1	171023
25835095	ASXL3	80816
25835095	DIDO	11083
25835095	ASXL2	55252
25835095	androgen receptor	367
25835095	estrogen receptor alpha	2101
25835095	BPTF	324479
25835095	BAP1	100158449
25835095	JARID1A	10765
25835095	ASXL PHD	403066
23122865	Ido2	169355
23122865	Ido1	15930
23122865	Tdo2	6999
25046147	CMV-GFP	7011691
25046147	elastase	554107
25046147	alkaline phosphatase	43671
25046147	insulin promoter	29535
25441307	TP53	7157
25441307	SMAD4	30640
25441307	p16	1029
25441307	KRAS	373672
25441307	APC\/beta-catenin	380441
25333575	PARP	142
25333575	GRP78\/Bip	3309
25333575	KP-2	100129174
25333575	Panc-1	104066
25333575	glucose regulated protein 78	14828
24158437	plasma membrane Ca ( 2 + ) ATPase	491
24158437	PANC1	104066
24041470	TGFbeta	7040
24041470	CDKN2A	25163
24041470	PLEKHG2	64857
24041470	MED29	55588
24041470	CCNE1	898
24041470	KRAS	373672
24041470	MYC	30686
24041470	SMURF1	36999
24041470	nucleoporin NUP153	25281
24041470	transcription factor KLF5	373556
25681274	CHK1	1111
25681274	PANC-1	104066
25681274	Res	9742416
25681274	anti-tubulin	11467927
25257585	Isl-1	3670
25257585	ICAs	3921
25257585	insulin	3630
25257585	Glut-2	6514
25257585	Ngn-3	50674
25257585	Pax-6	30567
25257585	amylase	47764
23247983	CA19-9	768
25115499	MPD	4597
25115499	AIP	334795
25115499	Immunoglobulin	80739
25115499	IgG4-SC	1100181
25463150	FGS	227671
25463150	anti-CA	11467927
24475245	Arg-Binding Protein 2\/SORBS2	8470
24475245	PTP-PEST phosphatase	5782
24475245	c-Abl kinase	25
24475245	SH3	10174
25379860	AEG-II\/36	10321
25379860	AEG-I\/36	92140
24445614	CD44	960
25485236	miR-96	407053
25485236	miR-21	406991
25485236	miR-217	100033776
25450371	Pancreatic adenocarcinoma up-regulated factor	124220
25450371	CD31	18613
25450371	AKT\/beta-catenin	12387
25450371	cyclin D1	12443
24938604	RUNX3	864
24938604	CEA	1084
24938604	RUNX3 gene	100500732
24382243	mitogen activated protein kinase phosphatase-1	114856
24382243	CP	33346
24338808	elastase 1	1990
25379092	epithelial cell adhesion molecule	4072
25379092	anti-EpCAM	171577
25379092	PANC-1	104066
25379092	DEP	5795
25379092	BxPC-3	7832
25111230	S1P2	9294
25111230	sphingosine kinase 1	8877
25111230	ABL1	25
25111230	PSCs	107810
25111230	Sphingosine-1-phosphate	1901
25111230	matrix metalloproteinase-9	406397
23546699	CBD	2652
25470788	Cyclin D1	595
25636085	CRP	100337615
23308043	Id1	3397
23308043	Src	325084
23308043	Src kinase	2534
23308043	differentiation-1	30513
24959375	TRIM33	51592
24959375	Smad4	30640
24959375	TGFbeta	7040
24959375	Smad1\/Smad4	780764
24959375	PHD	5132
24959375	Smad2\/Smad3	778755
24325093	CCK-8	100007763
24325093	BxPC-3	57332
24325093	gamma-secretase	83464
24325093	AsPC-1	101461873
24317685	MUC1	4582
24317685	MUC6	4588
24317685	MUC2	4583
24212239	pN1	51251
23303237	Vol	36692
25477168	Fab	2187
25477168	tissue factor	104563679
25109825	Dipeptidyl-peptidase-4	1803
25109825	HRs	3035
25109825	CIs	1154
25386992	NFkappaB	4790
23238993	p53	7157
23238993	RITA	84934
23238993	AMPK	5564
23238993	SESN1-2	83667
23238993	CP-31398	102633614
25699157	p62	8878
25699157	LC3-II	440738
25699157	EAD1	8292
25152580	epidermal growth factor receptor	1956
23007664	MTS	45959
23007664	CUR	248231
23007664	Panc-1	104066
23007664	SLN	100332130
23007664	MIA PaCa-2	117153
23007664	Paca-2	256297
22960266	PR	5241
22960266	Partial response	55831
24571876	KLF8	11279
24571876	KLF	2768719
24474939	p53	2768677
24474939	p16	1029
24474939	transcription factor	797627
24474939	tumor suppressor	368450
25312395	Chk1	1111
25312395	Mek1	5604
25312395	SPB07479	117246
25312395	cdc25-22	399065
25076706	insulin	3630
25838251	STATA	282375
23846919	poly ( ADP-ribose ) polymerase inhibitor	142
25560640	G-protein-coupled receptor	57007
25560640	twenty-six	31363
25560640	neuroendocrine factor	51652
25560640	chemokine	395552
25560640	ORF protein	3722217
24861243	DHb	92797
25860483	L1CAM	3897
25860483	beta-catenin	380441
25860483	Long-Term	47208
25707849	Akt	207
25707849	E cadherin	999
25707849	XIAP	733235
25707849	PTEN\/phosphatidylinositol 3-kinase\/Akt	23797
25707849	phosphatase	11797067
25581782	TSase	7298
25581782	Thymidylate synthase	22171
25581782	PANC-1	104066
25471990	GPR137	56834
25471990	PARP	1302
25471990	Caspase 3	25402
25471990	RNAi	18252955
23229642	BAF180	55193
23229642	SWI/SNF	8289
23229642	BRM	6595
23229642	BAF47	6598
23229642	BRG1	6597
23229642	T factor	43769
25522282	MUC4	4585
25522282	oncogene miR-150	406942
25522282	c-Myb	4602
25522282	c-Myb	17863
24959213	cyclin-dependent kinase 6	1021
24959213	EphB2	2048
24959213	erythropoietin-producing hepatoma cell line-B2	2041
24959213	Eph receptor-interacting B1	2047
24959213	EphrinB1-EphB2-induced	2050
24959213	EphrinB1-EphB2	1948
24959213	EphrinB1	1947
25673055	SUV60	6832
25673055	FLT	2321
25336113	SOX9	6662
25336113	epidermal growth factor receptor	1956
25336113	ERBB2	2064
25336113	ERBB	13649
25336113	EGFR\/ERBB1	37455
25336113	SOX9 gene	194854
23286918	TIC	406
24842158	AMPK	5564
24842158	AMP-activated protein kinase	43904
24842158	PANC-1	104066
24842158	AMPK-Ulk1	5562
23076814	HER2	2064
23076814	EGFR	378478
23076814	HPAC	24188177
23076814	BxPc-3	7832
24740741	IGFR1	100132417
24740741	IGF-1 protein	3484
24740741	anti-IGF-1R	3480
24740741	IGF-1	114433
24740741	IGF-1	100309514
24740741	growth factor	368715
25792009	CRP	751795
25792009	CRP	100337615
24178759	lactate dehydrogenase	3939
24178759	CD133	8842
24178759	Lactate dehydrogenase	24533
25527450	PDGF	5154
25527450	VEGF	7422
25527450	FGFR1\/2\/3	26127
25527450	VEGFR1\/2\/3	2324
25527450	PDGFRalpha\/beta	5159
25091797	PSCs	107810
24829746	CEA	1084
24829746	CD8	925
24829746	IFN-gamma	3458
24829746	HLA-A2	3133
24829746	GM-CSF	1437
24829746	CAP1-6D	401076
24039920	APH	327
24039920	acid phosphatase	48445
24039920	collagen type I	1277
24039920	TGF-beta1	7040
24039920	Panc-1	104066
24039920	Ki-67	17345
24039920	laminin	43946
24039920	fibronectin	2335
24039920	Aspc-1	68938
24252270	PTEN	368415
24252270	Pdx1-Cre	30721
25638685	NIRS	834
25566081	PI3K	5294
25566081	AKT\/mTOR	207
25566081	Ras	19700
25566081	GTPase	26934
24605029	substance P	6863
24605029	NK-1 receptor	6869
24605029	NK-1	27087
24605029	SP\/NK	14751
24875860	p53	22059
25180611	dipeptidyl peptidase-4	1803
25180611	glucagon-like peptide 1	2641
25180611	GLP-1 receptor	2740
23342270	UTR	2837
23342270	insulin-like growth factor-binding protein 2	794176
23342270	Src	325084
24716819	protein kinase B	2185
24716819	PKB	207
24716819	peptidase	115209
24716819	PANC-1	104066
23288781	E3 ubiquitin ligase	79594
23288781	Extracellular signal-regulated kinase 1\/2	5594
23288781	KRAS	373672
23288781	RC-U	9104
23288781	phosphorylated ERK 1\/2	5595
23288781	ubiquitin	368511
23288781	KRAS oncoprotein	397771
23288781	ubiquitin ligase	84585
23288781	E3 ligase	197131
24720610	CMS	23607
25670260	vascular endothelial growth factor receptor-2	16542
25025965	ELFN2	114794
25025965	SC4MOL	6307
25025965	CLDN7	1366
25025965	AG2	10551
25025965	DHCR7	1717
25025965	SIX6	4990
25025965	SLC12A2	100141486
25025965	ACAT2	8435
25025965	FDPS	735190
25025965	farnesyl diphosphate synthase	2224
25025965	Zol	47127
23086953	SIRT6	51548
23086953	TRPM2	7226
23086953	TRPM2	799412
23086953	SIRT6	444018
23086953	NFAT	32321
23086953	IL8	3576
23086953	TNF	114461
23086953	calcineurin	8674098
23086953	transcription factor	861
23086953	SIRT6-induced	14004
23086953	NAD+-dependent	42832
23086953	nuclear factor	831124
23928660	MDP	1800
22912675	sodium iodide symporter	114479
24887793	PDs	496392
25458954	Wee1	398017
25458954	CHK1	1111
25458954	H2AX	15270
25458954	CDK	36854
25458954	pan-histone deacetylase	38565
25458954	LBH589	18563799
24453292	hemoglobin-A1c	397749
24453292	HbA1c	100337545
24955215	Mirk/dyrk1B	9149
24955215	ROS	6098
25701728	H2S	286436
25076320	epidermal growth factor	1950
25076320	transforming growth factor beta	359834
24553385	epidermal growth factor receptor	1956
24553385	mitogen-activated protein kinase	3354888
24553385	KRAS gene	373672
25582328	p21-activated	44039
24972449	NAB-P	3346237
24469724	miR155	100033679
24469724	LAMC2	3918
24469724	BRIP1	83990
24469724	TFs	17109820
24469724	DEGs	58970
23403949	ABO	563897
23403949	glycosyltransferase	777950
25773752	insulin	378696
24286809	serum amylase	47764
24286809	RFA	347148
24019208	Bak	12018
24019208	caspase-3	12367
24019208	Bax	58081
24019208	mcl-1	4170
24019208	Mcl-1	100192362
24019208	UMI-77	541667
24019208	cytochrome c	34996
24019208	BH3-binding	117271
24878529	MMP	843353
24878529	MMP-14	281915
24878529	MMP-14	4323
24878529	Matrix metalloproteinase-14	407753
24878529	MMP-2	380389
24878529	Panc-1	104066
25392229	Ces1c-knockout	13884
23867474	STAT3	6774
23867474	CD3	12503
23213101	albumin	213
25117729	alanine aminotransferase	3873734
24647545	Notch	25496
24647545	Notch target gene Hes1	11257
24647545	CSCs	101212175
24647545	gamma secretase	83464
24518495	RON receptor tyrosine kinase	43803
24518495	KRAS oncogene	3845
24968121	PLR	8155064
22959167	histone H3 lysine 4	9869
22959167	histone H3 lysine 18	10919
23066090	EPAC	35588
23066090	EPAC1	223864
23066090	cAMP-dependent protein kinase	34284
23066090	PKA	40305
23066090	Akt	41957
23066090	insulin	378696
23066090	Rap1	779127
23066090	ESI-09	5266
23458352	Pre	45348
24891978	AIP	334795
24891978	immunoglobulin G4	28401
24891978	IgG4	16059
24891978	IgG4	16017
24899248	KGFR	2263
24899248	SC-101 mAb	7693047
23664167	runt-related transcription factor 3	864
23664167	MRP	65108
23664167	MRP2	1244
23664167	MRP1	4363
23664167	MRP5	10057
23664167	multidrug resistance protein	34686
23664167	PANC-1	104066
23664167	tumor suppressor	7248
23664167	BxPC-3	7832
25409614	CCAAT\/enhancer-binding protein delta	398730
25409614	FBJ osteosarcoma oncogene B	492346
25409614	NR4A3	548604
25409614	Pentraxin 3	5806
25409614	Interleukin-6	3569
25409614	KLF5	688
25409614	SFN	102889704
25409614	DEGs	58970
25409614	IgA	12518
25409614	TFs	17109820
25409614	Kr ppel-like factor 5	547638
25409614	nuclear receptor subfamily 4	100008101
25409614	NOD-like receptor	79671
25409614	GSE21654	100862336
25409614	GSE32676	102635299
25409614	NOD-like	100149929
23648440	serum albumin	104576335
25481511	MALAT1	378938
24939212	vascular endothelial growth factor	7422
24939212	vascular endothelial growth factor receptor	34127
24939212	poly-tyrosine kinase	7294
24939212	alkaline phosphatase	43671
24939212	platelet-derived growth factor	798657
25751501	Bax	58081
25751501	Gem	560566
25751501	Bcl-xL	12048
25751501	Bcl-2	596
25751501	Annexin	840476
25751501	PancOVA	41094
22851141	miR-187	406963
22851141	miR-675	100033819
22851141	miR-212	406994
22851141	Cox	1371
25190613	PKC alpha	5578
25190613	Ihh	378540
25190613	Res	6385831
25190613	Smo	100190780
25190613	resveratrol	100242994
22898642	Hedgehog-secreted	42737
24532253	TLR4	7099
24532253	MAP2K4	403052
24532253	PTEN	368415
24532253	TLRs	733314
24729227	PC-3	29619
24729227	AsPC-1	101461873
24008827	QSOX1	5768
24008827	HIF1	3091
24008827	MMP-9	4318
24008827	MMP-2	380389
24008827	HIF-1	180359
22853858	GFP	7011691
22853858	PANC-1	104066
22853858	Ad5 wild-type	3676
22853858	green fluorescence protein	645
22853858	BxPC-3	5122
22853858	E1A gene	26353
22853858	CXCR4 promoter	4783
22853858	Ads	15108
22853858	AsPC-1	101461873
24478710	PI3K	5294
24478710	Kras	445289
24478710	MAPK	3354888
24294133	PPAR delta	5467
24294133	peroxisome proliferative-activated receptor delta	5465
24294133	delta6-desaturase	9415
24294133	MEK/ERK1/2	5605
24294133	EGF	37455
24294133	MEK\/ERK1\/2-dependent	31872
24294133	ERK1\/2	5594
25701462	ATP citrate lyase	47
25701462	ACLY	436922
25701462	ATP	9537914
24589652	eukaryotic elongation factor 2	1938
24589652	HLA-A	3105
24589652	eEF2 protein	196483
24589652	eEF2	29904
24589652	serum eEF2 IgG	100309189
24589652	eEF2 786-794	407823
23178627	SES	144717
22907431	PAUF	124220
22907431	C-X-C chemokine receptor 4	12767
22907431	eNOS	18127
22907431	extracellular signal-regulated kinase	26413
22907431	stromal cell-derived factor-1	100170634
22907431	AKT	11651
22907431	CXCR4	100192360
22907431	SDF-1	20315
22907431	activator	32817
23798470	vascular endothelial growth factor-A	7422
23798470	thymidine phosphorylase	1890
23798470	basic fibroblast growth factor	2247
23798470	Hypoxia inducible factor-1 alpha	3091
24794439	p53	7157
24794439	Plac8	51316
24794439	RAS	19412
24010981	Ezrin	7430
24010981	alpha-Enolase	2023
23905902	RRM1	6240
23905902	hENT1	2030
23905902	nucleoside transporter hENT1	9154
25030587	Bcl-2	100271914
25030587	MIA	569807
25030587	SPARC	379441
25030587	caspase-2	397817
25030587	MIA PaCa2	338320
25030587	SPARC	176931
25030587	PARP protein	100310874
24649244	GEM	560566
23385730	CD4	920
23385730	CD8	925
23385730	Neu	9148
23385730	HLA-DR	3123
23385730	neutrophils	100326946
24833909	RBCK1	10616
24833909	pan-CDK	51816
24833909	pan-cyclin-dependent kinase	36854
22879911	homeobox B7	3217
22879911	Forkhead box M1	2305
22879911	IGF-II mRNA-binding protein 3	10643
22879911	kinesin family member 2C	11004
22879911	NEK2 mRNA	100379667
22879911	serine\/threonine kinase	838721
22821174	HRs	3035
22821174	CIs	1154
22821174	insulin	3630
22821174	Cox	1371
22821174	rTFA	2152
25194335	IgG4	3502
25194335	AIP	334795
25194335	CP	30998
25637565	CPA	109697
25637565	CPA-LLP	24723636
25027401	p27	3429
25027401	pRB	5925
25027401	Kip1	10519
25027401	p53	7157
25027401	SPARC	379277
25027401	PANC-1	104066
25713876	Foxp3	50943
25713876	CD4	920
25713876	CD8	925
24815839	CSCs	101212175
24105791	PSMD11	5717
24105791	MiaPaCa-2	117153
24105791	PANC-1	104066
24105791	caspase	37729
24510992	mTOR	47396
24510992	Akt	207
24510992	LC-3	84557
24510992	PANC-1	104066
23864708	CD44	960
23864708	urokinase plasminogen activator	25619
23864708	LIM homeobox-2	791744
23864708	HOXA5	3202
23864708	CD24	25145
23864708	p53	2768677
23864708	miR-124	12797995
23864708	HOXA5	58052
23864708	Hey	35764
23864708	PANC-1	104066
23864708	homeobox transcription factor A5	282666
23864708	MIA PaCa-2	117153
25714017	ARID1A	8289
25714017	FBXW7	55294
25714017	TP53	7157
25714017	PIK3CA	5290
25714017	CDKN2A	1029
25714017	SMAD4	30640
25867419	Rab23	444806
25867419	Panc-1	104066
25673820	PI3K	5294
25673820	MEK/ERK	5594
25673820	mTORC2-mediated	74343
25673820	MEK	5609
25673820	mTOR	47396
25673820	RICTOR	561835
25673820	PKI-587	5570
25673820	AKT	207
25673820	mTORC1\/S6K	6195
25673820	PANC-1	104066
25673820	mTORC1\/4E-BP	1978
25673820	S6	6194
24996521	Reg3A	5068
24996521	SOCS3	9021
24996521	JAK\/STAT3\/NF-kappaB	5970
24996521	Pancreatic cancer	284998
24996521	cytokine	6375
24996521	PaC	819424
24996521	Reg3A-induced	450219
25130171	Ob-R	230514
25130171	leptin receptor	16847
25130171	HIF-1	180359
25130171	Hypoxia inducible factor	13819
25130171	HRE	843568
24551298	c-Myc	4609
24551298	CD95\/APO1	355
24551298	Fas	100124750
24551298	Fas	44531
24894821	POU5F1	5460
24894821	SOX2	6657
24894821	NOTCH1	4851
24894821	NANOG	79923
24894821	PANC-1	104066
24894821	cell-associated	83445
23739738	pT3	7694
23129367	chemoRT	14669689
24851723	End	2022
25496480	CEA	111518
25496480	VEGF	7422
25496480	HCS	112308
25496480	MMP-9	4318
25496480	MMP-2	380389
25496480	CA19-9	768
24193916	tissue transglutaminase	7052
24193916	elongation factor-2 kinase	29904
24193916	apoptosis-inducing factor	33390
24193916	DR5	8795
24193916	DR4	3126
24193916	caspase-8	58022
24193916	AIF	9131
24193916	PANC-1	104066
24193916	TRAIL	8743
24193916	ROT	37859
24193916	PKC-delta	5580
24147435	BRCA2	566758
24147435	BRCA1	672
23167392	MTHFR gene	567547
23167392	CIs	83681
23167392	Methylenetetrahydrofolate reductase	17769
23167392	A1298C	5963822
23167392	C667T	5660254
23149918	mTOR	47396
23149918	somatostatin receptor-2	54305
23149918	Tyr3	247029
25191518	CTNNB1	30265
25191518	RNF43	54894
25191518	beta-catenin	380441
25191518	amylase	47764
25191518	SMAD4 gene	403356
25015206	FDG-PET	23583
25015206	SUV	6832
25015206	PET-M0	25398307
23078921	TFs	6298
23292004	MUC5AC	4586
23292004	TRAIL	8743
23292004	caspase 3	12367
24732633	MST1/cyclophilin D	10105
24732633	mammalian sterile 20-like kinase 1	6789
24732633	MST1	542695
24732633	ROS	6098
24732633	MST1\/Cyp-D	100133307
24858717	PubMed	252459
24395243	PALB2	79728
24395243	CDKN2	1029
24395243	cationic trypsinogen	5644
24395243	BRCA2	566758
24395243	ATM	398148
25202061	Sex-determining region Y-box 2	6657
25202061	Oct4	397784
25202061	SOX2	378723
25202061	heat-shock protein	14755304
25202061	HSP	30449
23390663	CCK ) receptor	886
23390663	CCK2R	887
23390663	CCKB	100000095
23390663	CCK	100007763
23390663	gastrin	2520
23390663	cholecystokinin 8	885
23390663	GR	2936
23390663	CCKR	12426
23390663	Phe	4241508
23390663	phenylalanine	5053
23390663	cyclo-MG2	102416528
22843887	HUGL-1	3996
22843887	Drosophila tumor suppressor gene	57509
24141108	CD44	960
24141108	CD24	100133941
24141108	CD133	8842
23193916	Cx43	2697
23193916	Ki-67	17345
23193916	Histone deacetylase	9759
23193916	histone	43229
23193916	histone H4	121504
24248418	GAB2	9846
24248418	PAI-1	5054
24248418	AKT	207
24248418	beta-catenin	380441
24838526	CHK1	1111
24838526	RAD51	832208
24838526	CHK1	12649
24838526	EGFR	378478
24838526	ERK1\/2	5594
25232495	sFRP4	6424
25232495	Wnt2	7472
25232495	Wnt	34009
24926961	PP2A	843333
24926961	Dkk3	570418
24926961	WISP2	8839
24926961	KRT8	794486
24926961	PANC	834942
24926961	NRP1	353246
24926961	PP2A	51792
24926961	Wnt/beta-catenin	380441
24926961	PANC-1	104066
23658483	CD44	960
23658483	CD24	100133941
23658483	OXA-GEM	3095413
23000893	pancreatic cancer	284998
23000893	PaC	819424
25744922	CA19-9	768
22952903	PI3K	5294
22952903	MEK	5609
22952903	K-RAS	3845
22952903	MAPK	3354888
22952903	pERK	5594
22952903	pAKT	207
23816557	ABO	563897
23816557	MDR	23158
23816557	rs495828	495828
23816557	rs657152	657152
24573314	factor XII	58992
24573314	NETs	11005
24573314	MPs	3373
23801748	forkhead box L1	2300
23801748	zinc finger E-box-binding homeobox 1	6935
23801748	TRAIL	8743
24368982	p-PERK	9451
24368982	GADD153\/CHOP	1649
24368982	Grp78\/Bip	3309
24368982	ATF6	558071
24368982	ATF4	406514
24368982	JC-1	79109
23239853	vascular endothelial growth factor receptor 3	14257
23239853	vascular endothelial growth factor receptor C	422573
23239853	Prox1	395802
23239853	Prospero homeobox protein 1	100404369
23239853	Vegfr-3	395742
23239853	Vegf-C	395909
23284277	STAT1	30768
23284277	interferon-gamma	281237
24897969	interleukin-6-related	3569
24897969	IL-6 receptor	3572
24897969	PSN-I	51251
24897969	HCM	8731
23424623	Arginase II	384
23424623	SLC2A1	6513
23424623	carbonic anhydrase IX	768
23424623	CAFs	6899
23424623	arginase	46717
23424623	pancreatic ductal carcinoma	10076
23424623	PDC	386613
23424623	ARG2-expressing	379198
23424623	ARG2 transcript	40250
25341034	NF-kappaB	18033
25341034	KRAS	373672
25341034	RAGE	11596
25341034	hypoxia-inducible factor 1	11863
25341034	HIF1	180359
25071014	p53	7157
25071014	MDM2	4193
25071014	p73	83478
25071014	AKT	207
25071014	p21	1026
25071014	PI3K	5294
25071014	ARF	1029
25071014	NPM	4869
25071014	NPM-Ser48	442006
25071014	PI3K-AKT	10000
22902508	NF-kappaB	4790
22902508	vimentin	7431
22902508	desmoglein-2	1829
22902508	MEK	5609
22902508	E-cadherin	999
22902508	GSPs	2857251
22902508	fibronectin	2335
22902508	PANC-1	104066
22902508	N-cadherin	1000
22902508	ERK1\/2	5594
22902508	AsPC-1	101462403
23857605	lamin B1	4001
23857605	Lamin	33782
24566656	AIP	334795
24592173	NPs	594857
24592173	MIA-PA-CA-2	117153
25197551	VEGF	7422
25197551	KP-1	134505
25197551	vascular endothelial growth factor receptor	34127
25197551	RET	30512
25197551	FGF	14164
25197551	dorsal	35047
25197551	PDGFR alpha	5156
25197551	fibroblast growth factor receptor	398181
25197551	growth factor receptor	432338
23745036	PRSS1	5644
23745036	protease serine 1	10942
23745036	SPINK1	6690
23745036	MEN1	4221
23745036	CFTR	100381094
23745036	trypsin	101895007
23745036	AIP	334795
25310976	GAS1	683470
25310976	Gas1	2619
25310976	BOC	443556
25310976	CDON	373711
25798752	PER2	8864
25798752	SIRT1	23411
25798752	PER3	8863
25798752	CRY2	1408
25798752	PER1	5187
25798752	CRY1	394398
25798752	CLOCK	30140
25798752	PANC-1	104066
25798752	MIA-PaCa-2	117153
24379655	microtubule-associated protein 1 light chain 3	81631
24379655	Akt	207
24379655	Bcl-2	596
24379655	caspase-3	42008
24618430	MUC5AC	4586
24618430	HSP90	3320
24618430	A heat shock protein 90	3326
24618430	NEO-102	43523
25852272	CD44	960
25852272	CD24	100133941
25852272	Panc1	104066
25852272	GDP-fucose transporter	31553
24731702	sigma-2 receptor	18391
24731702	cIAP	330
24731702	NF-kappaB\/TNFalpha	396093
24731702	sigma-2	232910
24731702	SW IV-134	44356
24731702	Smac	66593
25312799	integrin alphavbeta3\/alphavbeta5	3685
25312799	PC-3	7832
25312799	integrin	32661
25312799	U87MG	641638
25312799	A549	693132
25312799	alphavbeta3\/alphavbeta5	100068706
25312799	HT29	3487
24354864	MMP3	4314
24354864	Podoplanin	10630
24354864	matrix metalloproteinase	843353
24354864	PANC-1	104066
24354864	CAFs	6899
24354864	PDPN	768390
24354864	CD10	4311
24354864	growth factor	368715
24215674	Akt	207
24215674	survivin protein	373110
24215674	ERK1\/2	5594
24534203	PARP	142
24534203	Bcl-2	100271914
24534203	pan-Bcl-2	147945
24534203	GX15-070	14005854
23936547	ACP	60502
22787433	CD44	960
22787433	CD24	100133941
22787433	Chk1	1111
22787433	AZD7762	542652
23157679	interferon-gamma	3458
23157679	mda-7	11009
23157679	cytomegalovirus promoter	100035301
23157679	E1A	25395998
23157679	CMV-Prom	100035620
23157679	gene-3 promoter	3683
23157679	p53\/pRb\/p16	9712757
25266999	CA	43517
24116110	EZH2	2146
24116110	cyclin E2	9134
24116110	Cyclin D2	894
24116110	miR-26a	407017
24116110	PCNA	30678
24116110	ABPT	3978400
23774698	epidermal growth factor receptor	1956
23861445	GATA6	399082
23861445	reverse transcriptase	20468491
23861445	HpaII	2856560
23861445	beta-glucosyl transferase	1258765
23861445	MspI	42126
25493642	S6K	404181
25493642	insulin	378696
25493642	PANC-1	104066
25493642	ACC	104371
25493642	ERK	26413
25493642	acetyl-CoA carboxylase	108079
25493642	MiaPaCa-2	338320
25493642	mTORC1	382056
25493642	AMPK	282324
25493642	alpha2 catalytic subunit	19052
24604208	vimentin	7431
24604208	E-cadherin	999
24604208	E-cadherin	394290
24604208	E-cadherin	100337618
24604208	fibronectin	397744
24604208	miR-208	406990
23799850	SMARCC1	6599
23799850	PSN1	51251
23799850	miR-320c	100033611
25408262	CYP1A2	1544
25408262	epidermal growth factor receptor	1956
25408262	tyrosine kinase	30256
23283488	EZH2	2146
23283488	EZH2	768133
23283488	PcG	40358
23283488	BMI-1	398052
23283488	CSCs	101212175
25609948	NIR	57741
25609948	QDs	855483
25594027	SOX15	363632
25594027	SOX gene	11166
23219147	tumor necrosis factor-alpha gene	21926
23219147	NF-kappaB	18033
23219147	TNF-alpha	7124
23219147	nuclear factor-kappa B	41087
23219147	FUT175	338077
23219147	nuclear factor kappa-B	751869
23219147	AsPC-1	101461873
24876152	uPA	5328
24876152	c-MET	4233
24876152	vascular endothelial growth factor	7422
24876152	hepatocyte growth factor	103527864
24876152	HGF	395941
24876152	p38	24529706
24876152	phosphatidylinositol-3 kinase	5294
24876152	urokinase-type plasminogen activator	104571145
24876152	CAhPSCs	107810
24876152	CAhPSC	30331
24876152	hepatocyte growth factor/c-MET	373551
24876152	ERK1\/2	5594
25875801	signal transducer and activator of transcription 3	20848
25875801	Met_3wk	100035813
25875801	Met_1wk	100126079
25875801	nuclear factor kappaB	18033
25875801	NFkappaB/STAT3	243910
25875801	Met_1wk	13433
25875801	protein 1 transcription factor	101511614
25629611	Ikaros	22778
25629611	CK2	13000
25629611	CD25	16184
25629611	PP1	19047
25629611	CD3	12501
25629611	protein phosphatase 1	49260
25629611	TB CD3	225363
25629611	CD4	492885
23384775	AKT2	379783
23384775	FGFR4	2264
23384775	ERBB2	2064
23384775	PLK2	10769
23384775	pan-PLK	43769
22814396	PODXL	563365
22814396	L-selectin	29259
25666743	PALB2	79728
25666743	BRCAX	60500
25666743	BRCA1	672
25666743	BRCA2	566758
25666743	RAD51	380251
25666743	MORF4L1-PALB2	340544
25666743	F1016S	25481545
25666743	F1016S	14022220
25198660	IFN-gamma	3458
25198660	TGF-beta	7040
25198660	IL-2	3558
25198660	IL-4	3565
25198660	MHC-II	111364
25198660	CIITA gene	100003537
25198660	major histocompatability complex II	539241
25198660	Th2-type	414844
25198660	Th1-type	838901
24315826	MEK2	26396
24315826	Rosa26	14910
24315826	MEK1	26395
24315826	MAPK	3354888
24315826	p48Cre	70356
23142633	focal adhesion kinase	19229
23142633	FAK	14083
23142633	Ror2	4920
23142633	Wnt5a	568191
23142633	Ror2	398399
23142633	Neurotrophin receptor-interacting	94275
23142633	Src	380430
23142633	Src	325084
23142633	Src kinase	12988
23142633	RTK	38559
23142633	receptor tyrosine kinase	379148
23142633	Ror2-Src	17978
23142633	Wnt	34009
24213797	TRAIL	8743
24213797	Mcl-1	4170
24213797	BxPC-3	7832
24114022	CEA	1084
24114022	CA19-9	768
23267876	PCA	28982
23267876	amylase	47764
25237909	Gem	560566
25237909	bax	58081
25237909	caspase 3	12367
25237909	NF-kappaB p65	18033
25237909	K-ras\/GSK -3 beta\/NF-kappaB	102881802
25237909	bcl-2	596
25237909	Lut	840067
25237909	GSK-3beta	56637
24809702	IGF-IR	245702
24809702	IGF-1R	398022
24809702	insulin receptor beta	398006
24809702	PANC-1	104066
24809702	insulin-like growth factor 1 receptor	245701
24809702	MAPK	3354888
24809702	AKT\/PI3K	560549
24809702	JAK\/STAT	32080
25326799	dual-recombinase	30663
25326799	Flp-FRT	18085541
25326799	protein kinase	542144
24857044	hENT1	2030
24857044	nucleoside transporter 1	9154
24857044	human equilibrative nucleoside transporter 1	100357908
25031753	PDIA3	2923
25031753	PNI	5270
24150277	heavy chain	35007
24150277	biotin	19012714
24150277	glycosidase	100821141
24121041	IL-35	10148
24121041	plasma IL-35	3592
24121041	p35	8851
24021017	HFS	118429
23456390	p53	7157
23456390	p21	9338
23456390	PANC-1	104066
23456390	EGFR	378478
23456390	integrin cell surface receptor	57126
23456390	hemoglobin	816103
23456390	plasma membrane receptor	816413
25413391	SEMS	40315
25413391	IFM	854135
23879587	N-myc downstream regulated gene 1	10397
23879587	TGFbeta	7040
23879587	NFkappaB	4790
23879587	EMT	3702
23879587	oncogenic transforming growth factor beta	397778
23879587	nuclear factor kappa B	41087
23879587	Wnt	34009
25008236	CCL4	6351
25008236	CCL3	6348
25008236	CCL2	6347
25008236	CXCL9	246759
25008236	CCL5	81780
25008236	cytotoxic T-lymphocyte antigen-4	1493
25008236	granulocyte-macrophage colony stimulating factor	116630
25008236	ATC	817302
25008236	IL-10	3586
25008236	IL-13	116553
25008236	IL-12	101676232
25008236	anti-CD3	11905
25008236	IFN-gamma	15978
25008236	IL-2R	3559
25672594	Endothelial PAS domain protein 1	13819
25672594	EPAS1 siRNA	2034
25672594	Vascular endothelial growth factor	22339
25672594	MTT	35832
25672594	CD34	947
25672594	VEGF	7422
23543149	SDS	100036931
24935623	OGG1 gene	4968
24935623	polymerase	100862688
24473270	Panc-1	104066
24473270	Caco-2	6564
25765944	tumor necrosis factor alpha	280943
25765944	NFkappaB	4790
25765944	FasL	14103
25765944	cyclin D1	30222
25765944	Fas	768248
25765944	c-Myc	30686
25765944	beta-Catenin	380441
25765944	nuclear factor-kappaB	41087
25765944	TNFalpha	100137625
25765944	pro-apoptotic	578
23529644	Ki-67	17345
23529644	terminal deoxynucleotidyl transferase-mediated	21673
23226563	Notch3	4854
23226563	Notch1	4851
23226563	HEY-1	23462
23226563	Notch4	4855
23226563	Notch	25496
23226563	HES-1	3280
24194753	albumin	11657
24194753	Serum albumin	102952082
25431952	EZH2	2146
25431952	Ring1B	6045
25431952	PcG	40358
25431952	histone	43229
25431952	H3K27Me3	10873
25431952	HOX gene	9355
25431952	AsPC1	101461873
24144893	Par-4	114774
24144893	PI3K/Akt	560549
25599121	HRs	6430
22984426	ADAM12	8038
22984426	DNMT1	1786
22984426	CAF	43751
22984426	CAFs	6899
22984426	disintegrin	733175
23695799	NF-kappaB	18033
23695799	PANC1-PKCbeta1	104066
23695799	protein kinase C beta1	5579
23695799	cyclin	5111
23695799	MEK\/ERK	17242
23695799	fibronectin	14268
23695799	PI3K\/Akt	10000
23226346	telomerase	373635
23226346	TERT-CLPTM1L	575612
24550494	CD44	960
24550494	PDX1	3651
24550494	mitogen-activated protein kinase	3354888
24550494	MAPK\/ERK	5608
24550494	EpCAM	17075
24550494	homeobox 1	3198
24550494	MYC protein	17870
25001177	murine double minute 2	17246
25001177	Netrin-1	18208
25001177	Mdm2	30637
25001177	p53 protein	27223
25621051	neuron-specific enolase	2026
25621051	chromogranin A	1113
25621051	synaptophysin	6855
25621051	CK	1120
25621051	Syn	2534
25621051	cytokeratin	3848
25621051	CgA	432256
25669980	CXCR4	100192360
24649263	HAI	6692
22825128	NF-kappaB	4790
22825128	LMP	9260
22825128	lysosomal membrane permeabilization	112770
22825128	Bcl-2	596
22825128	Bax	58081
22825128	cytochrome C	34996
24928849	RIT	6016
24928849	PK-1	84432
24928849	BxPC-3	7832
24928849	AsPC-1	101461873
24928849	SS1P	22475079
24204197	Ras	19412
24204197	STAT3	6774
24204197	signal transducer and activator of transcription 3	20848
24204197	c-RAF\/mitogen-activated protein-extracellular signal-regulated kinase	8625569
24204197	MEK	17242
24204197	Ras	19700
24204197	FTS	14339
24204197	ERK1\/2	26413
24204197	Ras-GTP	102594778
25473891	NF-kappaB	4790
25473891	nuclear factor kappaB	18033
25065594	ptf1a	256297
25065594	MAPK\/ERK	5609
25065594	KRAS proto-oncogene	3845
25065594	KRAS	445289
25065594	G12D	100132399
25065594	G12F	100008586
24914244	peptidase-4	1803
23142291	Ki67	17345
23142291	caspase-3	12367
23142291	PARP1	397928
24345208	ZIP4	55630
24345208	zinc transporter ZIP4	104866482
24280570	B7H4	79679
24280570	HSP27	3316
24280570	DJ-1	11315
24280570	DJ-1 protein	64800
23369246	CRT	811
23369246	CAP	9200
23369246	mOS	5656951
23508375	insulin	3630
25742737	SMAD4 gene promoter	3683
25742737	SMAD4 gene	58531
22901202	MTHFR	567547
22901202	CIs	83681
22901202	Methylenetetrahydrofolate reductase	17769
22901202	A1298C	5963822
22901202	C667T	5660254
23946268	GFP	7011691
23946268	Green fluorescent protein	824451
23660946	ARID1B	57492
25540678	KISS1	280287
25540678	NRF2	360149
25540678	PIR	32379
25540678	ABC transporter	9429
25540678	epoxide hydrolase	817215
25540678	thioredoxin reductase	31760
25540678	aldehyde dehydrogenase	34256
25540678	AsPC-1	101461873
25540678	NRF2-responsive	778384
25684468	CD44	960
25684468	CD24	12484
25684468	CD133	19126
25684468	ALDH	11670
25684468	Sox-2	6657
25684468	Gli	2735
25684468	Oct-4	18999
25684468	nuclear transcription factor	171017
25684468	nuclear transcription factor	4801
25704403	cathepsin B	1508
25704403	TF	32821
25704403	ADC	379379
25704403	Tissue factor	104563679
25025679	IgM	973
25025679	IgG	3502
25025679	alpha-galactosyl epitope	14594
25025679	Galalpha1-3Galbeta	6482
25621568	PS7	100653053
25621568	PS30	653247
24755884	KRAS	445289
23762798	Retinoic acid-inducible gene I	230073
23762798	TGFbeta	7040
23762798	transforming growth factor beta	359834
23762798	type I interferon	15975
23514705	human PSC	100653366
23514705	STAT3	6774
23514705	macrophage colony-stimulating factor	1437
23514705	STAT5	6777
23514705	IL-6	3569
23514705	VEGF	7422
23514705	vimentin	7431
23514705	STAT1	6772
23514705	SDF-1	6387
23514705	MCP-1	6347
23514705	alpha-smooth muscle actin	59
23514705	alpha-SMA	6606
23514705	interleukin	100885851
24404136	SMAD3	4088
24404136	ATG5	9474
25047070	FAK	14083
25047070	focal adhesion kinase	19229
25047070	STAT3	30767
25047070	STAT3	6774
25047070	Src	325084
25047070	QD232	104023
25047070	Src tyrosine kinase	12988
25047070	ROS	30442
23880585	QoL	2110
24363267	p22phox	79129
24363267	NADPH oxidase	5740310
23293110	CXCR-2	3579
23293110	vascular endothelial growth factor receptor 2	16542
23293110	VEGFR-2	3791
23293110	polymerase	100616102
23293110	PAR-1	145624
23293110	proteinase-activated receptor 1	100148468
24663812	DLT	146059
23236243	MPD	4597
23236243	serum amylase	47764
24761691	secretin	6343
24732804	ZBTB34	403341
24732804	Sp4	398919
24732804	Sp1	431939
24732804	Myc	30686
24732804	Sp3	558652
24732804	miR-17-5p	100033570
24732804	Myc-regulated	10397
24732804	ZBTB10\/ZBTB4	65986
23260004	Soluble receptor	395665
25103821	LTL	38845
25103821	HbA1c	100337545
24244714	HYAL1	3373
24244714	HAS2	3037
24244714	HA	251217
24244714	hyaluronan	15116
23187835	tumor suppressor	368450
23316479	SMAD4	780764
23316479	KRAS	373672
23316479	DPC4	17128
23316479	p16\/CDKN2A	25163
23316479	EMT	3702
23316479	CSCs	101212175
24570946	histidine decarboxylase	3067
24570946	HDC	793609
24285464	TM4SF1	4071
24285464	hsa-miR-141	406933
25637792	IIA	11981
24459066	LEG1	352999
24459066	galectin-1	3956
24459066	adenylyl cyclase-associated protein 1	102898297
24459066	PRELP	100144408
24459066	CAP1	401076
24241954	Small	175815
24049451	EMT	3702
24049451	CSCs	101212175
22876965	FCS	46068
22896695	CDKN2A	25163
22896695	SMAD4	794669
22896695	TP53	7157
22896695	KRAS	373672
23613489	USP15	9958
23613489	BRCA2	566758
23613489	SOX2	378723
23613489	BRCA1	672
23613489	DISC1	27185
23613489	NCOA6	23054
23613489	TRIM5	308906
24536047	ELAV1	399292
24536047	HuR	363854
24536047	WEE1	541768
24536047	WEE1	398017
24536047	Cdk1	983
24536047	PARP	1302
24536047	gamma-H2AX	15270
24536047	RNA-binding protein	842216
25684665	Slingshot-1L	54434
25684665	PCs	8075
25684665	Cofilin-phosphatase	1072
25684665	actin	40444
25684665	Actin	35526
25684665	PC	40358
25684665	PANC-1	104066
24161419	CEA	1084
24161419	CA 19-9	768
23547054	c-myc	4609
23547054	TGF-beta-activated kinase 1	6885
23547054	NF-kappaB	4790
23547054	GSK-3	2931
23547054	KRAS	373672
23547054	IKK	393287
23547054	IkappaB kinase	3551
23547054	TAK1-TAB	403084
24604757	Smad4	30640
24604757	TP53	281542
24604757	RNF43	54894
24604757	P16	1029
24604757	GNAS	394414
22878836	ERP	2004
25024609	Zeb1	6935
25024609	Panc-1	104066
25024609	E-cadherin	12550
25024609	H3	109741
25024609	vimentin	22352
25024609	matrix metalloproteinase 9	17395
25024609	MiaPaCa-2	117153
25024609	H3 receptor	11255
25024609	AsPC-1	101462403
25444914	AKT	207
25444914	ROS	6098
25444914	PI3K/AKT	10000
25257100	NFkappaB	4790
25257100	p65-NFkappaB	19697
25257100	MIA PaCa-2	117153
25257100	XIAP protein	733235
22939953	Her-2	2064
22939953	epidermal growth factor receptor	1956
22939953	cyclin D1	595
22939953	epidermal growth factor receptor\/p7	2886
22991414	TP53	7157
22991414	CDKN2A	1029
22991414	SMAD4	30640
22991414	KRAS	373672
22991414	SMAD4 protein	9839
25824606	LAP-07	7939
25227800	first-line	641625
23438848	Paraoxonase-1	5444
23438848	albumin	213
23438848	insulin	3630
23438848	L55M	50724
25842732	CD133	19126
25842732	Notch	25496
25842732	Notch-4	18132
25842732	Jagged-1	16449
25842732	Jagged-2	16450
25842732	Notch-1	4851
25842732	Notch-3	4854
25842732	Notch-2	4853
25431135	FAM21	28006
25431135	NF-kappaB-dependent	18033
25431135	p65	19697
25431135	WASH	100287171
25431135	FAM21-interacting	297530
25431135	NF-kappaB	41087
25431135	CRM1\/exportin1-dependent	399087
24063415	NGAL	330671
24063415	neutrophil gelatinase-associated lipocalin	51310
23940674	CD166	214
23940674	CD166-positive	100323605
24252853	IFN	3439
24252853	beta-interferon	3456
25376606	PI3K	5294
25376606	MEK	5609
25376606	PI3K	5290
25376606	GDC-0941	8034
25376606	KRAS oncogene	3845
25376606	MAPK	3354888
25376606	PI3 kinase	5289
24899628	fusion	414144
22791941	somatostatin	6750
24651674	TNFA	7124
22806305	CRT	811
22907845	MRP3	8714
22907845	MRP2	1244
22907845	MRP1	4363
22907845	ERK	5594
22907845	epidermal growth factor receptor tyrosine kinase	3791
22907845	tyrosine kinase	7294
22907845	multidrug resistance ( MDR ) protein gene	34686
22907845	RAF1/ERK	5595
22907845	MDR protein gene	5243
22907845	MDR	5244
24801685	caspase-3	12367
24801685	caspase-7	12369
24801685	Adiponectin	104862299
24801685	Adiponectin	751715
25634858	lactate dehydrogenase	3939
22992976	Panc-1	104066
22992976	MTT	35832
22992976	MMP	843353
25844823	MPC	106501493
24856586	CD4	920
24316450	fibronectin	2335
24316450	EpCAM	17075
23591744	CHT	60482
23591744	LAC	3938
23591744	RFA	347148
23857777	ZIP4	837640
23857777	TP53INP1	568021
23857777	LATS2	26524
23857777	CD44	960
23857777	CREB	1385
23857777	CREB-miR-373	442918
23857777	zinc transporter	819293
23857777	transcription factor	861
23857777	ZIP4-induced	16911
25864651	Akt	207
25864651	EGFR	378478
25864651	PI3K/AKT	10000
25864651	Aspc-1	68938
25436321	CEA	1084
25348516	PI3K	5290
25348516	MEK	17242
25348516	Kras	373672
25348516	Res	14022221
25348516	MEK1\/2	5605
25348516	AZD6244	542652
25348516	BKM120	107534
24194908	aldehyde dehydrogenase	34256
24708215	IkappaBalpha	4792
24708215	p65	5970
24708215	Bax	58081
24708215	Bcl-2	596
24708215	caspase-9	373560
24708215	caspase-3	42008
24708215	annexin	42492
23967078	NFkappaB	4790
23967078	NS1	5781
23967078	PV-H1	83483
23967078	5-FC	329693
23967078	Akt/PI3K	10000
23344033	p53	2768677
23344033	Bax	58081
23344033	Beclin 1	8678
23344033	mTOR	47396
25187579	recombinant human bone morphogenetic protein-2	650
25187579	rhBMP-2	6007
25187579	BMP	33432
23590467	transcription factor nuclear factor-kappaB	18033
23590467	tumor necrosis factor-alpha	21926
23590467	macrophage inflammatory protein-1 beta	20303
23590467	monocyte chemotactic protein-1	20296
23590467	p53-expressing	17252
23590467	IL-17	282863
23590467	TNF-alpha	7124
23590467	Pdx-1-Cre	3651
22896691	PDA	64714
23973710	mitogen-activated kinase	3354888
23973710	MEK	5609
23973710	miR-143	100033667
23973710	Panc-1	104066
23973710	MIA	569807
23973710	miR-143	406935
23973710	COX-2	814573
23973710	cyclooxygenase	5742
23973710	COX	1371
23973710	PGE2	80142
23973710	BxPC-3	7832
23973710	COX-2 mRNA	4553502
25841238	formyl peptide receptor 2	14289
25841238	P2X purinoceptor 7 receptor	18439
25841238	LL-37	100039795
25841238	hCAP-18	12796
25841238	recombinant protein	16656
25841238	tumor growth factor-beta1	21803
25841238	Nodal\/ActivinA	398068
25841238	CSCs	101212175
25827809	E-Cadherin	999
25827809	Vimentin	7431
25827809	Pan-Cytokeratin	794486
25827809	EMT	3702
25827809	Beta-Catenin	31151
24341732	PR	5241
23620017	alpha-carotene	106420156
24859837	Octamer-binding transcription factor 4	5460
24859837	OCT4	282316
24859837	miR-335	442904
24859837	OCT4-positive	20024
24284479	NFATc1	4772
24284479	NFAT	32321
24284479	c1	6966
24284479	NFATc1 gene	444346
24284479	transcription factor	861
24284479	CsA	1442
24284479	cyclosporin A	5478
24284479	P-S	10164674
23965547	CRM	7514
25206298	CEA	111518
25206298	Mucin5AC	789503
25206298	alpha1-antitrypsin	20700
24824251	CA125	303554
24824251	CEA	111518
24824251	carbohydrate antigen 125	3568
24824251	CA19-9	3648225
24424288	dipeptidyl peptidase-4	1803
24424288	glucagon-like peptide 1 receptor	2740
24424288	GLP1	77683
25327494	GEM-X	560566
24535079	NF-kappaB	4790
24535079	Vimentin	7431
24535079	EMT	3702
24535079	E-cadherin	999
24535079	nuclear factor-kappaB	18033
24535079	p65 subunit	5970
24535079	PANC-1	104066
24535079	N-cadherin	1000
24535079	BxPC3	32846
25239644	CDKN2B	1030
25239644	IFNW1	281847
25239644	TUSC1	681254
25239644	BrC	44505
25239644	CDKN2A	25163
25239644	ELAVL2	397952
25239644	CDKN2B-AS1	100048912
25239644	breast cancer	12189
25239644	PrC	226169
25239644	dbGaP	1565
24146342	alpha-fetoprotein	174
24146342	CA125	94025
24146342	CEA	1084
24146342	AFP	422652
24146342	CA19-9	768
24146342	CA724	81304
24146342	carbohydrate antigen 19-9	104545411
24146342	CA50	3647527
24146342	CA242	260709
24565114	TGFbeta	7040
25216519	IGF2BP3	10643
25216519	IGF2BP3-mediated	394293
24886203	ACVR1B	91
24886203	SMAD2	30639
24886203	ACVR1B	399454
24886203	Activin A	29200
24886203	activin	43826
24886203	Transforming growth factor , beta	397778
24886203	TGFB	268977
24886203	p21CIP1\/WAF1	12575
24886203	activin A receptor	41772
24886203	SMAD4 gene	403356
24275456	karyopherin alpha 7	402569
24275456	p21	1026
24275456	AsPC-1	101461873
25364765	JPH2	57158
25364765	ST7L	54879
25364765	BIM	10018
25364765	eNOS	4846
25364765	ACVR1B	91
25364765	MEN1	4221
25364765	FGFR3	2261
25364765	BCL2	596
25364765	MUC1	4582
25364765	CADM1	23705
25364765	ARID3B	10620
25364765	ERBB2	2064
25364765	STAT3	6774
25364765	TP53	7157
25364765	EZH2	2146
25364765	p16	1029
25364765	TWIST1	7291
25364765	WNT7A	7476
25364765	BMPR1B	658
25364765	ACVR2A	92
25364765	FGFR1	2260
25364765	BCL2L2	599
25364765	IL6R	3570
25364765	BAK1	578
25364765	FGFR2	2263
25364765	CCND1	595
25364765	miR-195	406971
25364765	E2F3	1871
25364765	TET2	54790
25364765	GLUT3	6515
25364765	VEGF	7422
25364765	WEE1	541768
25364765	PTEN	368415
25364765	MYC	30686
25364765	MYB	32543
25364765	miR-24	407013
25364765	miR-214	406996
25364765	WNT	34009
25364765	RAF1	348910
25449434	Collagen type V	53867
25449434	collagen type V	12831
25449434	beta1-integrin	44885
25449434	Collagen	33727
25664025	miR-492	574449
23442735	RNF43	54894
24435915	RFP	54484
24435915	A1-R	11539
24435915	red fluorescent protein	100346952
23076030	Adenosine monophosphate-activated protein kinase	43904
23076030	AMPK	5562
23076030	MIA PaCa-2	117153
23076030	ROS	6098
23076030	Panc-1	104066
23076030	BML-275	3873840
23076030	AsPC-1	101461873
24970174	CCL11	6356
24970174	IP10	3627
24970174	IL-6	3569
24970174	IL-8	3576
24970174	cytokine	6375
24970174	EGF	403045
24970174	interferon	396398
25453266	SMAD4	794669
25453266	p53	2768677
25453266	p16	25163
25453266	tumor suppressor	368450
23194191	catalase	847
23887057	PPP2R2A	5520
23887057	Tp53	7157
23887057	EGFR	378478
23887057	beta-Catenin	12387
23887057	Her-2	2064
23887057	Kras	373672
23887057	Pdx-1-Cre	3651
23887057	Pdx1-Cre	30721
23887057	p-MAPK	5596
23887057	protein phosphatase 2	100285253
24439187	PLA	251551
25854119	DP-CAR	1525
25354783	SPTLC1	10558
25354783	FSCN1	558271
25354783	MAGEA4	17140
25354783	SPTBN1	6711
25354783	YES1	379629
25354783	miR-124	12797995
25354783	MCM2	380451
25354783	RPA1	397937
25354783	ITGA11	541475
25354783	ABCC1	4363
25354783	miR-145	406937
25354783	SET	399349
24028894	Kras oncogene	3845
25530945	ROS	6098
25530945	Ki-67	17345
24998203	gene HNRNPA2B1	3181
24998203	KRAS	445289
24998203	c-akt murine thymoma oncogene homolog 1	24185
24998203	KRAS	373672
24998203	G12D	67023
24998203	Ribonucleoprotein HNRNPA2B1	53379
22914344	S100A6	6277
24388806	interferon-gamma	281237
24388806	heme oxygenase-1	791518
23287869	phosphorylated alpha-enolase	2023
23287869	ENOA	33351
23287869	EIS	4553091
24839966	PCD	43499
24078937	AIC	192
24078937	IgG4	3502
24078937	AIP	334795
24078937	Ig	3497
24078937	Immunoglobulin	80739
23994618	KLF10	7071
23994618	PIN1	5300
23994618	PIN1	393721
23994618	RAF-1	30716
23994618	TGF-beta	397778
23994618	TGF-beta-inducible	33224
23994618	peptidyl-prolyl isomerase enzyme	83624
23994618	Ser\/Thr-Pro	542378
23994618	Thr-93	37042
23994618	thr93	25569
23994618	isomerase	547604
23389293	claudin-1	9076
23389293	extracellular signal-regulated kinase	5594
23389293	Protein kinase Calpha	5578
23389293	transforming growth factor-beta1	7040
23389293	mitogen-activated protein kinase\/ERK-dependent	3354888
23525071	hnRNP A2\/B1	3181
23525071	TRAIL	8743
23525071	p53	7157
23525071	E-cadherin	999
23525071	MDR1	5243
23525071	MMP-2	380389
23525071	Bax	58081
23525071	Bcl-2	596
23525071	Pg-p	5552
23525071	Survivin mRNA	394382
23525071	Survivin	373110
23525071	multidrug resistance 1	281585
23525071	Bcl-2 protein	7159
23525071	P-glycoprotein	38726
24731731	PEG-PLA	5047
24731731	Gem	403310
22843556	insulin	3630
22843556	insulin\/IGF receptor	3643
22843556	T2DM	7555
24026351	Nupr1	56312
24026351	Ink4a\/Arf	12578
24026351	Kras-activation gene	10578
24026351	Oct-4	18999
24026351	aldehyde dehydrogenase	34256
24026351	Nupr1-deficient	17196
24026351	Pdx1-cre	30721
24026351	Nuclear protein 1	18114
24670819	c-Myc	30686
24670819	c-Myc oncogene	17869
24670819	oncogene	368883
25519054	MiR-223-3p	723814
25519054	SEPT6	446883
25519054	PC3	29619
25519054	SEPT6	23157
25519054	PCa	18605
25488199	Protease-activated receptor 2	14063
25506899	EMT	3702
23290296	LAP	7040
23290296	LUS	107487
24782785	PSCs	107810
24293391	Hypoxia-inducible factor-1	180359
24293391	HIF-1alpha	3091
24293391	P582S	106481365
22929016	Gstp1	14870
22929016	PAF	68026
22929016	Mapk8	379876
22929016	Rac1	327204
22929016	Cell division control protein	103526145
22929016	Mitogen - activated protein kinase	3354888
22929016	Fibroblast growth factor receptor	42160
22929016	Glutathione S-transferase	839515
22929016	Ras-related protein	29448
24475233	DFS	11168
24475233	nucleoside transporter1	9154
24756180	GFP	7011691
24756180	green fluorescent protein	645
25654224	insulin-like growth factor-1 receptor	3480
25654224	epidermal growth factor receptor	1956
25654224	AKT	207
25654224	mTOR	47396
25654224	AKT kinase	208
25654224	mTORC2	200186
25654224	EGFR	37455
25654224	EGFR\/AKT	378478
25654224	FoxO1\/3a	54715
25654224	AZD8055	542652
25629724	ADAM8	368917
25629724	metalloprotease disintegrin	11487
25629724	beta1 integrin	44885
25629724	MMP	843353
25629724	ERK1\/2	26413
25584002	Mesothelin	10232
25584002	granulocyte-macrophage colony-stimulating factor-secreting	1437
25584002	CRS-207	7291
24246865	[MiR-150-5p	406942
24246865	MIA PaCa-2	117153
24246865	BxPC-3	7832
24209743	extracellular signal-regulated kinase	26413
24209743	PAF	68026
24209743	LAMTOR3	553597
24209743	LAMTOR3	8649
24209743	MEK	17242
24209743	Raf	387609
24209743	Ras	19700
24209743	MAPK	3354888
24209743	PCNA-associated factor	102555654
24209743	Ras-independent	819356
23847203	RNF43	54894
23847203	wild-type RNF43	374569
23847203	Wnt\/beta-catenin	380441
23847203	Wnt	34009
23847203	E3 ligase	197131
24639234	REV	19714
24639234	pKa	40305
24639234	MIA	40667
24741308	BSA	280717
24741308	bovine serum albumin	104576335
23957955	NF-kappaB	4790
23957955	p34	79719
23957955	p65	5970
23957955	Panc-1	104066
23957955	nuclear factor-kappaB	106056974
23957955	p-IkBalpha	4792
23957955	NF-kB	4791
23764845	GAPDH	317743
23764845	pyruvate kinase isoform M2	5315
23764845	CB1	25248
23764845	Akt\/c-Myc	30686
23764845	AMPK	5562
23764845	ROS	30442
23907428	CAF	8850
23907428	FDG-PET	23583
23907428	collagen	3673
25017247	HRs	6430
24668219	TULP3	7289
24668219	MRs	8011
25093849	CAP	9200
25093849	GEM+CAP	560566
23982254	NLR	79671
23467576	VEGF	7422
23467576	Panc 1	104066
23467576	Panc 1\/VEGF	32876
25632232	PEG-TRAIL	22035
25632232	MSs	23956
25632232	Paca-2	256297
23622691	MAL1	104057
23622691	MAL0	550381
23622691	MAL2	444282
23622691	cathepsin B	1508
23622691	MALs	259197
23622691	cathepsin protease	396090
24939470	tyrosine kinase	30256
25584484	Ki67	17345
25584484	EGFR	378478
25584484	SIAH	140941
25584484	K-RAS	3845
24388967	KRAS	373672
25753158	FBW7	55294
25753158	ERK	5594
25753158	SCF	4254
25753158	WD repeat domain-containing 7	23335
25753158	Skp1-Cul1-F-box	899
25753158	ubiquitin ligase	84585
25753158	tumor suppressor	7248
25753158	ERK kinase	5609
24903014	CRAd	19683
24903014	C-X-C chemokine receptor type 4 promoter	104849649
24903014	HVR7	7433
23470638	E3 ubiquitin ligase	68350
23470638	parkin gene	104345931
23898070	DDX39	10212
23898070	heat-shock protein-27	3315
23898070	HSP27	3316
23898070	RNA helicase	55308
23898070	actin	35526
25321468	human positive cofactor 4	10923
25321468	XLF protein	79840
25321468	PC4-knockdown	31579
23000889	Statin	51162
23000889	angiotensin receptor	4012
23000889	angiotensin-converting enzyme	34805
24139211	DAC	6468
24139211	duodenal adenocarcinoma	79901
23549173	p27	3429
23549173	p21	1026
23549173	MART-10	5414
23549173	cyclin D3	896
23549173	Cdc25	995
23549173	cyclin-dependent kinase	34411
24023348	albumin	213
24747429	CEACAM1	26365
24747429	CEA	111518
24747429	PRL	791526
24747429	IL-8	100036815
24747429	CA 125	303554
24747429	OPG	21943
24747429	NSE	24334
24747429	OPN	20750
24747429	bHCG	12640
24800175	interferon beta	3569
23995699	SOX	11166
23995699	S-1	5707
23832791	GATA6	399082
23832791	GATA6 mRNA	397845
23832791	WST-8	13628
25596375	PDX1	3651
25596375	Insulin	3630
25596375	IP	67680
25596375	insulin promoter	29535
24648112	interleukin-6	16193
24648112	INK4a\/arf	12578
24648112	IL6	3569
24648112	Jak2	3717
24648112	p53	22059
24648112	Pdx1-cre	30721
24648112	NFkB	19697
25072505	S100A14	57402
25072505	S100A2	628324
25072505	S100A	20193
25072505	S100A6	85247
25072505	S100A4	282343
25072505	S100A11	443554
25072505	Shh-Gli1	30269
25072505	Gli1	844385
25072505	E-cadherin	999
25072505	Gli1-dependent	2735
23159620	acetyl-CoA carboxylase	31
23159620	AMPK	5562
23159620	mTORC1	23373
23159620	insulin\/IGF	24483
25519928	B7-H5	64115
24185439	DEGs	58970
23155247	NFkappaB	4790
23155247	TNF-alpha	7124
23155247	TNF receptor	7133
23155247	epidermal growth factor receptor	1956
23155247	nuclear factor kappaB	41087
23722544	CXCL8	100002946
23722544	DNase I	282217
23213569	insulin	3630
23213569	adiponectin	104862299
23213569	adiponectin	751715
23213569	anti-insulin	11467927
25174478	U2AF65 gene	11338
25174478	U2AF35	7307
24916590	LNR	42549
22850545	XRCC1	7515
22850545	APE1	328
22850545	OGG1	4968
22850545	PARP1	397928
22850545	rs25487	6734886
23262369	lectin	7354375
23262369	Fuc-Hpt	3258
23262369	haptoglobin	3240
23262369	hemoglobin	41930
25071333	NF-kappaB	4790
23633481	PSCs	107810
23633481	interleukin ( IL ) -13	16163
23633481	tryptase	17229
24522797	MTV	44027
23125850	LOXL2	4017
23125850	CD40	958
23125850	epidermal growth factor	13645
23125850	fibroblast growth factor	42356
23940715	CD34	947
23940715	alpha-SMA	6606
23940715	alpha-smooth muscle actin	59
23760491	Pim-3 kinase	415116
23760491	Pim-1 kinase	5292
23760491	caspase-3	12367
23760491	proapoptotic protein Bad	101927423
24524409	integrin alphavbeta6	3694
24524409	alphavbeta6	100068706
25791160	TGFBR1	7046
25791160	SHC1	6464
25791160	TGFBR2	7048
25791160	ITGA5	3678
25791160	YY1	7528
25791160	ETS1	2113
25791160	RET	30512
[truncated: 231,672 more rows]
