# Supplementary material for: PubMedPortable: A Framework for Supporting the Development of Text Mining Applications
Source: PLoS One. 2016 Oct 5;11(10):e0163794. doi: 10.1371/journal.pone.0163794 (PMC5051953; doi:10.1371/journal.pone.0163794)
Supplement: S1 File — (ZIP) [file pone.0163794.s001.zip › PubMedPortable-master/BioC_export/results_from_documentation/entities_complete_3tools_unified.csv]

pancreatic cancer	22823	D010190
periampullary cancer	13302	D009369
pancreatic malignancy	9364	D010195
gemcitabine	2806	C056507
ductal adenocarcinoma	1544	D000230
survival of various malignancies	1279	D016609
enriches tumour	1260	D015275
colorectal cancer	1082	D015179
fluorouracil	1055	D005472
PANC-1	884	104066
Carcinoma	818	D002277
breast cancer	747	D001943
gastric cancer	677	D013274
familial PC	647	D015324
metastatic disease	602	C538219
brain tumors	506	D001932
Pancreatic ductal adenocarcinoma	506	D021441
liver cancer	444	D006528
cisplatin	442	D002945
solid tumors	431	D018250
tyrosine	420	CHEBI:18186
metastasis	413	D009362
p53	409	7157
gastrointestinal cancers	408	D005770
carbohydrate	383	CHEBI:16646
alcohol	381	CHEBI:16236
VEGF	380	7422
glucose	373	D005947
lung cancer	372	D008175
melanoma	365	D008545
PanIN lesions	361	D001768
EGFR	361	37455
Haematological toxicity	359	D056486
MTT	354	CHEBI:53233
endoscopic retrograde cholangiopancreatography	327	D012183
diabetes mellitus	312	D003920
erlotinib	311	C400278
MIA PaCa-2	307	117153
intraductal papillary mucinous neoplasm	305	D002288
various diseases	301	D004194
prostate cancer	298	D011471
CA19-9	294	768
advanced disease	279	D020178
NFkappaB	277	4790
CEA	273	1084
MEK/ERK	272	3354888
epidermal growth factor receptor	266	1956
oxygen	263	D010100
Hypoxia	263	D000860
TGFbeta	259	7040
KRAS oncogene	258	3845
neoplastic	251	D009386
NF-kappaB	237	18033
ovarian cancer	235	D010051
thrombocytopenia	234	D013921
p16	229	1029
Bcl-2	229	596
Akt	228	207
oxaliplatin	227	C030110
insulin	223	3630
capecitabine	217	C110904
Gastrointestinal Carcinomas	216	D005767
leucovorin	214	D002955
Extracellular signal-regulated kinase 1 2	214	5594
paclitaxel	208	D017239
non-small cell lung cancer	200	D002289
irinotecan	200	C051890
invasive carcinoma	191	D009361
GS	186	D011125
cholangiocarcinoma	184	D018281
E-cadherin	182	999
obesity	181	D009765
esophageal cancer	181	D004938
serine	177	CHEBI:17822
neutropenia	176	D009503
BxPC-3	176	7832
CP	172	D002547
Tumor necrosis	171	D009336
KRAS	170	373672
COX-2	170	814573
AsPC-1	170	101461873
doxorubicin	169	D004317
TNF-alpha	169	7124
MUC1	169	4582
BRCA-2-deficient	169	566758
PDA	167	D004374
IL-6	165	3569
MMP-9	163	4318
AIP	159	D017118
mitomycin-C	157	D016685
disease-free survival	156	D011475
leukemia	153	D007938
GEM	152	560566
inflammation and desmoplasia	151	D007249
aggressive tumors	151	D000013
EGFR	150	378478
somatostatin	148	D013004
gastric carcinoma	148	D013272
caspase-3	147	12367
amino-acid	147	CHEBI:33704
BxPC3	147	32846
define disease staging	145	D007676
ductal carcinoma	143	D044584
cholangitis	140	D002761
Bax	140	58081
tumor vascular endothelium	139	D014652
ERBB2	139	2064
tumor suppressor	138	7248
p21	136	1026
liver tumors	136	D008107
STAT3	136	6774
neuropathy	133	D003929
MMP-2	132	380389
neuroendocrine tumours	130	D018358
bladder cancer	129	D001749
anemia	128	D000740
Cyclin D1	128	595
CD44	128	960
rectal cancer	127	D012004
amylase	122	47764
progressive disease	121	D018450
oncogenic transforming growth factor beta	119	397778
genetic syndromes	119	D020022
nucleoside	118	CHEBI:33838
lymphoma	118	D008223
calcium	118	D002118
renal cell carcinoma	117	D002292
AIP	117	334795
docetaxel	116	C067311
mTOR	115	47396
hepatitis	115	D006505
SMAD4	115	30640
bilirubin	114	D001663
N-nitrosobis(2-oxopropyl)amine	113	C013622
EMT	112	3702
interferon-gamma	111	3458
cholecystokinin	111	D002766
biliary cancer	111	D001661
steroid	106	CHEBI:35341
chronic diarrhea	106	D003967
18FDG	106	D019788
poly (ADP-ribose)	104	D011064
Ki-67	104	17345
platinum	103	D010984
fibrosis	102	D005355
IgG	102	3502
rapamycin	101	D020123
poly-tyrosine kinase	100	7294
p-Akt	100	41957
gallbladder cancer	99	D005706
cancer cachexia	98	D002100
APC\/beta-catenin	98	380441
epidermal growth factor	97	1950
bile duct cancer	96	D001650
SD	96	D029461
paraffin	95	D010232
thymidine	94	D013936
formalin	94	D005557
anorexia	94	D000855
human albumin	93	213
benign mass lesion	92	C536030
PI3K	92	5294
F-FDG	92	23583
gastric cancer or head and neck cancer	91	D006258
p53	90	2768677
AKT	90	11651
trypsin	89	101896160
p38	89	24529706
nucleotide	89	CHEBI:36976
tumor-related symptoms	88	D009461
colon carcinoma	88	D003108
Ras	88	19700
MUC5AC	88	4586
p53	87	22059
hypoxic conditions	86	D002534
DPC4	86	4089
CCK-8	86	100007763
transforming growth factor	85	7039
renal cancer	85	D007680
growth factor	85	368715
adenoma	85	D000236
SCID	85	C537591
MMP	85	843353
CIs	85	1154
determine hazard ratios	84	D003643
cyclooxygenase-2	84	5743
curcumin	84	D003474
CD8	84	925
microscopic residual disease	83	D018365
cholesterol	83	D002784
Celiac arteriography	83	D002446
PSCs	82	107810
MEK	82	5609
IL8	82	3576
multiple myeloma	81	D009101
cationic trypsinogen	81	5644
TRAIL	81	8743
Vitamin D	80	D014807
PcG	80	40358
CXCR4	80	100192360
ATP	80	D000255
phosphatidylinositol	79	D010716
ethanol	79	D000431
PR	79	5241
CSCs	79	101212175
threonine	78	CHEBI:26986
RAS	78	19412
MS	77	D009103
lactate	75	D019344
invasive ductal carcinoma	75	D018270
glutathione	75	D005978
amino acids	75	CHEBI:33709
MUC4	75	4585
Bcl-xL	75	598
vimentin	74	7431
telomerase	74	7011
somatostatin	74	6750
Metformin	74	D008687
Kras	74	445289
peritonitis carcinomatosa	73	D010538
performance status	73	D013226
breast, ovarian, and some gastrointestinal carcinomas	73	D061325
Shh-Gli1	73	30269
Jun N terminal kinase	73	5599
CDKN2A	73	25163
superoxide	72	D013481
nasogastric sump tubes	71	D017562
BRCA-1	71	672
Aspc-1	71	68938
ROS	70	6098
NOTCH	70	25496
C-reactive protein	70	1401
3-(4,5-dimethylthiazol-2-yl)-2,5-diphenyltetrazolium bromide	70	C022616
retinoic acid	69	D014212
mucositis	69	D052016
hyperglycemia	69	D006943
p27	68	3429
cysteine	68	D003545
PANC	68	834942
advanced lymph node metastasis	67	D014388
PARP	67	142
thromboembolism	66	D013923
systemic disease	66	D009422
glucose-dependent metabolism	66	D044882
folate	66	D005492
epithelial ovarian cancer	66	C538090
Histone deacetylase	66	9759
nuclear factor-kappa B	65	41087
estrogen	65	D004967
epirubicin	65	D015251
bone/soft tissue sarcomas	65	D012509
IL-2	65	3558
CD4	65	920
squamous cell carcinoma	64	D002294
p21CIP1\/WAF1	64	12575
CMV-GFP	64	7011691
secretin	63	6343
collagen	63	3673
cervical cancer	63	D002583
c-Myc	63	4609
acinar cell carcinoma	63	D018267
Ca(2+)	63	CHEBI:29108
Bcl-2	63	100271914
5-Aza-2'-deoxycytidine	63	C014347
hematological malignancies	62	D019337
SMAD4	62	794669
DM	62	C538008
zinc	61	D015032
superoxide dismutase-1	61	39251
local tumor	61	D004828
Src	61	325084
total tumor	60	C535341
leukocytopenia	60	D007970
infrastructural abnormalities	60	D002869
glioblastoma	60	D005909
PI3K-AKT	60	10000
thrombosis	59	D013927
steroids	59	D013256
octreotide	59	D015282
VEGFR-2	58	3791
PARP	58	1302
CXCL8	58	100002946
propidium iodide	57	D011419
inherited familial cancer syndromes	57	C537712
fatty acid	57	CHEBI:35366
deoxycytidine	57	D003841
cystic fibrosis	57	D003550
anti-IGF-1R	57	3480
alkaline phosphatase	57	43671
BRCA2-deficient	57	D003677
tumor suppressor	56	368450
thyroid cancer	56	D013964
telomerase	56	373635
promoter-exon	56	2948441
gastrin	56	2520
extracellular signal-regulated kinase	56	26413
adult gliomas	56	D005910
Wnt	56	34009
Pancreatic cancer	56	284998
MRI	56	78996
Gli	56	2735
EGF	56	403045
interferon-alpha	55	3440
endometrial cancer	55	D016889
[(3)H]-thymidine	55	CHEBI:53526
Peutz-Jeghers syndrome	55	D010580
IGF-1	55	114433
protease	54	100616101
metalloproteinase	54	37949
grade dysplasia	54	D001254
fatty acids	54	D005227
elastase 1	53	1990
chronic stroma	53	D002908
acinar-ductal metaplasia	53	D008679
PD98059	53	C093973
gallbladder, pancreas	52	D005705
NADPH	52	D009249
renal failure	51	D051437
phosphorylated ERK 1\/2	51	5595
intra-abdominal cancers	51	D059413
integrin	51	32661
etoposide	51	D005047
PCNA	51	30678
Diagnostic laparoscopy	51	D005119
AsPC-1	51	101462403
vascular endothelial growth factor receptor	50	34127
pRB	50	5925
nitric oxide	50	D009569
miR-21	50	406991
fibronectin	50	2335
epithelial neoplasm	50	D009375
c-MYC	50	30686
arginine	50	CHEBI:29016
U0126	50	C113580
PDX1	50	3651
Cowden syndrome	50	D006223
CEA	50	111518
CA 50	50	36523
stroma density	49	C538394
polymerase	49	100616102
high-grade dysplasia	49	D008228
bortezomib	49	C400082
aspirin	49	D001241
N-acetyl cysteine	49	D000111
ribonucleotide	48	CHEBI:26561
p53 gene	48	24150
hyperplasias	48	D006965
hENT1	48	2030
basic fibroblast growth factor	48	2247
MIA	48	40667
MEK\/ERK1\/2-dependent	48	31872
HP	48	C537262
HIF1	48	3091
CD133	48	8842
mcl-1	47	4170
loss and jaundice	47	D007565
insulin	47	378696
human PSC	47	100653366
cdk2	47	1017
carbohydrates	47	D002241
Trichostatin A	47	C012589
S-1	47	5707
MMC	47	CHEBI:27504
GM-CSF	47	1437
Familial atypical multiple mole melanoma syndrome	47	D004416
lactate dehydrogenase	46	3939
hemoglobin	46	41930
dysplasias	46	D015792
creatinine	46	D003404
collagen type I	46	1277
cholecystokinin 8	46	885
celecoxib	46	C105934
caspase	46	31011
carbon	46	D002244
Sp1	46	431939
Peroxisome proliferator-activated receptor gamma	46	5468
PDAC	46	CHEBI:60595
TPA	45	5327
IL-10	45	3586
Hyperthermia	45	D005334
Actin	45	35526
tyrosine kinase	44	30256
matrix metalloproteinase-9	44	406397
human positive cofactor 4	44	10923
dCK	44	3853
cyclin D1	44	12443
subcutaneous tumor	43	D013352
pancreatic exocrine insufficiency	43	D010188
laminin	43	43946
hand-foot syndrome	43	D060831
c-MET	43	4233
ascorbic acid	43	D001205
aggressive cancer	43	C537243
PEG	43	CHEBI:46793
LY294002	43	C085911
IkappaBalpha	43	4792
Gross Tumor	43	C536704
CRT	43	811
transforming growth factor beta	42	359834
transcription factor	42	861
stage small cell lung cancer	42	D055752
retroperitoneal sarcoma	42	D012186
prostaglandin E2	42	D015232
primary and abdominal metastatic tumor	42	D000008
positron emission tomography-computed tomography	42	D014012
inflammatory related disorders	42	D009220
inflammatory bowel disease	42	D015212
gefitinib	42	C419708
diabetes, insulinomas	42	D007340
cholestatic syndrome	42	D041781
caspase	42	37729
carboplatin	42	D016190
SPINK1	42	6690
Paca-2	42	256297
JAK\/STAT3\/NF-kappaB	42	5970
IGF-I	42	3479
HER3	42	2065
BrdU	42	D001973
thymidylate synthase	41	D020159
synergistic antitumor effects	41	D007088
retinol	41	D014801
retinoblastoma	41	D012175
precancerous lesions	41	D011230
human equilibrative nucleoside transporter 1	41	33207
cyclophosphamide	41	D003520
c-Jun	41	3725
RNase	41	6035
PALB2	41	79728
EGF receptor	41	2015
DPC4	41	17128
Cox	41	1371
CA125	41	94025
uPA	40	5328
matrix metalloproteinase-2	40	4313
lymphadenopathy	40	D008206
hepatocyte growth factor	40	103527864
cardiovascular diseases	40	D002318
cAMP	40	CHEBI:17489
ZEB1	40	6935
SPAN-1	40	30014
Panc 1\/VEGF	40	32876
PCA	40	28982
HDAC	40	9734
CP	40	84702
CD24	40	100133941
Bcl-xL	40	12048
AKT\/beta-catenin	40	12387
pancreatico-duodenal cancer	39	D004379
hematological and non-hematological toxicities	39	D006402
aldehyde	39	CHEBI:17478
alanine	39	CHEBI:16449
TS	39	C536962
Poly(ethylene glycol)	39	D011092
EPA	39	7076
Duodenal ischemia	39	D004382
Cdk4	39	1019
CRP	39	751795
stomatitis	38	D013280
sorafenib	38	C471405
secretin	38	D012633
nicotine	38	D009538
neuroblastoma	38	D009447
malignant mesothelioma	38	D008654
leucine	38	CHEBI:25017
healthy controls	38	D007174
decreased cell viability	38	D012021
cyclopamine	38	C000541
cyclin D1	38	30222
TNFalpha	38	100137625
SDF-1	38	6387
Partial response	38	55831
MiaPaCa-2	38	338320
MDR protein gene	38	5243
FGFR1	38	2260
CCK2R	38	887
Androgen	38	CHEBI:50113
vascular endothelial growth factor receptor-2	37	16542
vascular endothelial growth factor	37	30682
type 2 diabetes mellitus	37	D003924
streptozotocin	37	D013311
green fluorescence protein	37	645
endocrine tumors	37	D004700
diabetes diagnosis	37	D001523
Intraductal Papillary	37	D002285
Ink4a\/Arf	37	12578
IFN	37	3439
Genistein	37	D019833
Gem	37	403310
CEA	37	5670
CA	37	43518
Beta-Carotene	37	D019207
testicular cancer	36	D013736
taxanes	36	D043823
polyacrylamide	36	CHEBI:51135
hepatitis B virus	36	D006509
caspase-8	36	58022
caspase-3	36	42008
arterial infiltration of the coeliac artery	36	D002539
TRAILR1	36	8797
RFS	36	D005198
PaC	36	819424
PI3K	36	42446
PAC	36	C537560
MMP2	36	35997
MDM2	36	4193
LNR	36	42549
CDK	36	36854
tamoxifen	35	D013629
retinoids	35	D012176
pneumonia	35	D011014
lectin	35	7354375
iron	35	D007501
hyperinsulinemia	35	D006946
gastrointestinal stromal tumour	35	D046152
autoimmune disease	35	D001327
anergy of T	35	D015458
MAP	35	C535477
Lynch syndrome	35	D003123
HGF	35	395941
ECM	35	22915
stable disease	34	D060050
nucleotides	34	D009711
nitrosamine	34	CHEBI:35803
malignant disease of the extrahepatic biliary tract	34	D001660
hematoxylin	34	D006416
ganciclovir	34	D015774
fatal disease	34	D034062
dihydropyrimidine dehydrogenase	34	1806
digestive cancers	34	D004067
bile duct carcinoma	34	D001649
annual hospital volume	34	D003428
TPA	34	CHEBI:61432
T3M4	34	839848
STAT3	34	30767
RRM1	34	6240
NOTCH1	34	4851
MUC2	34	4583
ICAM-1	34	3383
FITC	34	D016650
FAK	34	5747
DR5	34	8795
thymidylate synthase	33	33499
systematic disorders	33	D009358
morphine	33	D009020
eosin	33	D004801
distal pancreatectomy	33	D049310
cytochrome c	33	34996
azaserine	33	CHEBI:74846
TGFBR2	33	7048
STI-571	33	C097613
Resveratrol	33	C059514
Pdx1-Cre	33	30721
NH2	33	CHEBI:29345
G12D	33	67023
CHK1	33	1111
BxPC-3	33	10120
Artificial nutrition	33	D044342
protein kinase C	32	54101
pro-apoptotic	32	578
methotrexate	32	D008727
histone deacetylase	32	38565
cancer of the papilla of Vater	32	C536534
animal tumors	32	D000820
acute myeloid leukemia	32	D015470
SSTR2	32	6752
PKC	32	112476
Mesothelin	32	10232
MMP1	32	4312
HIF-1	32	180359
H-RAS	32	3265
Comparison of cytotoxic T	32	D001929
CCK-A	32	378611
24.1-fold	32	11898
vivo cancer	31	C536830
uracil	31	D014498
sodium dodecyl sulphate	31	CHEBI:8984
pancreas head resection and 15	31	D000544
ovarian carcinoma	31	D010049
lipase	31	291437
human telomerase reverse transcriptase	31	7015
fibroblast growth factor	31	42356
deoxycytidine kinase	31	1633
biotin	31	D001710
ROS	31	30442
PCR	31	6481376
N-cadherin	31	1000
Metastatic Carcinoma	31	C538445
Glycine	31	CHEBI:57305
E-cadherin mRNA	31	394290
Collagen	31	33727
Caspase-9	31	12371
CD34	31	947
CCNE1	31	898
CAII	31	760
Anderson Cancer	31	C535460
tumorigenesis	30	D002471
testosterone	30	D013739
skin cancer	30	D012878
reverse transcriptase	30	17276
renin-angiotensin system	30	D012595
nuclear factor-kappaB	30	106056974
myeloid cell leukemia	30	D007951
mesenchymal to epithelial transition	30	D008579
lung adenocarcinoma	30	C538231
hepatocyte growth factor	30	493781
cystadenocarcinoma of the pancreas	30	D003536
cholecystitis	30	D002764
beta1-integrin	30	44885
Transforming growth factor ( TGF ) - beta	30	101074275
TSA	30	CHEBI:46024
Serine protease	30	2147
SERPINA1	30	5265
Kirsten rat sarcoma	30	D011906
FPC	30	241035
CXCR-2	30	3579
CIs	30	83681
ABC transporter	30	9429
visual analog pain scale	29	D010146
sulphate	29	CHEBI:16189
pyruvate	29	D019289
p53-expressing	29	17252
oncogene	29	368883
haptoglobin	29	3240
cytosine	29	D003596
caerulein	29	D002108
breast, ampullary carcinoma	29	D058922
autosomal dominant condition	29	D009135
arachidonic acid	29	D016718
anti-tubulin	29	11467927
alpha-SMA	29	6606
adenosquamous carcinoma of the pancreas	29	D018196
XIAP	29	733235
Vitamin E	29	D014810
Vascular endothelial growth factor	29	22339
Thymidylate synthase	29	22171
SMAD3	29	4088
RhoA	29	36775
Primary infection	29	D007239
PKC	29	C537180
Metabolic tumor	29	D008659
MMP7	29	4316
MCF-7	29	557201
IL-4	29	3565
Cdk1	29	983
CFTR	29	100381094
BxPC-3	29	57332
Alpha-Tocopherol	29	D024502
sclerosing cholangitis	28	D015209
reverse transcriptase	28	20468491
lysine	28	CHEBI:25094
insulin\/IGF receptor	28	3643
glucagon-like peptide 1	28	2641
fibronectin promoter	28	40848
dUTP	28	CHEBI:17625
cyclooxygenase	28	5742
celiac plexus block	28	D006327
carcinoma of lung	28	D018827
camptothecin	28	D002166
bombesin	28	D001839
Venous thrombosis	28	D019851
Triptolide	28	C001899
SLC2A1	28	6513
PAR-2	28	2150
MEK/ERK1/2	28	5605
L-arginine	28	CHEBI:16467
KGFR	28	2263
GEM	28	394149
Computed tomography pulmonary angiography	28	D008171
CA19-9	28	3648225
BRCA1\/2	28	675
APC	28	399455
AKT\/PI3K	28	560549
synchronous peripheral venous thromboembolism	27	D054556
sunitinib	27	C473478
proteasomal degradation of Ikaros	27	D055959
phosphate	27	CHEBI:26020
no biliary drainage	27	D001656
interstitial fibrosis and tubular atrophy	27	D001284
farnesyl	27	CHEBI:24017
eicosapentaenoic acid	27	D015118
cardiac dysfunction	27	D006331
aspartic acid	27	CHEBI:22660
SMAD4 gene	27	58531
Primary Sclerosing Cholangitis	27	C536419
PDA	27	64714
N-acetylneuraminic acid	27	D019158
Ifosfamide	27	D007069
E-cadherin	27	12550
Drosophila tumor suppressor gene	27	57509
DMBA	27	D015127
Cytidine	27	D003562
CD133 initiates tumors	27	D007319
CCK ) receptor	27	886
AKT kinase	27	208
testicular germ cell tumors	26	D009373
spheroid formation, aldehyde dehydrogenase 1	26	D016111
serous tumors	26	D018293
p65-NFkappaB	26	19697
glutamine	26	CHEBI:28300
gastric acidity	26	D005764
desmoplastic stroma	26	D018220
cytidine deaminase	26	978
cyclin B1	26	891
choledocholithiasis	26	D042883
chemokine	26	395552
caveolin-mediated endocytosis	26	D006969
bladder carcinoma	26	D001745
ataxia-telangiectasia	26	D001260
XIAP	26	D008232
Sulforaphane	26	C016766
Smad2	26	4087
S100A4	26	6275
Paraoxonase-1	26	5444
PIK3CA	26	5290
MTD	26	4493
GSH	26	CHEBI:16856
G12D	26	100132399
Fas	26	768248
ERBB	26	13649
CA242	26	5728632
Bisulfite	26	C042345
thymidine phosphorylase	25	1890
papillary carcinoma	25	D002291
osteosarcoma	25	D012516
kinase	25	266749
iron oxide	25	C000499
gastritis	25	D005756
extracellular	25	542830
dexamethasone	25	D003907
cystadenoma	25	D003537
cyclooxygenase-2	25	19225
chronic hepatitis	25	D006521
acute myocardial infarction	25	D009203
TNM	25	10178
K-ras gene	25	16653
HLA-A	25	3105
DU-PAN-2	25	3772330
DDR	25	780
Cyclin A	25	890
CPT-11	25	56994
CD15	25	2526
BD	25	D001528
withaferin A	24	D006506
wild-type RNF43	24	374569
uPAR	24	5329
time to progression	24	D000377
surgical trauma	24	D016063
sinistral portal hypertension	24	D006975
retinoid	24	CHEBI:26537
quercetin	24	D011794
polyunsaturated fatty acids	24	D005231
papillary serous ovarian adenocarcinoma	24	D000231
pN1	24	51251
neurotensin	24	D009496
hydrogen peroxide	24	D006861
epithelial cell adhesion molecule	24	4072
disseminated intravascular coagulation	24	D004211
carbohydrate antigen 19-9	24	104545411
c-Src	24	6714
basal cell carcinoma	24	D002280
atherosclerosis	24	D050197
WST-8	24	13628
Tumoral Intraepithelial Neoplasms of Pancreatobiliary Tract	24	D002278
TSase	24	7298
Smo	24	100190780
S100P	24	6286
PaCa-44	24	1286
PEG-TRAIL	24	22035
PDGF	24	5154
MD	24	C535955
MAb	24	47848
JPS	24	C537702
HLA-A2	24	3133
ERP	24	2004
EGFR-lytic peptide	24	24329
DNMT1	24	1786
DCs	24	28960
Bad	24	58100
AMP	24	D000249
thiol	23	CHEBI:29256
splenic vein thrombosis	23	D012170
serum albumin	23	104576335
protein kinase B	23	2185
methyl	23	CHEBI:32875
iodine	23	D007455
interferon	23	396398
histone	23	43229
flavonoids	23	D005419
fibrosarcoma	23	D005354
cytotoxic T-lymphocyte antigen-4	23	1493
cyclin-dependent kinase	23	80973
combined immunodeficiency	23	D016511
capillary ischemia	23	D007511
aspartate	23	CHEBI:29995
arterial infiltration	23	C535944
annual percent increase	23	D019586
TWIST1	23	7291
PA	23	C535377
NGF	23	58133
MIA	23	569807
Interstitial pneumonitis	23	D017563
IgM	23	973
IL-1b	23	3553
IGFBP3	23	3486
IFN-gamma	23	15978
EZH2	23	2146
DPD	23	D054067
Collagen I	23	1278
CD18	23	3689
Asn	23	CHEBI:17196
25-hydroxyvitamin D	23	C104450
uterine cancer	22	D014594
urokinase-type plasminogen activator	22	104571145
tumor vasculature	22	D054514
trypan blue	22	D014343
tissue factor	22	100765608
prostate carcinomas	22	D053448
oral diseases	22	D009062
leptomeningeal carcinomatosis	22	D055756
hyperbilirubinemia	22	D006932
gastroduodenal artery	22	D010437
gadolinium	22	D005682
forskolin	22	D005576
flavonoid	22	CHEBI:47916
everolimus	22	C107135
epidermal growth factor	22	13645
cholestasis	22	D002779
ceramide	22	CHEBI:17761
cancer involvement of hepatic artery underwent preoperative hepatic arterial embolization	22	D008113
anti-EpCAM	22	171577
alpha-fetoprotein	22	174
Vapreotide	22	C051458
TSA	22	7001
T3 or T4 cancers	22	D005067
SIRT1	22	23411
SB203580	22	C093642
PTEN	22	368415
PK	22	51776
PEG-PLA	22	5047
NADH	22	D009243
LKB1	22	6794
Immunoglobulin	22	80739
HSP27	22	3316
Fecal elastase 1	22	23436
COOH	22	CHEBI:46883
CD95\/APO1	22	355
CD166-positive	22	100323605
ATM	22	398148
vimentin	21	386601
trypsin	21	101895007
stemness	21	D020295
signal transducer and activator of transcription 3	21	20848
red fluorescence protein	21	100346952
quinone	21	C004532
phosphoinositide 3-kinase	21	5293
neuropilin 1-binding	21	8829
methionine	21	D008715
hyperplastic	21	D000796
glutathione peroxidase	21	38413
esophageal squmaous cell carcinoma	21	D004941
epithelial-mesenchymal transition	21	10447
cyclin-dependent kinase 6	21	1021
common bile duct	21	D003137
bicarbonate	21	CHEBI:17544
Signal transducer and activator of transcription 3	21	102884374
PTEN	21	43991
PT	21	D006526
PKA	21	40305
NT-PD	21	4922
JAK\/STAT	21	32080
Helicobacter pylori infection	21	D016481
Hedgehog-secreted	21	42737
GLI-binding site	21	55655
EPC	21	21412
DP-CAR	21	1525
CK19	21	3880
CD4	21	492885
Alimentary Tract consensus guidelines defined LA and borderline	21	D012569
Ad5 wild-type	21	3676
wortmannin	20	C009687
worsening dyspnea	20	D004417
tumor necrosis factor-alpha gene	20	21926
tumor deposits	20	D058225
transferrin	20	7018
thymidylate	20	CHEBI:17013
thrombospondin-1	20	7057
ribonucleotide reductase	20	36280
pyrimidine	20	C030986
proline	20	CHEBI:26271
p27 Kip1	20	1027
nucleoside transporter 1	20	9154
nuclear factor	20	831124
nitrosamines	20	D009602
nitrogen	20	D009584
n3PUFA	20	D015525
lapatinib	20	C490728
inherent poor prognosis	20	D009123
hypoglycemia	20	D007003
histone H3	20	8355
heavy alcohol consumption	20	D014397
heart failure	20	D006333
gastrin17	20	25320
fibronectin	20	397744
ferritin	20	399281
edema	20	D004487
disulfide	20	CHEBI:48343
delayed-type hypersensitivity	20	D006968
cytosine arabinoside	20	D003561
cytokeratin 20	20	54474
collagen C-peptide	20	4880
c-Jun N-terminal kinase	20	5601
antidiabetic drug	20	D019966
antiapoptotic transcription factor CUX1	20	9220
aldehyde dehydrogenase	20	34256
[weighted mean difference	20	D015431
TTP	20	D011697
TNF	20	114461
T factor	20	43769
Snail1	20	6615
RNA	20	7152660
POU5F1	20	5460
PL45	20	5406
PARP-1	20	3355109
NGAL	20	3934
Mek1	20	5604
MG-132	20	C072553
HER2	20	13866
FLICE-like inhibitory protein	20	8837
FAK	20	37233
EpCAM	20	17075
Dipeptidyl-peptidase-4	20	1803
Complete tumor extirpation	20	D001766
CA	20	56735
Bcl-2 protein	20	7159
ADM	20	250086
tissue factor	19	104563679
systemic antitumor immunity	19	D007154
proteases	19	105213905
prognostic impact	19	D014095
mitoxantrone	19	D008942
heparin-binding growth factor	19	2246
farnesyl transferase	19	2339
diarrhoea	19	C538206
cytokeratin 7	19	3855
cytokeratin	19	3848
cholelithiasis	19	D002769
caveolin-1	19	399006
caffeine	19	D002110
benign tumors	19	D019574
atypical hyperplasias	19	D004714
TS-1	19	110291
TGFbetaR2	19	21813
Src	19	48973
SOX2	19	6657
PI-3K	19	18706
PDGFRalpha\/beta	19	5159
NAD ( P ) H : quinone oxidoreductase 1	19	1728
N-nitroso-bis (2-hydroxypropyl) amine	19	C012457
Hoechst 33342	19	C017807
Fibroblast growth factor receptor	19	42160
End	19	2022
EPA	19	CHEBI:28364
DHA	19	CHEBI:16016
Cys	19	CHEBI:17561
Cyclic AMP	19	D000242
CD31	19	5175
Bax protein	19	373637
BOP	19	12180
ABO	19	563897
triglycerides	18	D014280
topoisomerase I	18	7150
somatostatin	18	398676
small-intestinal cancer	18	D007414
rheumatoid arthritis	18	D001172
recombinant protein	18	16656
pyruvate kinase isoform M2	18	5315
paraneoplastic	18	D010257
pancreoduodenal fistula	18	D005402
p53 protein	18	58476
p-MAPK	18	5596
neuroendocrine carcinoma	18	D018278
mucinous cystadenoma	18	D018291
medulloblastoma	18	D008527
mAb	18	20249
leptin	18	3952
integrin alphavbeta3\/alphavbeta5	18	3685
gamma-glutamyltransferase	18	2678
fibrinogen	18	380021
chronic lymphocytic leukaemia	18	D015451
cholecystokinin	18	25298
chloroquine	18	D002738
cathepsin B	18	1508
anti-CD3	18	11905
angiotensin II	18	183
angiogenesis enhancement	18	D016510
actin	18	31521
VHL	18	D006623
TbetaRI	18	21812
TGFBR1	18	7046
T3 tumors	18	C537047
Sst2	18	20606
RFP	18	54484
RET	18	30512
Ptch1	18	5727
Poly-ADP ribose Polymerase	18	11545
Pdx-1/Cre	18	100337610
PK-1	18	84432
PAP	18	D049912
NK4	18	9235
MEK\/ERK	18	17242
LC3-II	18	440738
JNK	18	44801
IL-12	18	445410
HIV	18	D015658
HH	18	3077
HDAC1	18	3065
Forkhead box M1	18	2305
FLT	18	2321
EGCG	18	CHEBI:4806
Chk2	18	11200
CD31	18	18613
BH3	18	C006008
Akt-estrogen receptor	18	259252
AFP	18	422652
12-O-tetradecanoylphorbol-13-acetate	18	C554292|MESH:D013755
valine	17	CHEBI:27266
tipifarnib	17	C402769
tetracycline	17	D013752
taxane	17	C080625
polyphenol	17	CHEBI:26195
polyamine	17	CHEBI:60143
papillary and follicular thyroid cancers	17	C536915
ornithine	17	CHEBI:18257
neuraminidase	17	129807
matrix metalloproteinase 9	17	17395
lysophosphatidic acid	17	C032881
intraepithelial neoplasia	17	D018290
inferior vena cava	17	D013479
immunoglobulin G4	17	28401
hypercalcemia	17	D006934
gastric ulcer	17	D013276
farnesyltransferase	17	5849558
diarrhea, fatigue and sensory neuropathy	17	D005221
despite the syndrome	17	D013577
cycloheximide	17	D003513
copper	17	D003300
bone morphogenetic protein	17	37778
attenuating tumor	17	C537877
amino	17	CHEBI:46882
alanine aminotransferase	17	3873734
TP53	17	281542
TF	17	379502
Sonic hedgehog	17	6469
Smad7	17	4092
SPARC	17	379441
RFA	17	347148
POA	17	5717219
Nd2	17	2565695
Melatonin	17	D008550
KRAS oncoprotein	17	397771
IgG4	17	16059
IV	17	D053632
HSP90	17	3320
Gli1	17	844385
Fab	17	2187
ERK1\/2	17	778596
ER	17	2099
EPAS1 siRNA	17	2034
Comprehensive Cancer	17	D001308
Circulating tumor	17	D009360
CagA	17	6279
CT	17	796
CD3	17	915
CCL2	17	6347
Bombesin	17	2922
Bid	17	724076
BMP	17	33432
Adeno-Associated Virus	17	D014777
AZD7762	17	542652
(-)epigallocatechin gallate	17	C045651
upper gastrointestinal bleeding	16	D006470
ulcerative colitis	16	D003093
triterpenoid	16	CHEBI:36615
thalidomide	16	D013792
sulforhodamine B	16	CHEBI:52101
sucrose	16	D013395
sodium	16	D012964
retinoid X	16	C535318
polyphenols	16	D059808
polycyclic aromatic hydrocarbons	16	D011084
platelet-derived growth factor BB	16	374196
phorbol ester	16	CHEBI:37532
pancreatic isoamylase	16	542318
obesity and new-onset diabetes mellitus	16	D003922
nuclear factor kappa-B	16	751869
nitric oxide synthase	16	34495
neutrophil elastase	16	1991
neuropathic	16	D009437
molecular abnormalities	16	C537060
micrometastasis	16	D061206
leukemia inhibitory factor	16	3976
human interferon-beta	16	3455
heat-shock protein-27	16	3315
gynecologic cancer	16	D005831
glutamate	16	CHEBI:29987
glucose deprivation	16	D012892
gamma-secretase	16	83464
emodin	16	D004642
dehydrogenase	16	33824
chronic sclerosing sialadenitis	16	D012793
catalase	16	847
caspase-8	16	12370
anti-apoptotic Bcl-2 gene	16	10017
anterior inferior pancreaticoduodenal artery, posterior inferior pancreaticoduodenal artery, dorsal pancreatic artery, superior marginal arterial branch of the pancreatic head, anterior superior pancreaticoduodenal vein, posterior superior pancreaticoduodenal vein, anterior inferior pancreaticoduodenal vein, and posterior inferior pancreaticoduodenal vein	16	D014854
alpha-SMA	16	11475
alpha-Enolase	16	2023
actinomycin D	16	D003609
Wilms tumor	16	D009396
WT	16	C536751
TNF-alpha	16	405785
TAG-72	16	C047052
Smad1\/Smad4	16	780764
SPARC	16	379277
SMAD4 protein	16	9839
SCF	16	4254
S100A2	16	628324
RNAi	16	18252955
PSCA	16	8000
PDGFRa	16	386856
Norepinephrine	16	D009638
NTRK1	16	4914
NAC-RT	16	10585
MU-PK1	16	2944
MLH1	16	100036779
Kras oncogene	16	16651
JNK	16	26419
IGF-1	16	378699
GTP	16	D006160
DMSO	16	D004121
Claudin-4	16	1364
CXCR4	16	114447
CT	16	12310
CA	16	43517
BxPC-3	16	30951
Beta-Catenin	16	31151
Benzyl isothiocyanate	16	C031403
BIM	16	10018
ADP	16	D000244
tumor growth factor-beta1	15	21803
survivin protein	15	373110
suberoylanilide hydroxamic acid	15	C111237
serum insulin-like growth factor-1	15	16000
serum VEGF protein	15	9047
protein kinase	15	821810
polyunsaturated fatty acid	15	CHEBI:26208
phospho-Rb	15	33529
peroxisome proliferator activated receptor gamma	15	25664
peri-ampullary tumors	15	D057873
papillary stenosis	15	D003251
pancreaticobiliary tract cancer	15	D014571
p,p'-DDT	15	D003634
murine leukemia	15	D016183
metabolic dependencies	15	D000437
membrane	15	542092
leukemic	15	D007943
leiomyosarcoma	15	D007890
interleukin-6	15	16193
hepatocyte growth factor/c-MET	15	373551
gammaH2AX	15	3014
dorsal root ganglia	15	D011843
differentially methylated	15	D012734
deep vein thrombosis	15	D020246
cyclin-dependent kinase	15	373868
cholecystokinin-B receptor	15	378563
carcinoid syndrome	15	D002276
bile acids	15	D001647
adenylyl cyclase	15	53432
acetylcholine	15	D000109
VAS	15	C535984
Twist	15	22160
T2DM	15	7555
Sonic hedgehog	15	20423
Serum-exosome protein	15	32199
RRM2	15	6241
ROS scavenger N-acetylcysteine completely	15	C536108
Perineural invasion	15	D052958
PNI	15	5270
PLAs	15	5320
PKC alpha	15	5578
PCs	15	8075
PAI-1	15	5054
PAC	15	6905
NS-398	15	C080955
MTT	15	35832
Long-Term	15	47208
JAK2\/STAT3	15	3718
IRF3 homodimer	15	6647
HSP70	15	48581
HLA-DR	15	3123
HES-1	15	3280
H2AX	15	15270
GRP78\/Bip	15	3309
GDNF	15	79379
FDA	15	2599371
Endocrine neoplasms	15	D009377
DOTA	15	CHEBI:61028
DLT	15	146059
DARE	15	36203
Crohn's disease	15	D003424
CCKR	15	12426
CA242	15	260709
Aurora kinase	15	6790
Adiponectin	15	751715
5-LOX	15	240
(18)F	15	CHEBI:36939
type I IFN	14	3454
troglitazone	14	C057693
sporadic PDAC	14	D020821
splenic hypertrophy	14	D006984
somatostatin receptor subtype 2	14	6755
sodium butyrate	14	CHEBI:64103
skin lesions	14	D012871
silica	14	D012822
short description	14	C537327
receptor tyrosine kinase	14	569836
prednisolone	14	D011239
potassium	14	D011188
phospho-p70S6K	14	6198
originator tumors	14	D014717
neck squamous cell carcinoma	14	C535575
mucinous cystic lesions	14	D018297
mesothelioma or a central nervous system tumour	14	D002493
medullary thyroid carcinomas	14	C536914
matrix metalloproteinase	14	101074218
lymphoid enhancer	14	D007945
liver fibrosis	14	D008103
let-7	14	100033536
interleukin 3	14	3562
high-mobility group A1	14	3159
herpes simplex virus type 1	14	C536395
glucose intolerance	14	D018149
gene-3 promoter	14	3683
gallstones	14	D042882
fucose	14	D005643
doxycycline	14	D004318
define four tumor	14	C538154
corticosteroids	14	D000305
complained of abdominal pain and continuous diarrhea	14	D015746
chronic myelogenous leukemia	14	D015464
caspase-9	14	373560
brain proteome	14	D001927
beta-catenin	14	84353
beta-AR	14	153
anthracycline	14	CHEBI:48120
acute renal failure	14	D058186
acute lymphocytic leukemia	14	D054198
academic cancer	14	D007859
VIP	14	D003969
VEGF-A	14	373589
Tumor growth rate	14	D006130
TP53INP1	14	94241
TLR4	14	7099
TF	14	32821
Statin	14	51162
Src kinase	14	1445
Spinal cord ependymomas	14	D004806
Sp4	14	398919
Sp1	14	324109
SUV60	14	6832
SP600125	14	C432165
SHH	14	398047
SEMS dysfunction	14	D018754
Rap1	14	541651
Rac1	14	327204
RAD51	14	832208
Quantitative real-time	14	33899
QoL	14	2110
Pim-3 kinase	14	415116
Passive tumor	14	D014202
PLGA	14	C043435
PIT	14	C536528
PARP1	14	397928
NADPH oxidase	14	5740310
MUC17	14	140453
MMP-14	14	4323
LUS	14	107487
Karnofsky performance scale	14	C535664
Jak2	14	3717
Isoflavone	14	CHEBI:18220
IgG4	14	16017
Ig	14	3497
IGF-IR	14	245702
IGF-II mRNA-binding protein 3	14	10643
HT29	14	3487
HSP70	14	820438
HPK1 loss	14	D016388
HPAC	14	24188177
HNPCC	14	4292
HMG-CoA	14	C008047
HB-EGF	14	25433
H2O2	14	CHEBI:16240
GlcNAc	14	CHEBI:506227
ErbB4	14	2066
E2F1	14	42550
E-Selectin	14	6401
California Cancer	14	D004670
CSC	14	12393297
CD24	14	12484
BxPC-3	14	12227
Beclin 1	14	8678
BNIP3	14	664
B7-H1	14	29126
Arthritis	14	D001168
AMP-activated protein kinase	14	43904
wild-type	13	C537389
tuberculosis	13	D014376
thiazolidinediones	13	D045162
systemic anti-tumor	13	D009423
squamous cell lung cancer	13	D018307
serine\/threonine kinase	13	838721
selenium	13	D012643
protein kinase C	13	36897
prostaglandins	13	D011453
phosphotyrosine	13	CHEBI:74956
phosphatase	13	11797067
phakomatosis	13	D020752
peroxisome proliferative-activated receptor delta	13	5465
periodontal disease	13	D010510
p27	13	12576
neutrophil gelatinase-associated lipocalin	13	51310
neoadjuvant radiation	13	D011832
neoadjuvant CRT versus postoperative CRT	13	D019106
myelodysplastic syndrome	13	D009190
motility	13	D015835
microRNA	13	3767655
mesenteric artery invasion	13	C537347
male-dominant cancer	13	D018567
indocyanine green	13	D007208
immunoglobulin	13	16019
immunodeficiency virus infection	13	D014412
hyperamylasemia	13	D034321
hexosamine biosynthetic pathway	13	D058606
hereditary haemochromatosis	13	D030342
heparanase	13	10855
growth factor	13	79215
glycosylphosphatidylinositol	13	D017261
glycoprotein	13	398013
gemcitabine-sensitive	13	D007333
gastric outlet obstruction and afferent limb syndrome	13	D017219
galactose	13	D005690
fluorescence-guided surgery	13	D000267
flow cytometry	13	D054318
epigastric discomfort and vomiting	13	D014839
dasatinib	13	C488369
cystic renal mass	13	D052177
connective tissue growth factor	13	321449
cadmium	13	D002104
cIAP	13	330
c-Kit receptor	13	3815
beta-interferon	13	3456
asthenia	13	D001247
aqueous media	13	D010033
angiotensin-converting enzyme	13	34805
androgen receptor	13	367
amine	13	CHEBI:32952
activin A receptor	13	41772
Wilson and Jungner	13	D006527
Vitamin D receptor	13	30076
VIP	13	373781
Tn	13	3371
TRAIL	13	100316914
TNF receptor	13	7133
TK	13	7086
TIMP-2	13	7077
TGFB2	13	7042
TAA	13	CHEBI:32497
Somatostatin-Receptor	13	40019
Prognostic factors	13	D007020
Polyethylene	13	D020959
PMA	13	CHEBI:60755
PLB	13	151056
PCNA	13	37290
NOD-like receptor	13	79671
N-cadherin	13	12558
N-acetylglucosamine	13	CHEBI:28009
MUC4-induced	13	81501
MTS	13	C535808
MRP1	13	4363
MIC-1	13	29919
Lox	13	404621
LC-3	13	84557
IkappaBalpha kinase	13	1147
IRE	13	2081
IL-2R	13	3559
IL-12	13	101676232
HLA-A2	13	646702
HDs	13	79947
HBsAg	13	44129
Green fluorescent protein	13	824451
Gli 2	13	2736
GR	13	2936
GADD153\/CHOP	13	1649
Foxp3	13	50943
FasL	13	356
FAP	13	378554
DDT	13	415237
D2 lymphadenectomy	13	D005199
Cre\/loxP	13	108954
CK	13	1120
CEACAM6	13	4680
CDKN2B	13	1030
CD45	13	5788
CD14	13	929
CAP	13	9200
CAFs	13	6899
BxPC-3	13	5122
Bcl-2/Bax	13	570772
Apc	13	42871
ANXA2	13	302
AMPK-Ulk1	13	5562
AMPK	13	5564
AIDS	13	D000163
9-nitrocamptothecin	13	C079905
2-deoxy-D-glucose	13	D003847
vincristine	12	D014750
vimentin	12	22352
verapamil	12	D014700
valproic acid	12	D014635
urokinase	12	5055
triglyceride	12	CHEBI:17855
transmembrane glycoprotein	12	963
tissue tumors	12	D059226
tissue transglutaminase	12	7052
systemic inflammatory	12	D018746
synchronous intraductal papillary mucinous neoplasia	12	D009378
survivin	12	42077
stromal cell-derived factor-1	12	100170634
somatostatin receptor	12	443970
sodium dodecyl sulfate	12	D012967
silver	12	D012834
signal transducers and activators of transcription 3	12	55250
serotonin	12	D012701
retinoids and retinoid receptors	12	D013734
purine	12	C030985
positive delayed-type hypersensitivity to WT1 peptide	12	C536656
platelet-derived growth factor	12	798657
plasma IL-35	12	3592
pheochromocytoma	12	D010673
papilloma virus	12	D010212
p62	12	8878
p53-dependent	12	57212
p38 mitogen-activated protein kinase	12	1432
nerve growth factor	12	4804
nerve growth factor	12	18049
miR-210	12	406992
methylenetetrahydrofolate	12	CHEBI:25297
matrix	12	20964455
lower respiratory infections	12	D012141
interleukin	12	100885851
interferon-gamma	12	281237
inhibitor of apoptosis	12	C537777
hypoalbuminemia	12	D034141
hepatic arterial embolization	12	D004617
guanine nucleotide	12	CHEBI:61292
guanine	12	D006147
glycoprotein	12	100283099
estradiol	12	D004958
elicits cardiomyopathy	12	D009202
deliver lower mean total kidney doses	12	D007674
cyclosporin A	12	D016572
cyclin-dependent kinase	12	34411
cyclin B	12	37618
cortisol	12	D006854
collagen deposition	12	D003095
collagen I	12	12842
chymotrypsin	12	1506
cholecystokinin A receptor	12	24889
carbonic anhydrase IX	12	C536058
c-Abl kinase	12	25
beta-2-microglobulin	12	567
benign hamartomatous polyps	12	D011127
bacterial infection	12	D001424
apigenin	12	D047310
anti-HER2	12	101738591
alpha-difluoromethylornithine	12	CHEBI:41948
alopecia	12	D000505
acrylamide	12	D020106
XRCC1	12	7515
WT1	12	30245
UDP	12	D014530
TTP	12	7538
Sp3	12	558652
STAT1	12	6772
SSTR	12	171044
SEMS	12	40315
Regenerating gene protein	12	5967
Reg3A	12	5068
Ras\/Raf\/MEK	12	369
Rac1	12	38146
RAF-1	12	30716
PSMA1	12	34359
PKC	12	24681
PK-1	12	5313
PD-1 receptor	12	5133
PC-1	12	7163
Oct-4	12	18999
Nectin	12	5818
NOTCH1	12	394367
N-myc downstream regulated gene 1	12	10397
Multiple endocrine neoplasia type 1	12	D018761
MTA	12	C085586
MT-MRI	12	78412
MK-329	12	D020109
MEN2	12	5979
Lewis X	12	D020961
KAI1-induced	12	3732
K-ras gene	12	24525
IL-4R alpha	12	3554
ICD10	12	79158
IAP	12	3375
Hsp90	12	38389
Hodgkin lymphoma	12	D006689
HRs	12	3035
HMG-CoA reductase	12	3156
HCC	12	84668
GTPase	12	26934
GADD45	12	1647
GABA	12	D005680
Ela	12	CHEBI:10275
DTPA	12	C028145|MESH:D004369
Chemical splanchnicectomy	12	D002057
Caspase 3	12	25402
CTL	12	44805
COX-2 mRNA	12	4553502
COX-1	12	814620
CKII	12	48448
CD133	12	19126
CAhPSC	12	30331
BRCA2	12	37916
BB-94	12	C080985
ALT	12	42127
ALDH1	12	216
AG1478	12	C101044
urokinase plasminogen activator	11	25619
ubiquitin ligase	11	84585
trypsin	11	101895869
transforming growth factor	11	100136774
tissue growth factor-beta 2	11	1490
thymoquinone	11	C003466
thymidine kinase	11	9926263
terminal deoxynucleotidyl transferase-mediated	11	21673
skin rash	11	D005076
segmental lesion	11	C537538
secretin	11	24769
rosiglitazone	11	C089730
retroperitoneal fibrosis	11	D012185
renal dysfunction	11	C535382
receptor-specific	11	1909
ras oncogene	11	38494
rare developmental anomalies	11	D035583
prostaglandin	11	CHEBI:26333
progesterone	11	D011374
polychlorinated biphenyls	11	D011078
phlebitis	11	D010689
peptide-1	11	836613
p21	11	27065
p,p'-DDE	11	D003633
osteopontin	11	432385
nasogastric/jejunal tube	11	D007579
nasogastric tube	11	D009436
nafamostat mesylate	11	C032855
mutS homolog 2	11	4436
multidrug resistance 1	11	281585
mucinous cystadenocarcinoma	11	D018282
mortality for certain type of tumors	11	D031261
miR-155	11	406947
mda-7	11	11009
lymphopenia	11	D008231
lipofectamine	11	C086724
linoleic acid	11	D019787
latent-transforming growth factor beta binding protein 1	11	4052
isothiocyanate	11	C037152
islet dysfunction	11	D007516
islet cell carcinoma	11	D018273
interferon	11	360134
insulin-like growth factor 2	11	3481
inherited disorder	11	D025861
indomethacin	11	D007213
hyperlipidemia	11	D006949
human EGFR2	11	8458
hepatic failure	11	D017093
hemolytic uremic syndrome	11	D006463
hTERT	11	796551
gonadotropin-releasing hormone	11	D007987
gastrinoma	11	D015408
fructose	11	D005632
flutamide	11	D005485
fatty acid synthase	11	335859
epinephrine	11	D004837
endostatin-angiostatin	11	18815
eGFP	11	20473140
dynamic CSC process	11	D010335
docosahexaenoic acid	11	CHEBI:28125
dihydroartemisinin	11	C039060
coronary heart disease	11	D003327
cobalamin	11	D014805
carbon dioxide	11	D002245
c-Jun	11	16476
bright light surgery	11	D005921
bile acid	11	CHEBI:3098
beneficial effects for dyspepsia	11	D004415
autocrine growth factor	11	2821
aspartate transaminase	11	2805
ascorbate	11	CHEBI:38290
arsenic trioxide	11	C006632
alpha-smooth muscle actin	11	59
adjustment disorder	11	D000275
adenoviral-induced hepatotoxicity	11	D020751
acetaldehyde	11	D000079
VTE	11	732748
VEGF-Receptor 2	11	8828
TRAP	11	2716506
TOP1 gene	11	32458
TGF-beta-activated kinase 1	11	6885
Survivin mRNA	11	394382
STAT1	11	30768
SNP	11	6625
SAR	11	8856
S100A6	11	6277
RXR	11	30464
Pancreatojejunostomy vs pancreatogastrostomy	11	D006086
PR	11	5555
PPARgamma	11	19016
PKD1	11	5310
PBC	11	D008105
OPN	11	6696
ONYX-015	11	C464532
NPTX2	11	4885
NCAM	11	4684
Marimastat	11	C100342
MPD	11	4597
LPA	11	CHEBI:52288
Kip1	11	10519
KGF-2	11	2252
JNK	11	116554
IkappaB kinase	11	3551
IgGs	11	324
IGF-1R	11	398022
HeLa cervical carcinoma	11	D002575
HbA1c	11	100337545
HGF\/MET	11	280855
HCC	11	619501
Gd-DTPA	11	D019786
GDP	11	D006153
G-protein-coupled receptor	11	57007
ERCC1	11	2067
EGR-1	11	1958
EGF	11	368436
Dual-specificity phosphatase 6	11	1848
DJ-1	11	3301
DCE-MRI	11	1718
Cdc25	11	995
CREB	11	1385
CD68	11	968
CAM	11	79823
Bcl-2 protein	11	572
Azacytidine	11	D001374
Amphiregulin	11	374
Ad.5-mda-7	11	5664
Abraxane	11	C466458
AT1R	11	185
APE1	11	328
AMD3100	11	C088327
ADC	11	379379
ABC	11	10058
4-(methylnitrosamino)-1-(3-pyridyl)-1-butanone	11	C016583
2-Methoxyestradiol	11	C022830
1.33-fold	11	219771
1,25-dihydroxyvitamin D3	11	D002117
ulcer disease	10	D014456
uPAR	10	18793
tunicamycin	10	D014415
tumor antigen-specific	10	404663
tubulin	10	41183
trypsinogen	10	397853
thromboplastin	10	308
thiols	10	D013438
stability of disease	10	D043171
splenic lymphoma	10	D013158
sphingosine	10	D013110
specific intratumoral probe uptake and minimal liver and kidney off-target accumulation	10	C536778
small-molecule tyrosine kinase	10	8044969
repair deficiency	10	D049914
recombinant CXCL12	10	352944
pylorus-preserving pancreatoduodenectomy	10	C537758
prothrombin	10	395306
phorbol 12-myristate 13-acetate	10	CHEBI:37537
peripancreatic vessel invasion	10	C536223
pan-CDK	10	51816
p73	10	83478
p16-Leiden	10	2153
oleanolic acid	10	D009828
nickel	10	D009532
microscopic tumor invasion	10	D046728
miR-17	10	406952
metabolic disorders	10	D001928
magnesium	10	D008274
lycopene	10	C015329
lovastatin	10	D008148
laryngeal cancer	10	D007822
ischemic	10	D002545
interleukin ( IL ) -8	10	3580
insulin\/IGF	10	24483
insulin-like growth factor I	10	102890331
insulin receptor beta	10	398006
hyperinsulinemia	10	100035095
hyperglycemic	10	D006944
hypercholesterolemia	10	D006937
hydrogen	10	D006859
human H-ras oncogene	10	22808
histologic abnormalities	10	D009370
heparin-binding EGF-like growth factor	10	1839
heat-shock protein	10	14755304
hearing loss	10	D034381
growth factor receptor	10	432338
growth factor receptor	10	368398
granulocyte-colony-stimulating factor	10	1440
glycogen synthase kinase-3	10	399097
glycinamide ribonucleotide formyltransferase	10	14450
gastric decompression	10	D003665
full-length MUC4	10	14634
fibroblast growth factor-2	10	14173
epithelial hyperplasia and dysplasia	10	D017573
endocrine cancer	10	D004701
dorsal	10	35047
dihydrofolate	10	C010920
dicumarol	10	D001728
cystic fibrosis transmembrane conductance regulation	10	140871
cystic ductular structure	10	D020914
chromium	10	D002857
cholangioma	10	D002759
cathepsin	10	10722892
c-iap1	10	329
beta-tubulin	10	43359
bFGF	10	54250
axitinib	10	C503983
apoptosis-inducing factor	10	33390
anxiety disorder	10	D001008
aneuploidy	10	D000782
androgens	10	D000728
anatomic definitions	10	D020763
adrenal gland, subtotal gastrectomy	10	D000307
acute nephritic syndrome	10	D000208
acute hepatitis	10	D017114
acute cholecystitis	10	D041881
WNT5A	10	7474
Val	10	CHEBI:16414
TCR	10	6962
Survivin	10	11799
Smad4-deficient	10	824408
SC	10	D006450
Ron	10	4486
RUNX3	10	864
RRs	10	110025
RNase	10	364304
RAR	10	5914
Pim-1 kinase	10	5292
Pancreatic adenocarcinoma up-regulated factor	10	124220
PaCa-2	10	387526
PKC-delta	10	5580
PK-1	10	18770
PI3 kinase	10	5289
PFS	10	2858523
PEI	10	CHEBI:53231
PDGF	10	397765
PCI-24	10	5104
PCA	10	CHEBI:36751
PAHs	10	CHEBI:33848
OGG1 gene	10	4968
Neurotrophic Factor	10	9048
MUC6	10	4588
MSH6	10	542626
MRP3	10	8714
MPD	10	CHEBI:62995
MK-886	10	C060893
LPA	10	4018
LOH	10	34435
Kaplan-Meier	10	C538012
IRS-1	10	3667
IL-17	10	3605
IGF2	10	30710
IGF	10	32009
HSP	10	7190
HLA class I heavy chain	10	3106
HH	10	D006432
HAI	10	6692
GSH-Px	10	13892198
GLP-1R-positive tumors	10	D002311
GAPDH	10	317743
FGS	10	C537923
F-actin	10	57619
Ets	10	42757
EZH2	10	768133
ES	10	D012512
EPHA2	10	1969
EMT	10	16428
E1A	10	25395998
DIM	10	CHEBI:50182
DAPI	10	C007293
Cyclin D2	10	894
Clinical details	10	D059466
CXCR4 promoter	10	4783
CP	10	33346
COX-2 promoter	10	22975983
CML-AGE	10	5973
CD147-expressing	10	682
CCI-779	10	C401859
BSA	10	280717
BRCA2-deficient	10	834523
BOP	10	150572
B-Raf	10	398973
AST	10	26503
AS	10	D017204
ANOVA	10	4858
5-fluorocytosine	10	D005437
2',2'-difluorodeoxyuridine	10	C084565
wasting syndrome	9	D019282
vinorelbine	9	C030852
ubiquitin carboxyl-terminal esterase L1	9	7345
tyrosine phosphatase	9	13924
tumor necrosis factor alpha	9	280943
tumor growth retardation	9	D005317
tocotrienol	9	D024508
thymidine kinase gene	9	6295381
tanespimycin	9	C112765
stromal desmoplasia	9	D003317
sodium-iodide	9	D012974
sialyl-Lewis(x)	9	C086527
rottlerin	9	C085746
rhabdomyosarcoma	9	D012208
retroperitoneal abscess	9	D000038
rectal carcinoma	9	D012002
ras	9	15461
proto-oncogene	9	373609
prolyl	9	CHEBI:26274
phenylalanine	9	CHEBI:28044
phenol	9	D019800
perillyl alcohol	9	C032208
p21-activated	9	10298
osteopontin	9	100860805
oestrogen	9	CHEBI:50114
nitric oxide synthase-2	9	4843
nasopharyngeal carcinoma	9	C538339
murine double minute 2	9	17246
microsatellite instability	9	D053842
matrix metalloproteinase-2	9	17390
magnetic beads-based weak cation-exchange chromatography	9	D018908
macrophage stimulating protein	9	4485
mTORC1\/4E-BP	9	1978
localized disease	9	D010182
lethal disease	9	C536057
integrin beta1	9	556734
increases in oxidative stress	9	D054549
hydroxyl	9	D017665
heparanase	9	15442
heme oxygenase-1	9	3162
hematoma	9	D006406
gonadotropine releasing hormone	9	2691
glycinamide ribonucleotide	9	C402896
glutamic acid	9	CHEBI:18237
glucose-6 phosphate	9	D019298
glucose transporter 1	9	38109
gemcitabine plus S-1	9	D007625
geldanamycin	9	C001277
fluorescein isothiocyanate	9	CHEBI:37926
fluorescein	9	D019793
familial inheritance	9	D011115
extensive disease	9	D054908
elastase	9	554107
cyclo-MG2	9	102416528
chronic obstructive pulmonary disease	9	D029424
chloride	9	CHEBI:17996
carcinoembryonic antigen-related cell adhesion molecule 5	9	1048
bone morphogenetic protein-4	9	652
atrial arrhythmia	9	D001145
anti-inflammatory and anti-cancer	9	D016736
anterior-posterior (AP) directions	9	D051556
anterior radical antegrade modular pancreatosplenectomy	9	D001039
annual percentage change	9	D009402
alpha5	9	36951
alpha-1-antichymotrypsin	9	497203
adrenomedullin	9	133
adenoma of the papilla	9	D010211
activin	9	43826
actin	9	40444
acridine	9	CHEBI:36420
Zoledronic acid	9	C088658
YY1	9	7528
X-linked inhibitor of apoptosis protein	9	373108
Whipple PPPD	9	D008061
VPA	9	CHEBI:39867
UTR	9	217369
Tolfenamic acid	9	C009500
TNF	9	C536657
TGF-beta-induced	9	361084
Src kinase	9	2534
SPan-1	9	20691
SMO receptor	9	33196
SAHA	9	8616450
Raf kinase	9	5037
RON receptor tyrosine kinase	9	43803
RCAS1	9	55960
R3616	9	C538724
Protease-activated receptor 2	9	14063
Plk1	9	380481
Parkinson disease	9	D010300
PapCa	9	50807
PYY	9	5697
PTHrP	9	5744
PPV	9	CHEBI:60581
PI3K	9	5291
PDGF-BB	9	5155
Osteoarthritis	9	D010003
Opioid growth factor	9	11054
OK-432	9	D010844
NaCl	9	CHEBI:26710
NF-kB	9	4791
N-cadherin	9	35070
N-(phosphonacetyl)-L-aspartate	9	C013195
Methanol	9	D000432
MSH2	9	595045
MRP5	9	10057
LacZ	9	23246051
LH-RH	9	5351
JunD	9	3727
Industrial hygiene data	9	D009783
IkappaBalpha	9	25493
IL-8	9	20309
IL-13	9	794053
IL-13	9	3596
II histone deacetylase	9	3066
IGF-1 protein	9	3484
IDH1-mutant	9	692606
ICER	9	1390
HuR-proficient	9	1994
HSPs	9	3879515
HEY-1	9	23462
Gln	9	CHEBI:32668
Gimeracil	9	C104201
GalNAc	9	CHEBI:28037
GTX	9	84504
GSK3-beta	9	2932
GSK-3	9	2931
GPC-1	9	2817
GM-CSF	9	1438
FcgammaRIIIA	9	2214
FasL	9	14103
Fas	9	44531
Farnesyl transferase	9	29580
FAK	9	14083
Ezrin	9	7430
ESI-09	9	5266
DU-PAN-2	9	444430
DSL-6A	9	178063
DNA methyltransferase	9	449878
DDE	9	7452849
D-mannose	9	D008358
Cholecystokinin	9	12424
Cdc42	9	336839
CagA	9	20201
CXC chemokine ligand 7	9	5473
CTC	9	100334210
CD59	9	966
CD105+	9	13805
CCL4	9	6351
CBR	9	873
CAP	9	C538282
C3	9	718
C-Raf	9	5894
Annexin	9	840476
Ang2	9	285
Adiponectin	9	104862299
ASC	9	29108
APC	9	44642
AG490	9	C095512
A heat shock protein 90	9	3326
3-methyladenine	9	C025946
vitronectin	8	7448
vitamin K	8	D014812
vitamin D deficiency	8	D014808
visceral	8	D007418
vertebrae, ambulatory status	8	D051346
vasoactive intestinal peptide	8	7432
ubiquitin	8	368511
tumor-vessel contact	8	D009383
tumor necrosis factor receptor	8	7132
tumor endothelial and lymphatic vessel density	8	D018190
tryptophan	8	CHEBI:27897
transforming growth factor ( TGF ) - beta1	8	59086
transcription factor Sp1	8	6667
[truncated: 15,202 more rows]
