# Supplementary material for: PubMedPortable: A Framework for Supporting the Development of Text Mining Applications
Source: PLoS One. 2016 Oct 5;11(10):e0163794. doi: 10.1371/journal.pone.0163794 (PMC5051953; doi:10.1371/journal.pone.0163794)
Supplement: S1 File — (ZIP) [file pone.0163794.s001.zip › PubMedPortable-master/BioC_export/results_from_documentation/entities_formatted_identifiers.csv]

1514830	C-T	5726
1514830	PTC	5726
1514830	CEA	1048
1514830	CA 125	94025
22883106	C-CT	907
7543165	E-selectin	6401
7543165	SLA	6503
14520703	K-ras	3845
14520703	K-ras wild-type EPC	3845
23242015	B7-H3	80381
22320450	Interferon-alpha	3440
22320450	CD133	8842
22320450	IFN-a	3440
22320450	cytokine	3440
12661188	RRH	10692
1736340	S-phase fraction	23541
1736340	SPF	23541
23219833	K-Ras	3845
23219833	osteoprotegerin	4982
23219833	TRAIL	8743
23219833	OPG	4982
18758789	Interleukin-13	3596
18758789	IL-13	3596
18758789	transmembrane receptor	8829
18758789	IL-4R	3566
18758789	p44/42 mitogen-activated protein kinase	2966
18758789	p44	2966
18758789	autocrine growth factor	8829
19491262	N-myc downstream regulated gene 1	10397
19491262	Cap43	10397
19491262	NDRG1	10397
19491262	NDRG1	17988
19491262	Cap43	17988
19491262	nuclear factor-kappaB	4790
19491262	IkappaBalpha	4792
19491262	IKKbeta	3551
19491262	p65	5970
19491262	p50	4790
19491262	CXCL1	2919
19491262	epithelial-derived neutrophil activating protein-78	6374
19491262	CXCL5	6374
19491262	interleukin-8	3576
19491262	CXCL8	3576
19491262	vascular endothelial growth factor-A	7422
15556691	Interferon-gamma	3458
15556691	IFN)-gamma	3458
15556691	IFN-gamma	3458
15917666	K-ras	3845
11822959	nodal	4838
24658320	STAT1	6772
24658320	p21	1026
24658320	signal transducers and transcription activators	6772
24658320	p53	7157
25374060	CPE	1363
25374060	Carboxypeptidase E	1363
25374060	CPE	12876
8165831	Fibronectin	2335
19671674	interleukin-1beta	3553
19671674	hypoxia-inducible factor-1alpha	3091
19671674	KLF5	688
19671674	KRAS	3845
19671674	Erk	5594
19671674	KRAS-Raf-MEK-Erk	5594,3845
19671674	IL)-1beta	3553
19671674	IL-1 beta	3553
19671674	p38	5594
19671674	HIF-1alpha	3091
19671674	GLUT-1	6513
19671674	KRAS/Raf	3845
19671674	IL-1beta	3553
22072614	vascular endothelial growth factor	22339
22072614	VEGF	22339
22072614	glutamate decarboxylases	14417,14415
22072614	GAD65	14417
22072614	GAD67	14415
22072614	AKT	11651
24276239	CHD5	26038
24276239	H2AX	3014
24276239	CHK2	11200
22335271	CD24	100133941
22335271	CD44	960
22335271	DBA	6223
22335271	Cytokeratin 8	3856
22335271	CK8	3856
22335271	CD29	3688
22335271	ICAM1	3383
22335271	CD54	3383
22335271	Ribophorin 2	6185
22335271	RPN2	6185
22335271	Aminopeptidase N	290
22335271	CD13	290
12903435	Somatostatin	6750
12903435	SS-R2	6746
12903435	p53	7157
22969913	MASPIN	5268
22969913	Serpin B5	5268
22969913	Sdccag8	10806
22969913	Ldoc1	23641
22969913	SCAI	286205
22969913	SDCCAG3	10807
22969913	CT62	196993
22969913	NEDD9	4739
22969913	Brms1	25855
22969913	CAGE1	285782
23924790	cytotoxic T lymphocyte-associated antigen-4	1493
23924790	CTLA-4	1493
23924790	arm 1	9622
23924790	arm 2	51155
23924790	mesothelin	10232
18794807	epidermal growth factor receptor	1956
18794807	annexin V	308
18794807	5-FU+Src kinase	6714
18794807	PP2	4888
18794807	thymidylate synthase	7298
18794807	EGFR	1956
18794807	AKT	207
18794807	Src kinase	6714
15958583	CD31	18613
22111082	CD133	8842
22111082	CD44	960
22111082	CD24	100133941
24982355	VEGF-C	7424
24982355	p65	5970
24982355	vascular endothelial growth factor-C	7424
24982355	matrix metalloproteinase-9	4318
24982355	MMP-9	4318
24367595	hypoxia-inducible factor-1 a	3091
24367595	HIF-1a	3091
24367595	OR=1.23	81442
2230362	ABO	28
19112422	miR-200c	406985
19112422	miR-21	406991
18264564	quinone reductase enzyme	1728
18264564	NQO1	1728
18264564	NAD(P)H: quinone oxidoreductase 1	1728
22371645	fibroblast activation protein	2191
22371645	FAP	2191
22371645	seprase	2191
8780405	BOP	100294715
8780405	insulin	3630
23407481	osteopontin	6696
23407481	tissue inhibitor of metalloproteinase 1	7076
23407481	TIMP-1	7076
7635566	extracellular matrix	4313,7076,4318,4314,4312,7077
7635566	fibronectin	2335
7635566	extracellular matrix-degrading metalloproteinases	4313,7076,4318,4314,4312,7077
7635566	MMP-1, -2, -3 and -9	4313,4314,4318,4312
7635566	TIMP-1 and -2	7076,7077
7635566	MMP-1	4312
7635566	interstitial collagenase	4312
7635566	MMP-3	4314
7635566	stromelysin-1	4314
7635566	MMP-2	4313
7635566	MMP-9	4318
7635566	TIMP-1	7076
7635566	TIMP-2	7077
10404129	CEA	1048
19627019	MVD	4597
19627019	vessel endothelial growth factor	7422
19627019	VEGF	7422
23383575	IgM	959
23383575	HBR-1	15370
22342309	Sp1	6667
22342309	Stat3	6774
22342309	Specificity Protein 1	6667
22342309	signal transducer and activator of transcription 3	6774
22342309	central transcription factors	6774
16824727	CD24	100133941
23934415	Sp1	6667
23934415	Tk1	7083
17363575	proliferating cell nuclear antigen	18538
17363575	trans-activated genes	20024
17363575	p15	20024
17363575	PAF	109585
17363575	PCNA	18538
23331006	CEA	1048
7698709	p53	7157
23905902	hENT1	2030
23905902	RRM1	6240
23905902	nucleoside transporter	2030
24126434	AAA	223921
24126434	VDAC-1	745717
24126434	PANC-1	104066
18815537	Pdx-1	18609
18815537	aurora a	20878
18815537	pancreatic duodenal homeobox gene-1	18609
16397047	caspase-3	836
20605675	TRPM8	79054
20605675	TRP melastatin-subfamily	79054
20605675	TRPM	79054
16397042	KU-CT-1	219681
12687011	PSK	9344
12687011	invasion-related factors	836,4790
12687011	cIAP-1	329
12687011	caspase-3	836
18815538	cyclooxygenase 2	101823908
24969230	IMPACT	55364
21193998	MIC-1	9518
21193998	HSP27	3315
21193998	MCSF	1435
21193998	CEA	1048
21193998	SAA	6287
21193998	Haptoglobin	3240
16087702	gata-3	2625
16087702	TGF-beta	7040,4088
16087702	TGF-betas	7040,4088
16087702	Smad-3	4088
16087702	TGF-beta on Gata-3	7040,2625
25120624	EBP50	9368
25120624	Bcl-2	596
25120624	ezrin-radixin-moesin (ERM)-binding phosphoprotein 50	9368
25120624	B-cell lymphoma 2	596
25120624	EBP50	26941
10221814	hepatocellular carcinoma	619501
10221814	MIA	8190
10221814	HCC	619501
25320508	PFKFB	5210,5209
25320508	6-phosphofructo-2-kinase	5210,5209
25320508	PFKFB-3	5209
25320508	PFKFB-4	5210
25320508	hypoxia inducible factor	5209,3091
25320508	HIF	5209,3091
25320508	Glut1	6513
25320508	HIF-1a	3091
17352211	p53	24842
17352211	proliferating cell nuclear antigen	25737
17352211	PCNA	25737
20626591	HSP27	3315
20626591	cytoplasmic proteins	581
20626591	Bcl-2	596
20626591	Bax	581
20626591	caspase-9	842
20626591	pro-apoptotic factors	842
22340650	Oct4	5460
22340650	Nanog	79923
22340650	CD24	100133941
22340650	CD44	960
22766150	EZH2	2146
25152588	STK 11	6794
12865927	suppressor of cytokine signalling-1	8651
12865927	SOCS-1	8651
12865927	Janus kinase/signal transducers and activators of transcription	8651
12865927	JAK/STAT	8651
12865927	Interleukin-6	3569
22226782	KRAS	3845
22226782	p16	1029
22226782	CDKN2A	1029
22226782	GNAS	2778
22226782	BRAF	673
25152580	epidermal growth factor receptor	1956
25152581	BRCA2	675
25152581	PALB2	79728
25152581	ATM	472
25152581	CDKN2A	1029
12661230	MRI	78996
25152584	Claudin-4 and -18	51208,1364
25152584	Clostridium perfringens enterotoxin	1364
25152584	CPE	1364
25152584	claudin-4	1364
25152584	Claudin-18	51208
25152584	Claudin-1, -7	26285
25152584	tricellulin	153562
25152584	marvelD3	91862
25152585	KRAS	3845
25152585	cyclooxygenase-2	5743
25152585	p16	1029
25152585	INK4A	1029
25152585	p53	7157
25152585	HDAC	9734
25152585	BMI1	648
25152585	EZH2	2146
25083334	prostate stem cell antigen	8000
25083334	PSCA	8000
9703910	Bax	581
9703910	Bcl-2	581
9703910	p53	7157
9703910	pRb	5925
9703910	Cyclin A	890
22416394	TGFbeta1	7040
22416394	IL-10	3586
22416394	TGFbeta	7040
22416394	IL10	3586
6825532	secretin	6343
6825532	cholecystokinin	885
25217324	MMP-9	4318
25217324	sentrin/SUMO-specific protease	29843
25217324	SENPs	29843
25217324	SENP1	29843
25217324	TNM	10178
23194191	GSK-3b	2932
23194191	glycogen synthase kinase-3b	2932
23194191	catalase	847
23194191	histamine diminished catalase	847
7671233	K-ras	3845
16124066	p57kip2	1028
16124066	proliferating cell nuclear antigen	5111
16124066	p57(kip2	1028
16124066	PCNA	5111
21175342	MRI1	67873
22286380	C-reactive protein	1401
11245424	MnSOD	6648
16037546	5-lipoxygenase	240
16037546	NADPH oxidase	50507
16037546	Fibronectin	2335
16037546	5-LO	240
16037546	Nox4	50507
18544627	ERCC1	2067
18544627	XPD	2068
18544627	ERCC2	2068
18544627	XPC	7508
18544627	XPF	2072
18544627	ERCC4	2072
18544627	OGG1	4968
18544627	XRCC1	7515
23791879	Gli1	2735
23791879	Smo	6608
23791879	Ptch1	5727
23791879	Cyclin D2	894
23791879	Bcl-2	596
23495864	MUC4	4585
10090408	p53	7157
10090408	p21	1026
10090408	invasive ductal carcinoma	4000
10090408	cyclin-dependent kinase	1026
10090408	IDC	4000
25003666	Pdx1-Cre	18609
25003666	Oct3/4	18999
25003666	CD133	19126
25003666	MDR2	18670
22314265	Noxa	5366
22314265	Mcl-1	4170
22314265	caspase-3	836
22314265	Bcl-2	4170
1543647	histone H2B	787581
19900447	c-Myc	4609
19900447	calcineurin activity, and cellular nuclear factor	4609
19900447	p300	2033
20356498	miR-155	406947
20356498	PI3K-related kinases	5290
20356498	PI3K	5290
10626197	Cox	1351
16167144	DC1	55146
16167144	cDC	983
16167144	TGF-beta1	4052
19515385	Id1	3397
19515385	Id3	3399
19515385	inhibitor of DNA binding/differentiation	3397,3399
19515385	helix-loop-helix transcriptional regulatory factors	3397,3399
19515385	MTS	1678
19515385	beta1	3779
24509158	Hypoxia-inducible factor-1	3091
24509158	HIF-1	3091
24509158	HIF-1a	3091
24509158	vascular endothelial growth factor	7422
24509158	VEGF	7422
10750666	p53	7157
12706865	vascular endothelial growth factor	7422
12706865	VEGF	7422
7511473	somatostatin	6750
23660946	ARID1B	57492
23660946	SWI/SNF chromatin remodeling complex	57492
23660946	ATP-dependent SWItch/sucrose nonfermentable (SWI/SNF	57492
23660946	AT-rich interaction domain 1B	57492
9639120	vimentin	7431
9639120	K-ras	3845
7757305	VIP	7432
7757305	mucin	100508689
7757305	Vasoactive intestinal peptide	7432
7757305	Pituitary adenylate cyclase activating polypeptide	116
7757305	PACAP	116
22228431	BRCA2	675
22228431	BRCA1/2	672,675
22228431	BRCA	675,672
25132574	MicroRNA-21	406991
25132574	miR-21	406991
18706543	DDT	1652
1862066	CD8	925
1862066	alpha/beta T cell receptor	925
20621068	protein kinase D	5587
20621068	protein kinase C	5587
20621068	PKC	5587
20621068	Protein kinase D1	5587
20621068	PKD	5310,5587,5312,5311
20621068	PKD1	5310
20621068	PKD2	5311
20621068	PKD3	5312
18781173	BLT2	56413
18781173	leukotriene B(4) receptor	1241
17574674	DDT	1652
20641287	Bis	9531
20641287	insulin-like growth factor 1	3479
20641287	IGF1	3479
20641287	IGF1R	3480
20641287	CCND1	595
23177026	miR-21	406991
23177026	FasL	356
17033331	cystic fibrosis transmembrane conductance regulator	1080
14676443	carcinoembryonic antigen	1048
14676443	CEA	1048
19428321	beta-catenin	1499
19428321	Tcf	3172
25305448	K-ras	16653
25305448	CDK8	264064
25305448	Cyclin-dependent kinase 8	264064
25305448	cyclin-dependent kinase	264064
25305448	CDK	264064
25305448	HIF-1a	15251
25305448	Snail1	20613
25305448	ZEB1	21417
1848949	Minor	8013
24008827	HIF1	3091
24008827	QSOX1	5768
24008827	Quiescin sulfhydryl oxidase 1	5768
24008827	MMP-2	4313
24008827	MMP-9	4318
24008827	ChIP	358
24008827	hypoxia-inducible factor 1	3091
24008827	HIF-1	3091
24008827	HIF-1a	3091
17512909	CTMP	117145
24746568	V15/V30	28814
21625252	Cytidine deaminase	978
21625252	CDA	978
23695799	C b1	1268
23695799	fibronectin	2335
23695799	PI3K	1268
23381885	NOXA	5366
23381885	Bcl-xL	598
7743492	Insulin-like growth factor I	3479
7743492	insulin-like growth factor-I	3479
7743492	IGF-I	3479
7743492	IGF-I receptor	3480
7743492	IGF-IR	3480
24660028	L1CAM	3897
24660028	L1 cell adhesion molecule	3897
24660028	p38	5594
24660028	extracellular signal regulated kinase 1/2	5595
24660028	ERK1/2	5595,5594
22517373	lipocalin-2	3934
22517373	KRAS	3845
18577844	cyclooxygenase-2	5743
18577844	proliferating cell nuclear antigen	5111
18577844	PCNA	5111
18577844	TNM	10178
22250636	EGFR	1956
22250636	Epidermal growth factor receptor	1956
22250636	nail	51744
15131028	cytidine deaminase	978
25179425	Snail	6615
25179425	caspase-3/7	836,840
25179425	E-cadherin	999
18648129	MUC1	4582
21955648	insulin	3630
17548257	TRAP-ELISA	100187907
23260327	phosphatase and tensin homolog	5728
23260327	PTEN	5728
20178796	CCAAT enhancer binding protein	9429
20178796	adenosine triphosphate-binding cassette subfamily G member 2	9429
20178796	ABCG2	9429
20178796	insulin	3630
20178796	Akt	207
20178796	glucagon-like-peptide 1	2641
20573371	enhancer of zeste homologue 2	2146
20573371	EZH2	2146
20573371	E-cadherin	999
24925031	CD133	8842
24925031	CD44	960
24925031	CD24	100133941
24925031	c-Met	4233
2736232	CEA	1048
2736232	sera	26227
2736232	T blood group antigen	112744
2736232	ml-1	112744
22554971	vascular endothelial growth factor-A	22339
8490911	carcinoembryonic antigen	1048
8490911	CEA	1048
9551619	connexin 43	2697
9551619	connexin 26	2706
8056126	insulin	3630
15800914	interleukin-8	3576
15800914	IL-8	3576
15800914	CXCR1	3577
15800914	CXCR2	3579
15800914	MIP-3beta	6363
8751580	interleukin-2	16183
8751580	IL-2	16183
8751580	IFN-gamma	15978
8751580	IL2	16183
8751580	IFN	15978
22064652	MiR-126	406913
22064652	ADAM9	8754
22064652	miR-21	406991
22064652	disintegrin and metalloproteinase domain-containing protein 9	8754
22064652	E-cadherin	999
25099012	NR4A1	3164
25099012	nuclear receptor 4A1	3164
25099012	Nur77	3164
8751588	somatostatin	6750
8751588	somatostatin receptors	6750
8751588	cholecystokinin	885
8751588	insulin	3630
8751588	IGF-1	3479
8751588	cell surface somatostatin receptors	6750
15847709	vascular endothelial growth factor	7422
15847709	epidermal growth factor receptor	7422
10975709	K-ras	3845
10975709	DPC4	4089
23781238	proenkephalin	5179
18191814	EGFR	1956
18191814	mTor	56717,21977
18191814	p70S6K	6198
18191814	HIF-1alpha	3091
24789328	Pim-3	415116
24789328	proto-oncogene	415116
24789328	serine/threonine kinase	415116
24789328	Pim-3	223775
24789328	PCNA	18538
24789328	CD31	18613
24789328	HGF	3082
24789328	FGF-2	2247
21249361	SSTR5	6755
21249361	Somatostatin receptor subtype 5	6755
21249361	somatostatin	6750
21249361	insulin	3630
21249361	C-terminal region	GeneID:3630
21249361	SSTR5	20609
21249361	PDX-1	3651
18544997	Chemokine receptor	1236
18544997	CCR7	1236
15809769	Wnt9a	7483
15809769	WNT	7483,7473,7484
15809769	WNT14	7483,7473,7484
15809769	WNT3	7473
15809769	WNT9B	7484
15809769	WNT14B	7484
15809769	Wnt9a	287357
15809769	Asn-linked glycosylation site	GeneID:287357
15809769	Wnt9a	216795
10331487	iNOS	4843
24756788	epidermal growth factor receptor	1956
24756788	EGFR	1956
24756788	tyrosine kinase	1956
23483804	MYD88	17874
23483804	TH2	15111
7529527	Tissue polypeptide-specific antigen	1048
7529527	TPS	1048
7529527	CEA	1048
23209031	EGFR	1956
23209031	Anti-EGF receptor	1956
23209031	tyrosine kinase	1956,2064
23209031	KRAS	3845
23209031	Fc receptors	3845
23209031	Fc region	GeneID:3845
23209031	EGF	1956
23209031	HER2	2064
18787631	MADH4	4089
18787631	DPC4	4089
18787631	SMAD4	4089
18787631	MADH4 and 8	4089,4092
18787631	ID3	3399
18787631	ID1	3397
11088049	K-ras	3845
11088049	p21	1026
11088049	Kirsten-ras	3845
11088049	K-ras PMs	3845
11088049	invasive ductal carcinoma	4000
11088049	IDC	4000
11088049	GAT	10249
11088049	Ki-ras PM	3845
25672581	p21	1026
25672581	PAK4	10298
25672581	p21-activated kinases	10298,1026
25672581	PAKs	10298,1026
25672581	PAK	10298
25672581	human equilibrative nucleoside transporter 1	2030
25672581	hENT1	2030
23341531	tumor necrosis factor alpha	7124
23159620	mTORC1	382056
23159620	AMPK	5562
23159620	acetyl-CoA carboxylase	5562
23159620	ACC	5562
23159620	Raptor	57521
23159620	insulin	3630
18330959	carcinoembryonic antigen	1048
18330959	CEA	1048
10825129	transmembrane serine protease	2147,64699
10825129	TMPRSS3	64699
10825129	serine protease	2147
10825129	serine proteases	2147,64699
10825129	serine protease domain	GeneID:2147,64699
23017243	PP2A	5524
23017243	leukotriene B	5524,56413
23017243	keratin	3856
23017243	LTB	56413
23017243	Keratin 8	3856
23017243	BLT2	56413
25707849	XIAP	331
25707849	PTEN/PI3K	5728
25707849	Akt	207
25707849	X -linked inhibitor of apoptosis	331
25707849	IAP	331
25707849	E -cadherin	999
25707849	Slug	6591
25707849	phosphatase and tensin homolog	5728
25707849	PTEN	5728
25707849	PTEN/phosphatidylinositol 3-kinase	5728
20944490	thymidylate synthase	7298
20944490	equilibrative nucleoside transporter 1	2030
20944490	dihydropyrimidine dehydrogenase	1806
20944490	orotate phosphoribosyltransferase	7372
20944490	deoxycytidine kinase	1633
19023234	TP53	7157
19023234	KRAS	3845
18253734	MRI	78412
18253734	VEGF	22339
18253734	hexokinase II	15277
18253734	HK II	15277
17234748	MUC4	4585
17234748	HER2	2064
17234748	ErbB2	2064
22896695	KRAS	3845
22896695	CDKN2A	1029
22896695	SMAD4	4089
22896695	TP53	7157
15705899	Cyclooxygenase 2	5743
15705899	vascular endothelial growth factor	5175
15705899	VEGF	5175
15705899	peroxisome proliferator-activated receptor gamma	5468
15705899	PPAR-gamma	5468
15705899	CD31	5175
12962548	annexin II	302
12962548	p36	302
12962548	p11	6281
12962548	S100A10	6281
12962548	CRM1	7514
17611415	Shh	6469
17611415	Hedgehog	6469
17611415	sonic hedgehog	6469
17611415	Trp53	7157
17611415	Ink4a	1029
17611415	K-Ras	3845
25616434	BRCA	672
18990084	Heat-shock proteins	7190
18990084	HSPs	7190
18990084	HSP-peptide complexes	7190
18990084	HSPPCs	7190
18990084	HSP	7190
14625861	calcium-binding protein	6277
14625861	S100A6	6277
19757157	mucin	100508689
19757157	MUC4	4585
19757157	Elk-1	2002
23943022	Cox	1351
17691965	K-ras	16653
17691965	TP53	22059
17691965	DPC4	17128
21475783	SMAD4	4089
21475783	DPC4	4089
21475783	deleted in pancreatic carcinoma 4	4089
24144893	Par-4	5074
24144893	Prostate apoptosis response-4	5074
7830119	FDG	23583
7830119	FDG-PET (3.24 +/- 1.27	23583
21607324	nodal	4838
20470973	insulin	3630
20470973	insulin-related growth factors	3630
18349830	CD133	8842
18349830	vascular endothelial growth factor-C	7424
18349830	vascular endothelial growth factor	7424
18349830	VEGF	7424
18349830	CXCR4	7852
18349830	VEGF-C	7424
23653148	CCL2	6347
23653148	CCR2	729230
23653148	CD14	729230
23653148	CCR2	12772
25104358	GLI1	2735
25104358	Kras	3845
25104358	KRAS	16653
25104358	GTPase	3845
25104358	IL-6	3569
25104358	mIL-8	20309
25104358	Mcp-1	6347
25104358	M-csf	1435
25104358	Csf1	1435
19645012	epidermal growth factor receptor	1956
19645012	EGFR	1956
19645012	EGFR-TKI	1956,1027
19645012	EGFR-tyrosine kinase inhibitor	1956,1027
19645012	p27	3692
19645012	Kip1	1027
19645012	cyclin-dependent kinase	1027
19645012	aurora B	9212
15468157	TOF	55079
22424537	dipeptidyl peptidase 4	1803
22424537	DPP-4	1803
4063154	TPA	5327
25075011	MUC4	4585
25075011	Mucin 4	4585
25075011	cell surface glycoprotein	4585,3689
25075011	MUC4	140474
25075011	CD18	3689
25075011	Alpha-smooth muscle actin	58
25075011	a-SMA	58
11598156	VEGF	7422
11598156	vascular endothelial growth factor	7422
20467349	macrophage migration inhibitory factor	4282
20467349	osteopontin	6696
20467347	histone deacetylase 1	3065
20467347	HDAC1	3065
20467347	Bcl-2	596
20467347	p21	644914
20467347	Bax	581
22806544	NPTX2	4885
22806544	MSP	4477
25250919	STRN4	97387
25250919	striatin	97387,94186
25250919	STRN	97387,94186
25250919	STRN3	94186
25250919	MINK1	50932
25250919	TNIK	665113
25250919	MAP4K4	26921
18251792	At 3	462
2498436	rIFN-gamma	25712
2498436	rTNF-alpha	24835
25788034	ICER	1390
8577677	Androgen receptor	24208
8577677	AR 32P	24208
23514705	STAT3	6774
23514705	vimentin	7431
23514705	a-smooth muscle actin	58
23514705	a-SMA	58
23514705	glial fibrillary acidic protein	2670
23514705	GFAP	2670
23514705	IL-6	3569
23514705	VEGF	7422
23514705	macrophage colony-stimulating factor	1435
23514705	M-CSF	1435
23514705	SDF-1	6387
23514705	MCP-1	6347
23514705	IL-6/granulocyte macrophage colony-stimulating factor	1437,3569
23514705	GM-CSF	1437
23514705	CD11b	3684
23514705	STAT1	6772
23514705	STAT5	6777
21867776	Tbx2	21385
21867776	Tbx3	21386
21867776	Tbx2	6909
21867776	Tbx3	6926
21867776	T-box	6909,6926
25062880	CD4	3559,930
25062880	CD25	3559
25062880	CD19	930
18519697	c-Met	4233
18519697	hepatocyte growth factor	4233
18519697	HGF	4233
11237215	BETA2	4760
11237215	Helix-Loop-Helix factor	4760
11237215	insulin	3630
21190055	SOX2	6657
21190055	SOX	6657
24525507	GNAS	2778
24525507	KRAS	3845
25699241	KRAS	3845
25699241	BRAF	673
25699241	DUSP6	1848
9915907	tumor necrosis factor-alpha	7124
9915907	TNF-alpha	7124
9915907	interleukin-6	3569
9915907	IL-6	3569
9915907	interferon-gamma	3458
9915907	IFN-gamma	3458
9915907	tumor-derived factors	7124
9915907	lipoprotein lipase	4023
9915907	LPL	4023
9915907	hormone sensitive lipase	3991
10958597	interferon alpha 2b	3440
10958597	G-CSF	1440
19039293	Mesothelin	56047
9176562	PK-1	5313
2152769	Insulin-like growth factor I	3480
2152769	transforming growth factor alpha	3480
2152769	autocrine growth factors	3480
2152769	IGF-I	3480
2152769	TGF-alpha	3480
2152769	albumin	280717
2152769	IGF-I receptor	3480
16678810	S-100A8	6279
16678810	S100A8	6279
16678810	caspase-3	836
24912820	cyclooxygenase-2	5743
24912820	COX-2	1351
24912820	a-smooth muscle actin	58
24912820	aSMA	58
24912820	interleukin-1b	3553
24912820	IL-1b	3553
24912820	epidermal growth factor	7040
24912820	EGF	7040
24912820	transforming growth factor-b1	7040
24912820	TGFb	7040
24912820	extracellular signal-regulated kinase	5743
24912820	ERK	5743
25658205	Erk2	5594
25658205	Drp1	1400
20226739	IL-10	3586
20226739	perforin/granzyme B	4052
20226739	IFN-gamma	3458
20226739	cytotoxic T lymphocytes	3586
20226739	CTLs	3586
20226739	TGF-beta1	4052
7872689	cholecystokinin	885
7872689	DDP	1678
25189831	PET	22095
25189831	HIP	18489
25189831	PAP	18489
19258443	Notch	3714,4853,54567,4851
19258443	Notch pathway-related ligands, receptors	3714,4853,54567,4851
19258443	NOTCH1	4851
19258443	JAGGED2	3714
19258443	DLL4	54567
19258443	DLL3	10683
19258443	NOTCH2	4853
16720241	neurotensin	4922
16720241	NTR	4923
16720241	neurotensin (NT) receptors	4922,4923
16720241	NT-XII	4922,4923
16720241	NT1 receptors	4922,4923
7589440	phospholipase A2	5319
7589440	PLA2	5319
24088390	SIRT1	23411
24088390	III histone deacetylase	23411
24088390	EGFR	1956
17339366	X-linked inhibitor of apoptosis protein	8743,331,836,842,840
17339366	inhibitor of apoptosis proteins	8743,331,836,842,840
17339366	IAP	8743,331,836,842,840
17339366	X-linked IAP	331
17339366	XIAP	331
17339366	tumor necrosis factor-related apoptosis-inducing ligand	8743
17339366	TRAIL	8743
17339366	IAP repeat-2 domain	GeneID:331,840
17339366	caspase-3	836
17339366	caspase-7	840
17339366	caspase-9	842
17339366	caspase-3	12367
24772208	anti-epidermal growth factor receptor	1956
24772208	EGFR	1956
19714813	Mucin	100508689
19714813	IFNgamma	3458
19714813	IL-1alpha	3552
19714813	TNFalpha	7124
19714813	MUC1	94025,4586
19714813	MUC5AC	4586
19714813	MUC16	94025
19714813	beta1,4	3779,10381
25485836	Foxp1	108655
25485836	Cdkn2a	12578
9252195	p53	7157
9252195	cyclin-dependent kinase	1026
9252195	p21	1026
9252195	WAF1	1026
9252195	CIP1	1026
25017900	K-ras	3845
25017900	MMP-2 and -9	4313,4318
25017900	ALDH1	216
23612430	FDG	23583
23612430	thymidine kinase 1	7083
23612430	TK1	7083
23017870	D10	89832
23017870	CD44	960
23017870	CD24	100133941
17416754	PhIP	421854
12571811	thymidylate synthase	7298
12571811	dihydrofolate reductase	1719
20498843	microRNA-21	406991
20498843	Cox	1351
20498843	miR-21	406991
16799633	MUC4	4585
16799633	cystic fibrosis transmembrane conductance regulator	1080
16799633	weight transmembrane glycoprotein	1080
25637283	protein phosphatase 2A tumor suppressor	5524
25637283	PP2A	5524
2667448	CEA	1048
2667448	CA 125	94025
2667448	TPA	5327
2667448	PSTI/TATI	6690
19856317	insulin	3630
20091050	integrin-linked kinase	3611
20091050	ILK	3611
20091050	E-cadherin	999
20091050	snail	6615
20091050	N-cadherin	1000
20091050	PanIN	3611
7926020	TLC	3933
19957812	p21	1026
19957812	WAF1	1026
19957812	PCNA	5111
19957812	Bcl-2	596
19957812	caspase-9	842
19957813	PMF	5542
19957813	VDAC2	7417
16637385	CEA	1048
25501129	Vitamin D Receptor	7421
25501129	FOXM1	2305
25501129	VDR	7421
25501129	Forkhead box M1	2305
21207249	BRCA2	675
21207249	PALB2	79728
21207249	CDKN2a	1029
21207249	RNASEL	6041
21207249	STK11	6794
21207249	NOD2	64127
21207249	CHEK2	11200
21207249	PALLD	23022
21207249	MRI	78996
11815996	cell surface glycoproteins	3383
11815996	ICAM-1	3383
11815996	intercellular adhesion molecule-1	3383
11815996	VCAM-1	7412
11815996	vascular cell adhesion molecule-1	7412
11815996	ELAM-1	6401
11815996	endothelial leukocyte adhesion molecule-1	6401
11815996	ICAM	3383
17044024	secretin	6343
25821841	CXCR4	7852
25821841	Notch-1	4851
25821841	Synthetic Exosome-Like Nanoparticles	581,596,3280,207
25821841	SELN	581,596,3280,207
25821841	Notch IntraCytoplasmic Domain	GeneID:7852,4851/PSSMID:207587
25821841	NICD	GeneID:7852,4851
25821841	Hes-1	3280
25821841	Bax	581
25821841	Bcl-2	596
25821841	Akt	207
23774697	miR-21	406991
23774697	miR-155	406947
23774697	p53	7157
23774697	transforming growth factor b	7040
23774697	p16	1029
23774697	INK4A	1029
23774697	BRCA1/2	675,672
23774697	Kras	3845
21264835	hENT-1	2030
21264835	ribonucleoside reductase subunit M1	6240
21264835	RRM1	6240
21264835	human equilibrative nucleoside transporter 1	2030
23774698	cyclooxygenase-2	5743
9001550	K-ras	3845
24222664	RalA	5898
24222664	KRAS	3845
24222664	Aurora A kinase	6790
2314827	AR2-20	385291
17312387	Basic transcription factor 3	689
17312387	BTF3	689
17312387	tumor-associated genes	8082,10335,689
17312387	BTF3a	689
17312387	BTF3b	689
17312387	EPHB2	2048
17312387	ABL2	27
17312387	HPSE2	60495
17312387	ATM	472
17312387	KRAG	8082
17312387	RRAS2	22800
17312387	MRVI1	10335
17312387	MADCAM1	8174
17312386	BRCA2	675
17312386	p16	1029
17312386	CDKN2A	1029
17312386	PRSS1	5644
17312386	STK11	6794
17312386	MERLIN	4771
17312386	cancer susceptibility genes	675
19726058	MIF	4282
19726058	macrophage migration inhibitory factor	4282
20660600	DR5	8795
20660600	death receptor 5	8795
9174057	arginine-rich protein	GeneID:473
9174057	ARP	473
12964048	BCL9L	283149
12964048	Bcl9l	80288
12964048	BCL9	283149
12964048	beta-catenin	31151
12964048	BCL9-like	283149
12964048	DLNB11	283149
12964048	B9H1-B9H6	GeneID:3065,283149
12964048	B9H2 domains	GeneID:3065,283149
12964048	B9H3 domain	GeneID:3065,283149
12964048	HD1	3065
12964048	HD2	3066
12964048	HD3 domains	GeneID:3066,3065
12964048	B9H4 domain	GeneID:3065,283149
12964048	BLR1	643
12964048	UPK2	7379
24844828	P25	8851
24844828	P75	1523
23453831	sulphorhodamine B	58477
23453831	SRB	10575
25384963	miR-21	406991
12645342	protein kinase C	5590,5587,5581,5579,5582,10399,5580
12645342	PKC	5590,5587,5581,5579,5582,10399,5580
12645342	RACK-1	10399
12645342	PKC-delta	5580
12645342	PKC-mu	5587
12645342	PKC-epsilon	5581
12645342	PKC-gamma	5582
12645342	PKC-beta	5579
12645342	PKC-zeta	5590
10437774	human secretin receptor	6344
10437774	Secretin	6343
6095018	AFP	174
6095018	CEA	1048
15985168	p16INK4a	1029
15985168	p16	1029
15985168	MTS-1	1029
23041978	NCr	4827
23041978	c-Jun NH2-terminal kinase	5599
23749528	KRAS	3845
23749528	GSK-3a	2931
23749528	GSK-3b	2932
23749528	TAK1	6885
15840258	PTEN	5728
15840258	PTEN	19211
15840258	A-pE	328
15840258	epidermal growth factor receptor	1956
15184872	MUC4	4585
15184872	mucin	100508689
15184872	TGF-beta	4092
15184872	Smad	4092,4087,4089
15184872	Smad4	4089
15184872	Smad2	4087
15184872	Smad7	4092
15184872	PI3K	5290
2564678	Somatostatin	6750
2564678	epidermal growth factor	6750
2564678	somatostatin-14	6750
8528743	Tumor-associated lymphocytes	90678
8528743	TAL	90678
8528743	IL-2	3558
8528743	IL-6	3569
8528743	tumor necrosis factor-alpha	7124
8528743	TNF alpha	7124
8528743	CD25	3559
8528743	cytokines/sIL-2R	3559
8528743	CD8	925
8528743	CD16	2214
14508516	SEL1L	20338
14508516	SMAD4	17128
14508516	Dpc4	17128
24674191	Cox	1351
12224019	NK4	9235
16109447	Bcl-2	598
16109447	Bcl-xL	598
16109447	cytochrome c	54205
16109447	caspase-9 and -3	842
16109447	caspase-8	841
23899344	Protease-activated receptor-2	526525
23899344	Protease-activated receptor 2	526525
23899344	mitogen-activated protein kinase kinase	534492,526525
23899344	p38	534492
19774210	Vascular endothelial growth factor	7422
19774210	VEGF	7422
23561644	ATM	472
23561644	PALB2	79728
24749004	RAN GTPase	5901
24749004	Osteopontin	6696
24749004	GTPase	5901
6591188	Sera	26227
20852860	GCN2	440275
20852860	eIF2a	83939
22520016	Tissue factor	2152
16433583	reversible tyrosine kinase inhibitor	1956
16433583	epidermal growth factor receptor	1956
25042121	CD45	5788
25660211	p53	7157
14764995	Sonic Hedgehog	6469
14764995	Shh	6469
8834768	growth factor receptors	2064,7042,2065,2247,7043,1956,4052,1950
8834768	EGF receptor	1956
8834768	c-erbB2	2064
8834768	c-erbB3	2065
8834768	TGF beta receptor I-III), growth factors	2064,7042,2065,2247,7043,1956,4052,1950
8834768	EGF	1950
8834768	TGF alpha	7042,7043,4052
8834768	TGF beta-1-3	4052,7042,7043
8834768	bFGF	2247
8834768	ICAM-1	3383
8834768	ELAM-1	6401
8834768	p53	7157
8834768	K-ras	3845
8834768	DCC	1630
15289501	Mesothelin	10232
15289501	granulocyte macrophage-colony stimulating factor	1437
15289501	A24	28924
11307154	beta -catenin	1499
11307154	cyclin D1	595
11307154	Beta-catenin	1499
11307154	E-cadherin-catenin cell adhesion complex	6934,1499,595
11307154	T-cell factor 4	6934
11307154	Tcf4)-binding site	GeneID:6934
10757026	c-K-ras	3845
12918126	TRAP	100187907
25861849	Hpt	3258
25861849	a1-6	28910
23696215	heparanase	10855
23696215	LSL-Kras(G12D); Cdkn2a(lox/lox	10379
23696215	p48	10379
16042578	ASA	11885
16042578	nuclear factor kappaB	18033
16042578	cyclo-oxygenase-2	19225
10773876	Smad4	17128
10773876	Dpc4	17128
10773876	Smad4 (@	17128
10773876	Smad4+/-	17128
10773876	TGF-beta1	21803
10773876	Cyclin D1	12443
24058792	TLR7	170743
24058792	TLR	170743
20961843	BRCA2	675
12800145	NRG1	3084
12800145	neuregulin/heregulin-1	3084
12800145	ERBB	3084
12800145	DOC4	26011
23936393	Glucocorticoid Receptor	2908
24212612	EGFR	1956
24212612	neurotensin	4922
24212612	epidermal growth factor	1956
24212612	EGF	1956
24212612	interleukin-8	3576
24212612	IL-8	3576
24212612	growth factor receptors	1956
22800288	claudin-4	1364
22800288	Clostridium perfringens enterotoxin	10874406
22800288	CPE	10874406
22800288	CPE	1363
22800288	PKCa	5578
22800288	C-CPE	1363
22800288	hTERT	7015
22800288	human telomerase reverse transcriptase	7015
24624456	PTEN/PI3K	5728,5293
24624456	mTOR	56717,21977
24624456	B7-H1	29126
24624456	PTEN	5728
24624456	PTEN/mTOR/B7-H1	5728
24624456	PI3K	5293
24624456	AKT	207
24624459	CTRC	11330
24624459	CLDN2	9075
24624459	PRSS1	5644
24624459	SPINK1	6690
24624459	MODY	3172
22015968	glucokinase regulator	2646
22015968	GCKR	2646
24841998	albumin	213
24841998	high-abundance serum proteins	213
24841998	N-glycosylation sites	GeneID:213
24841998	N-glycopeptides derived from acute-phase proteins	213
22658128	PD-L1	29126
22658128	Programmed death 1	5133
22658128	PD-1	5133
24474924	epidermal growth factor receptor	1956
24474924	EGFR	1956
24474924	tyrosine kinase	1956
22952646	autotaxin	84050
22952646	autotaxin	5168
22952646	ATX	5168
22952646	MMP-9	81687
25667496	hepatocellular carcinoma	619501
25667496	HCC	619501
23155457	MiR-211	406993
12799645	p21	1026
12799645	caspase-9	842
12799645	caspase-3	836
12799645	Raf-1	5894
12799645	pKB	207
24047396	MUC4	4585
24047396	Mucin 4	4585
17970037	patched-1	5727
17970037	hedgehog	6469
17970037	sonic hedgehog	6469
17970037	Shh	6469
17970037	Ptch1	5727
17689613	VEGF	7422
17689613	COX	5743
17689613	Bcl-2	596
17689613	cyclooxygenase-2	5743
17689613	vascular endothelial growth factor	7422
17689613	Bcl-(XL) proteins	596
18787407	SPARC	6678
18787407	TGFbeta1	4052
18787407	CTGF	1490
12584745	p65	5970
22800753	prohibitin 2	11331
22800753	prohibitin	11331
21333732	caspase-9	842
21333732	caspase-3	836
21333732	p53	7157
21333732	Bax	581
21333732	Bcl2	596
21333732	cytochrome-c	842,4513
21333732	Cox-2	4513
25472579	CYFRA 21-1, serum amyloid A	6287
25472579	haptoglobin	3240
25472579	serum-amyloid A	6287
25472579	SAA	6287
20495364	Smo	319757
20495364	vitamin D3 receptor	22337
23467456	XRCC1	7515
23467456	X-ray repair cross-complementating group 1	7515
22231028	epidermal growth factor receptor	1956
22231028	EGFR	1956
22231028	p53	7157
9392617	tumor necrosis factor-apha, interleukins 1 and 6, interferon gamma, and leukemia-inhibitory factor	3458,3976
20429336	fix	2158
20429336	hTERT	7015
20429336	CEA	1048
20641941	cholecystokinin	885
20641941	CCK	885
20641941	secretin	6343
20641941	CCK-AR	886
20641941	CCK1R	886
20641941	CCK-BR	887
20641941	CCK2R	887
20641941	CCK	397468
20641941	gastrin	2520
20641941	somatostatin	6750
16373709	epidermal growth factor receptor	1956
16373709	cyclooxygenase-2	5743
16373709	EGFR	1956
16373709	COX-2	4513
16373709	HER-2/neu, and nuclear factor-kappaB	2064
16373709	HER-2	2064
16373709	neu	2064
23625726	Up-regulated cten	84951
23625726	FGF2	2247
23625726	Cten	84951
23625726	cancer-associated growth factors	3569,3479,4803,2247
23625726	TGF-b	3569,3479,4803
23625726	IGF-1	3479
23625726	IL-6	3569
23625726	IL-13	3596
16466986	dihydropyrimidine dehydrogenase	1806
16466986	DPD	1806
24084740	Pax7	5081
24084740	MyoD	4654
24476438	Albumin	213
24476439	Albumin	213
24315826	MEK1	26395
24315826	MEK2	26396
24315826	MEK1 and 2	26395,26396
24315826	Mist1	17341
25224030	BRCA1	672
25224030	BRCA2	675
25224030	BRCA	675,672
24022295	CLPTM1L	81037
22851141	miR-212	406994
22851141	miR-675	100033819
22851141	miR-148a	406940
22851141	miR-187	406963
22851141	KRAS	3845
11950922	c-MYC	4609
21285249	BRCA2	675
21285249	PALB2	79728
21285249	BRCA1	672
24039426	Tek	7010
25717063	CD47	961
25717063	tumor-associated macrophages	961
25717063	TAM	961
25717063	signal regulatory protein-a	140885
14599992	K-ras	3845
16458421	chemokine receptor	6374,3576,3579,2921
16458421	CXCR2	3579
16458421	CXC	6374,3576,3579,2921
16458421	GRO-gamma	2921
16458421	CXCL3	2921
16458421	ENA-78	6374
16458421	CXCL5	6374
16458421	IL-8	3576
16458421	CXCL8	3576
24780634	TGFb	7040
16280307	PCNA	5111
16280307	p53	7157
25722110	hsa-miR-643	693228
25722110	hsa-miR-1261	100302228
21477288	IL-13	16163
21477288	Interleukin-13 Receptor a2	16165
21477288	IL-13Ra2	16165
21477288	IL-13Ra2	3598
10486610	p53	7157
22793268	aspartate aminotransferase	26503
22793268	AST	26503
22793268	y-glutamyltransferase	2678
7774563	kbp	26128
7774563	genesis	27022
21481788	Stat3	6774
21481788	Socs3	9021
21481788	IL-6	3569
25333034	AMP kinase	5562
25333034	AMPK	5562
11915728	MUC1	4582
11915729	UPRT	331487
11915729	vascular endothelial growth factor	22339
11915729	VEGF	22339
11915729	flt-1	14254
11915729	p53	22059
15503819	epidermal growth factor receptor	1956
23245210	Bcl-2	12043
23245210	Bax	12028
23245210	Annexin V	11747
16483481	P-glycoprotein	5243
16483481	P-gp	283871
16483481	multidrug-resistance-related protein	84798
16483481	MRP	4363
16483481	mdr-1	5243
19584296	E-cadherin	999
19584296	Zeb-1	6935
19584296	EVA1	10205
19584296	MAL2	114569
22323255	CDKN2A	1029
22323255	p16INK4A	1029
22323255	MTS1	1029
15331174	LKB1	6794
15331174	STK11	6794
18580095	beta-catenin	1499
18580095	CTNNB1	1499
23591744	RFA	6117
24242859	PRSS1	5644
12969789	BRAF	673
20332664	MicroRNA-155	406947
20332664	miR-21	407006,406947
20332664	miR-155	406947
20332664	miR-221	407006
25789530	miR-141	406933
6610541	secretin	6343
6610541	BALB-DTNB	1838
16174077	hTERT	7015
16174077	TERT	7015
22347323	K-ras	3845
22347323	K-ras-DCs	3845
22347323	IFN-y	3458
22347323	K-ras-DCCIKs	3845
22347323	CCL19	6363
22347323	CCL22	6367
22347323	k-ras-DC	3845,6367
19401701	Chk1	1111
19401701	H2A.X	3014
19401701	DNA polymerase-beta	5423
19401701	Cdc25C	995
19401701	cyclin B1	891
19401701	Cdk1	983
19401701	caspase-3	836
19401701	PARP	836
18003899	zinc transporter	55630
18003899	ZIP4	55630
18003899	SLC39A4	55630
18003899	zinc and zinc transporters	55630
18003899	ZIP4	72027
22783415	CD44	960
22783415	Snail	6615
17414622	Leukotriene B4 receptor	1241
17414622	S-phase	10534,4170,27065
17414622	cytochrome c	54205
17414622	caspase-9	842
17414622	caspase-7	840
17414622	caspase-3	836
17414622	Caspase-8	841
17414622	Bcl-2	596
17414622	Mcl-1	4170
17414622	Bax	581
17414622	CDK2	1017
17414622	cyclin A	890
17414622	cyclin-dependent kinase inhibitors	1017,890,1026
17414622	p21	27065
17414622	p27	3692
17414622	leukotriene B4	3692,1241,27065,836,596,841
25594027	SOX15	6665
25594027	SOX	6665
19137428	CPN	1369
20108823	A 29	28926
24571389	TMT	25823
24571389	a-1-antichymotrypsin	12
24571389	AACT	12
24571389	thrombospondin-1	7057
24571389	THBS1	7057
24571389	haptoglobin	3240
9706141	protein kinase C-alpha	5578
9706141	protein kinase C	5578
9706141	PKC-alpha	5578
22783419	B-type Eph and ephrin	2048,1948
22783419	B-type erythropoietin-producing hepatocellular	2048,1948
22783419	EphB	2048
22783419	EphB2	2048
22783419	ephrin-B2	1948
23758084	Cathepsin B	1508
23963802	KPC	16668,11545,16418
23963802	LSL-Kras(G12D)(/+);LSL-Trp53(R172H)(/+);Pdx-1-Cre	16668,11545,16418
23963802	CK18	16668
23963802	PARP1	11545
23963802	Bax	12028
23963802	p27	12576
23963802	Kip1	12576
23963802	p21	12575
23963802	Cip1	12575
23963802	CD31	18613
23963802	pERK	13666
18336662	Heat shock proteins	3308
18336662	HSPs	3308
18336662	heat shock protein 70	3308
23799996	at 1 and 2	185,186
15361645	and 1	11169
22116519	p16	1029
22116519	cdkn2a	1029
22116519	smad-4	4089
22116519	stk-11	6794
22116519	braf	673
22116519	brca-2	675
22116519	neurotensin	4922
22116519	palb2	79728
22116519	cxcr4	7852
22166235	TRPM7	54822
22166235	transient receptor	54822
22166235	p16	1029
22166235	CDKN2A	1029
22166235	WRN	7486
25614487	CRS	1403
20302733	P65	5970
20302733	NF-kappaB P65	5970
20302733	apoptosis related proteins	581,836,596
20302733	NF-kappaB	5970
20302733	Bcl-2	596
20302733	procaspase-3	836
20302733	Bax	581
16808798	k-ras	3845
16808798	p53	7157
23063941	dual specificity phosphatase 6	1848
23063941	Dual-specificity phosphatase 6	1848
23063941	DUSP6	1848
23063941	extracellular signal regulated kinase 1/2	5595
23063941	ERK1/2	5594,5595
23063941	DUSP6	1848,1847
23063941	CpG	1847
9439147	P-450	1571,1565,1543
9439147	CYP1A1	1543
9439147	CYP2D6	1565
9439147	CYP2E1	1571
12120215	TGF alpha	21802
12120215	p53	22059
12120215	SMAD4	17128
10436807	familial atypical multiple mole melanoma	1243
10436807	FAMMM	1243
20157749	K-ras	3845
20157749	TGT	9097
20157749	GCT/TGT	25797
20157749	GCT	25797
10741306	growth hormone-releasing hormone	2691
10741306	GH-RH	2691
10741306	IGF-II	3481
10741306	Insulin-like growth factors	3481,2691
10741306	IGF-I	3481
10741306	IGF-I or II	3481
10741306	GH-RH	101834855
9533774	interleukin-1alpha	3552
9533774	IL-1alpha	3552
9533774	IL-6	3569
9533774	IL-8	3576
24515801	orphan nuclear receptor	3164
24515801	NR4A1	3164
24515801	Nur77	3164
24515801	TR3	3164
24515801	glucose-related protein 78	3309
24515801	GRP78	3309
24515801	CCAAT/enhancer-binding protein-homologous protein	1649
24515801	CHOP	1649
24515801	activating transcription factor-4	468
24515801	ATF-4	468
24515801	thioredoxin domain containing 5	81567
24515801	TXNDC5	81567
25499221	KIF20A	10112
25499221	motor kinesin protein	10112
25499221	RNA-binding protein	10643
25499221	IGF2BP3	10643
25499221	IGF2BP3-bound transcripts	10643
25499221	ARF6	382
25499221	ARHGEF4	50649
18154768	albumin	213
18154768	C-reactive protein	1401
18154768	CRP	1401
22319803	mesothelin	10232
22319803	MSLN	10232
22319803	SMRP	10232
10682684	mucin	100508689
10682684	CD4	920
18630511	CDC20	991
18630511	Cell division cycle 20 homologue	991
25385028	LASP1	3927
25385028	HIF1a	3091
19451062	PS<2	5664
16872266	thymidine phosphorylase	1890
20944110	reticulocalbin-1	5954
20944110	gamma-synuclein, microtubule-associated protein RP/EB family, sialic acid synthase	6623
20944110	gamma-synuclein	6623
20944110	galectin-1	3956
20944110	stathmin	3925
23727582	P12	56655
23727582	P16(INK4A)	1029
23727582	INK4a	1029
23727582	P16	1029
23727582	c-Jun	1019,2353
23727582	Fos	2353
23727582	SEI1	29950
23727582	cyclin-dependent kinase 4	1019
23727582	CDK4	1019
17116388	interferon-gamma	25712
17116388	STAT1	25124
17116388	CTGF	64032
17116388	IFN-gamma	25712
17116388	endothelin-1	24323
17116388	transforming growth factor-beta1	64032
17032197	MUC4	4585
17032197	interferon-gamma	3458
17032197	IFNgamma	3458
17032197	transforming growth factor beta 2	7042
17032197	TGFbeta-2	7042
17032197	interleukin 2	3586
17032197	IL-2	3586
17032197	IL-10	3586
12931024	Interleukin-1alpha	3552
12931024	IL)-1alpha	3552
12931024	IL-1 receptor type I	3554
12931024	IL-1RI	3554
12931024	IL-1alpha	3552
12931024	IL-1R1	3554
22294553	EGFR	14170
22294553	epidermal growth factor receptor	14170
22294553	SOX2	20674
22294553	SOX9	20682
22294553	JUN	16476
22294553	CXCR4	12767
22294553	FGF19	14170
24216611	SHC1	6464
24216611	BAX	581
24216611	apoptosis-promoting protein BAX	581
24216611	S100P	6286
24719914	REG4	83998
24719914	CDH3	1001
24719914	S100P	6286
24529871	annexin V	308
9516910	K-ras	3845
15637593	CdR	862
15637593	interferon (IFN)-related genes	862
15637593	STAT1	6772
15637593	p21	1026
15637593	WAF1	1026
15637593	gadd45A	1647
15637593	p16	1029
17984977	Bax	581
17984977	TRAIL	8743
17984977	TNF-related apoptosis-inducing ligand	8743
17984977	human telomerase reverse transcriptase	7015
17984977	hTERT	7015
17035234	p14ARF tumor	7157,1029,6280
17035234	p14	1029
17035234	p53	7157
17035234	B23	4869
22909993	cytidine-deaminase	362638
22155850	multidrug-resistance 1	5243
22155850	MDR1	5243
22155850	breast cancer resistance protein	9429
22155850	BCRP	9429
22155850	ribonucleotide reductase	6240
22155850	RRM1	6240
22155850	RRM1(-)37 and deoxycytidine deaminase	60489
22155850	CDA	978
23747489	CD133(+)CXCR4	19126,12767
23188630	Plk1	5347
23188630	orc2	4999
23188630	hbo1	11143
23188630	Polo-like kinase 1	5347
23188630	Plk1	18817
23188630	cFos	2353
23188630	multidrug resistance 1	5243
23188630	MDR1	5243
21489257	Nrf2	2551
21489257	Keap1	9817
21489257	AKR1c1	1645
21489257	GCLC	2729
21388975	Connexin-26	14619
21388975	connexin 26	14619
21388975	Cx26	14619
21388975	Cx43	14609
11329936	ADM	133
12094699	p53	7157
12094699	p16	1029
12094699	DPC4	4089
12094699	BRCA2	675
12094699	K-ras	3845
19575490	vascular endothelial growth factor	7422
19575490	VEGF	7422
23027863	CCN1	3491
23027863	Cyr61	3491
23027863	Sonic Hedgehog	6469
23027863	CCN	3491
23027863	growth factors	3491
23027863	SHh	6469
23027863	Notch-1	4851
23027863	Notch	4851
23027863	CCN1	12428
23027863	SHh	20423
23027863	Notch1	4851
22241371	5-HT3	3359
24201748	fibronectin	2335
11135321	insulin	3630
11135321	islet amyloid polypeptide	101832022
11135321	IAPP	101832022
11135321	secretin	101826660
11135321	BOP	100294715
11135321	glucagon	2641
11135321	IAPP	3375
11135321	somatostatin	6750
7609706	calcitonin and CEA	796,1048
18515410	Pdx1-Cre;LsL-Kras(G12D);Ink4a/Arf(lox/lox	21817,16653,12814
18515410	Gli1	2735
18515410	Kras	16653
18515410	BIRC3	11796
18515410	COL11A1	12814
18515410	NNMT	18113
18515410	PLAU	18792
18515410	TGM2	21817
16857803	Epidermal growth factor receptor	1956
16857803	EGFR	1956
16857803	tyrosine kinase inhibitors	1956
16857803	TKI	1956
18436450	anti-vascular endothelial growth factor	1956
18436450	VEGF	1956
18436450	cyclooxygenase-2	5743
18436450	epidermal growth factor receptor	1956
18436450	EGFR	1956
20208558	EGFR	1956
20208558	HB-EGF	1839
20208558	AKT	207
20208558	EGFR family ligands	1956,1839
20208558	EGF	1956,1839
20208558	epiregulin	2069
20208558	p38	1432
20208558	SP-1	6667
23001853	annexin A8	653145
23001853	ANXA8	653145
23001853	caspase-3 and -7	836
23001853	HIF-1a	3091
12119461	BRCA2	675
12119461	CDKN2A	1029
22759592	Pancreatic tumorigenesis	17128
22759592	KRAS	16653
22759592	SMAD4	17128
22759592	CDKN2A	12578
22759592	TP53	22059
22759592	PALB2	233826
22759592	death-domain-associated protein	13163
22759592	USP9X	22284
20978368	major histocompatability complex class III	2475
20978368	HMGB1	3146
20978368	p53	7157
20978368	mammalian target of rapamycin	2475
20978368	mTOR	21977
17564787	KL-6	4582
23988226	apoferritin	2495
21418992	Trop-2	4070
16776574	sodium-iodide symporter	114479
16776574	NIS	114479
16776574	mucin-1	17829
16776574	MUC1	17829
15682471	CCK-A, B receptors	885,887,886
15682471	gastrin	2520
15682471	cholecystokinin	885
15682471	CCK	885
15682471	CCK-A receptor	886
15682471	CCK-B	887
15682471	gastrin receptor	887
15173226	CDKN2A	1029
15173226	Obs	3952
15173226	Exp	4154
22748294	cyclooxygenase-2	5743
21917301	Tissue factor	2152
21917301	IgG1	16017
20610866	p53	7157
11792149	MMP-2	4313
11792149	matrix metalloproteinases	4313
11792149	MMP	4313
11792149	MMP-2	17390
11792148	Vascular endothelial growth factor	22339
11792148	VEGF	22339
11792148	VEGF	7422
19633682	Sonic hedgehog	6469
19633682	SHH	6469
19633682	T-HPNE.SHH	6469
19633682	Lyve-1	10894
15805273	SPA	14658
15805273	CXCR2	29385
16998831	hepatocyte growth factor	4233
16998831	c-Met	4233
16998831	HIF-1alpha	3091
16998831	MMP-2	4313
16998831	MMP-7	4316
16998831	MT1-MMP	4323
16998831	HGF	4233
16998831	MMP	4316,4323,4313
16998831	HGF/c-Met	4233
10218465	p73	7161
10218465	tumour suppressor	7157
10218465	p53	7157
21479491	apoptosis-associated speck-like protein	3091,329,581
21479491	HIF1a	3091
21479491	p53	7157
21479491	Bax	581
21479491	IAP-2	329
23338841	Tspan8	216350
23338841	CXCR4	12767
23338841	SCID	19090
23338841	CD133	19126
19041213	p75	4804
19041213	NGFR	4804
19041213	neurotrophin growth factors	4804,4803
25550789	DAPK1	1612
25550789	caspase-3	836
25550789	PEDF	5176
25550789	P-AKT	5290
25550789	P-ERK	5290
25550789	Bcl2	596
25550789	Bax	581
25550789	PI3K	5290
22876305	MMP-2	4313
22876305	MMP-9	4318
22876305	eNOS	4846
24127542	Septin 9	10801
24127542	SEPT9	10801
24127542	SEPT9_v5	10801
24127542	SEPT9_v1	10801
11554760	Peroxisome proliferator-activated receptor gamma	5468
11554760	PPAR-gamma	5468
11554760	caspase-3	836
25238546	AKT1	207
25238546	SELP	6403
25238546	IL6	3569
25238546	Akt	207
22159556	Bcl-2	596
22159556	Bax	581
22159556	cytochrome-C	54205
22159556	caspase-9 and -3	842
22159556	P-gp	283871
22270965	c-Myc	4609
22270965	COX-2	4513
22270965	Cyclin D1	595
22270965	Bcl-2	596
22270965	Bcl-xL	598
22270965	caspase-3	836
23846944	alpha-fetoprotein	174
23846944	AFP	174
25057164	insulin	3630
17384912	hTERT	7015
17384912	catalytic subunit of human telomerase reverse transcriptase	7015
17303689	HSP27	3315
17303689	DJ-1	11315
17303689	heat shock protein 27	3315
17311258	IAP	79444,330,331
17311258	cIAP-2	330
17311258	livin	79444
17311258	XIAP	331
19462467	transmembrane high-affinity receptors	9037
19462467	plexin	10154,91584,5365
19462467	PLXNA4	91584
19462467	PLXNB3	5365
19462467	PLXNC1	10154
19462467	extracellular domain	GeneID:9037
19462467	Sema5A	9037
23237571	c-Jun N-terminal kinase	26419
23237571	mitogen-activated protein kinase	26419
23237571	MAPK	26419
23237571	Ptf1a	19213
23237571	Tgfbr2	21813
23237571	cyclin D1	595
23237571	K-ras	16653
19037999	transforming growth factor (TGF)-beta	21803
19037999	TGF-beta	21803
15908768	grade 3 or 4	254958
24509173	WT1	7490
24509173	HLA-A	3105
10955598	Epidermal growth factor receptor	1956
10955598	EGFR	1956
24878567	KRAS	445289
24878567	Shh	30269
22650021	bcl-2	596
22650021	Beclin-1	8678
12850474	EGFR	1956
12850474	epidermal growth factor receptor	1956
12850474	EGF	1956
12850474	growth factor receptor binding protein	9402
12850474	Grb2	2885
12850474	BAX	581
12850474	Bcl	581
25801495	CMD	11595
23015357	CYP17A1	1586
18981653	apolipoprotein B	338
18981653	apoB	338
16979953	K-ras	3845
24033967	CXCL12	6387
24033967	CXCR4	7852
17203180	TP53	7157
9641882	p53	7157
9641882	p16	1029
9641882	cyclin-dependent kinases	1029
9641882	cdk	1029
9641882	retinoblastoma	5925
9641882	SMAD4	4089
9641882	Tumour-associated proteinases	7157,5925
9641882	plasminogen	5340
24722878	CD63	967
18090159	Kras	3845
23774063	MUC1	4582
23774063	multidrug resistance	4363,8714,10057,5243
23774063	CD227	4582
23774063	tethered mucin glycoprotein	4582,5243
23774063	MDR	4363,8714,10057,5243
23774063	ABCC1	4363
23774063	ABCC3	8714
23774063	ABCC5	10057
23774063	ABCB1	5243
23774063	MRP1	4363
15164602	carcinoembryonic antigen	1048
15164602	CEA	1048
22585992	c-Met	4233
22585992	hypoxia-inducible factor 1a	3091
23890797	Cox	1351
21713446	5-lipoxygenase	11689
21713446	5-LOX	11689
21713446	5-LOX	240
22146521	TP53	22059
22146521	CD31	18613
12894556	HER-2	2064
12894556	neu	2064
12894556	CD117	3815
12894556	C-kit	3815
12894556	tyrosine kinase inhibitors	2064,3815
20377522	MDM2	4193
20377522	p53	7157
21372691	tissue factor	2152
21372691	TF activity	2152
21372691	TFa	2152
23801748	forkhead box L1	14241
23801748	FOXL1	14241
23801748	TNF-related apoptosis-inducing ligand	8743
23801748	TRAIL	8743
23801748	zinc finger E-box-binding homeobox 1	6935
23801748	ZEB1	6935
25071342	vimentin	22352
25071342	chromogranin A	12652
12757156	pancreatitis-associated protein	5068
12757156	PAP	5068
25323550	SATB1	6304
25323550	SATB2	23314
25323550	Special AT-rich sequence-binding protein 1	6304
25323550	Cox	1351
20183795	islet amyloid polypeptide	3375
20183795	IAPP	3375
20183795	insulin	3630
20183795	glucagon	2641
20183795	somatostatin	6750
21508312	GRB2	2885
21508312	RhoU	58480
21508312	epidermal growth factor receptor	1956
21508312	Rho	58480,998
21508312	CDC42	998
21508312	epidermal growth factor	998,1956,2885
21508312	EGF	998,1956,2885
21508312	EGF receptor	1956
21508312	EGFR	1956
21508312	EGF-stimulated RhoU	58480,1956
21508312	SH3 adaptor	2885
21508312	integrate growth factor receptor	998,1956,2885
19822498	insulin	3630
19822498	CTL	3565,909,941
19822498	cytotoxic T lymphocyte	3565,909,941
19822498	Interleukin-4	3565
19822498	IL-4	3565
19822498	granulocyte-macrophage colony-stimulating factor	1437
19822498	GM-CSF	1437
19822498	CD1alpha	909
19822498	CD80	941
19822498	CD83	9308
17094439	X-linked inhibitor of apoptosis	331
17094439	XIAP	331
21826533	amyloid precursor-like protein 2	334
21826533	amyloid precursor protein	333,334
21826533	amyloid precursor-like protein 1	333
21826533	APLP2	334
23388475	matrix metalloproteinases 2 and 9	4313,4318
23388475	TIMP 1 and 2	7076,7077
23388475	MMP9	4318
23388475	MMP2	4313
23388475	TIMP2	7077
23388475	TIMP1	7076
17469085	S100A8	6279
17469085	Smad4	4089
17469085	S100A9	6280
17469085	CD14	929
17469085	CD68	968
23749889	b-catenin	1499
23749889	atrial natriuretic peptide	4878
23749889	ANP	4878
24505341	CD44	960
24505341	CD24	100133941
24505341	AMPK	5562
24505341	mTOR	56717,21977
24505341	S6K	6198
9358946	PS 1	5663
9358946	MTX	4580
16258380	AFP	174
16258380	alpha-fetoprotein	174
9361090	insulin-like growth factor II receptor	3482
9361090	insulin-like growth factor-II (IGF-II) receptor	3482
9361090	mannose-6-phosphate receptor	4074
21266529	epidermal growth factor receptor	1956
21266529	STAT3	6774
21266529	tyrosine kinase	6714,5747,1956
21266529	EGFR	1956
21266529	EGFR tyrosine kinase	6714,5747,1956
21266529	AKT	207
25429712	EGFR	1956
25429712	epidermal growth factor receptor	1956
25429712	tyrosine-inhibitors	1956
22123160	nodal	4838
22123160	UMIN-CTR	799
15377400	Topoisomerase I	7150
15377400	top I	7150
15377400	BCRP	9429
15377400	ABCG2	9429
15377402	thymidylate synthase	7298
19818597	miR-29a	407021
17066513	p53	7157
17066513	Cyclin A	890
17066513	p21cip1	1026
15300189	Ribonucleotide reductase M2 subunit	6241
15300189	RRM2	6241
15300189	matrix metalloproteinase-9	4318
15300189	MMP-9	4318
15300189	caspase-3	836
10848118	FDG	23583
25304377	miR-195	406971
25304377	miR-204	406987
25304377	miR-217	406999
25304377	miR-802	768219
25304377	miR-155	406947
25304377	miR-214	406996
25304377	miR-26a	407015
25304377	miR-30b	407030
25304377	miR-31	407035
25304377	miR-4284	100422948
15011922	vascular endothelial growth factor	7422
15011922	VEGF	7422
15547692	claudin-1	9076
15547692	Mitogen-activated protein kinase kinase 2	5605
15547692	MEK2	5605
15547692	MEK1	5604
15547692	MEK1/2	5604,5605
18849643	deleted in malignant brain tumors 1	1755
18849643	transglutaminase 2	7052
18849643	DMBT1	1755
18849643	TGM2	7052
23284776	Insulin	3630
23284776	non-glargine insulin use	GeneID:3630
2843113	NSE	2026
2843113	TACE	6868
20976633	FDG	23583
8317885	epidermal growth factor receptor	1956
8317885	EGFR	1956
8317885	EGF and transforming growth factor-alpha	7039
8317885	TGF-alpha	7039
8317885	EGF	1956,7039
9538137	p16INK4	1029
9538137	p16 tumor	7157,1029
9538137	p16	1029
9538137	p53	7157
22173495	cell adhesion molecule 1	23705
22173495	CADM1	23705
22173495	CADM	23705
22609405	hTERT	7015
22609405	CDDOs on human telomerase reverse transcriptase	7015
21099223	Cox	1351
21099223	albumin	213
22609401	Bcl-xL	598
22609401	Bim	10018
22609401	Bcl-2	598,10018
22609401	BH(3) domain	GeneID:637
22609401	Bid	637
20619441	CD24	100133941
24463085	KAI1	3732
24463085	vascular endothelial growth factor C	7424
24463085	VEGF-C	7424
24463084	CD74	972
22367239	epidermal growth factor receptor	1956
22367239	EGFR	1956
22367239	mammalian target of rapamycin	2475
22367239	mTOR	21977
[truncated: 180,704 more rows]
