# Supplementary material for: PubMedPortable: A Framework for Supporting the Development of Text Mining Applications
Source: PLoS One. 2016 Oct 5;11(10):e0163794. doi: 10.1371/journal.pone.0163794 (PMC5051953; doi:10.1371/journal.pone.0163794)
Supplement: S1 File — (ZIP) [file pone.0163794.s001.zip › PubMedPortable-master/PMC/create_pmcid_name_pmid_table.sql]

CREATE TABLE tbl_pmcid_name_pmid
(
  pmcid VARCHAR(15) NOT NULL,
  name TEXT NOT NULL,
  pmid INTEGER,
  CONSTRAINT pmcid_pkey_tbl_pmcid_name_pmid PRIMARY KEY (pmcid)
);

CREATE INDEX name_ix_tbl_pmcid_name_pmid
  ON tbl_pmcid_name_pmid
  USING btree
  (name);

CREATE INDEX pmid_ix_tbl_pmcid_name_pmid
  ON tbl_pmcid_name_pmid
  USING btree
  (pmid);
