# Supplementary material for: PubMedPortable: A Framework for Supporting the Development of Text Mining Applications
Source: PLoS One. 2016 Oct 5;11(10):e0163794. doi: 10.1371/journal.pone.0163794 (PMC5051953; doi:10.1371/journal.pone.0163794)
Supplement: S1 File — (ZIP) [file pone.0163794.s001.zip › PubMedPortable-master/PMC/results/results.csv]

PMC2778532	pancreatic cancer
PMC2223503	pancreatic cancer
PMC2363127	pancreatic cancer
PMC3516682	pancreatic cancer
PMC3242609	pancreatic cancer
PMC2391106	pancreatic cancer
PMC2074816	pancreatic cancer
PMC2994230	pancreatic cancer
PMC3844907	pancreatic cancer
PMC3844923	pancreatic cancer
PMC1968422	pancreatic cancer
PMC2363826	pancreatic cancer
PMC2808322	pancreatic cancer
PMC4242600	pancreatic cancer
PMC2906412	pancreatic cancer
PMC2216037	pancreatic cancer
PMC2223499	pancreatic cancer
PMC2528014	pancreatic cancer
PMC2727890	pancreatic cancer
PMC2246745	pancreatic cancer
PMC4282179	pancreatic cancer
PMC4077028	pancreatic cancer
PMC2063363	pancreatic cancer
PMC4076062	pancreatic cancer
PMC3600048	pancreatic cancer
PMC2001829	pancreatic cancer
PMC2613155	pancreatic cancer
PMC2480967	pancreatic cancer
PMC2363309	pancreatic cancer
PMC1971859	pancreatic cancer
PMC3716552	pancreatic cancer
PMC3651366	pancreatic cancer
PMC3049557	pancreatic cancer
PMC2720248	pancreatic cancer
PMC2033368	pancreatic cancer
PMC1971337	pancreatic cancer
PMC4293903	pancreatic cancer
PMC3618250	pancreatic cancer
PMC2001515	pancreatic cancer
PMC2375189	pancreatic cancer
PMC2364180	pancreatic cancer
PMC2361517	pancreatic cancer
PMC3144458	pancreatic cancer
PMC2362854	pancreatic cancer
PMC2374401	pancreatic cancer
PMC3065277	pancreatic cancer
PMC2361736	pancreatic cancer
PMC4189535	pancreatic cancer
PMC2391125	pancreatic cancer
PMC2062801	pancreatic cancer
PMC2409911	pancreatic cancer
PMC3251858	pancreatic cancer
PMC2277426	pancreatic cancer
PMC2527809	pancreatic cancer
PMC3273353	pancreatic cancer
PMC2727779	pancreatic cancer
PMC4017796	pancreatic cancer
PMC2567081	pancreatic cancer
PMC1968742	pancreatic cancer
PMC4020558	pancreatic cancer
PMC3919106	pancreatic cancer
PMC2394272	pancreatic cancer
PMC3364108	pancreatic cancer
PMC3118197	pancreatic cancer
PMC2991307	pancreatic cancer
PMC2528299	pancreatic cancer
PMC2001324	pancreatic cancer
PMC4233074	pancreatic cancer
PMC4000937	pancreatic cancer
PMC4080266	pancreatic cancer
PMC2778545	pancreatic cancer
PMC2376157	pancreatic cancer
PMC4123536	pancreatic cancer
PMC3899776	pancreatic cancer
PMC3031900	pancreatic cancer
PMC2359655	pancreatic cancer
PMC1977229	pancreatic cancer
PMC2361900	pancreatic cancer
PMC2150163	pancreatic cancer
PMC1969423	pancreatic cancer
PMC2628383	pancreatic cancer
PMC2033366	pancreatic cancer
PMC126211	pancreatic cancer
PMC3847832	pancreatic cancer
PMC3094325	pancreatic cancer
PMC3419959	pancreatic cancer
PMC2528151	pancreatic cancer
PMC3790182	pancreatic cancer
PMC3848637	pancreatic cancer
PMC4340491	pancreatic cancer
PMC1977926	pancreatic cancer
PMC1968866	pancreatic cancer
PMC4230243	pancreatic cancer
PMC2361410	pancreatic cancer
PMC3461165	pancreatic cancer
PMC4287420	pancreatic cancer
PMC1971491	pancreatic cancer
PMC3842048	pancreatic cancer
PMC2364160	pancreatic cancer
PMC3305958	pancreatic cancer
PMC3405228	pancreatic cancer
PMC2361795	pancreatic cancer
PMC2409789	pancreatic cancer
PMC3672012	pancreatic cancer
PMC2362700	pancreatic cancer
PMC2034026	pancreatic cancer
PMC1968191	pancreatic cancer
PMC1977934	pancreatic cancer
PMC3844914	pancreatic cancer
PMC3982269	pancreatic cancer
PMC1977238	pancreatic cancer
PMC2074436	pancreatic cancer
PMC2976753	pancreatic cancer
PMC2033558	pancreatic cancer
PMC2001590	pancreatic cancer
PMC3135572	pancreatic cancer
PMC2228083	pancreatic cancer
PMC2011454	pancreatic cancer
PMC3598209	pancreatic cancer
PMC2010773	pancreatic cancer
PMC3388562	pancreatic cancer
PMC2364022	pancreatic cancer
PMC2376353	pancreatic cancer
PMC2749871	pancreatic cancer
PMC3960621	pancreatic cancer
PMC2865751	pancreatic cancer
PMC2074554	pancreatic cancer
PMC2009856	pancreatic cancer
PMC2374522	pancreatic cancer
PMC3778270	pancreatic cancer
PMC2865766	pancreatic cancer
PMC2224055	pancreatic cancer
PMC3852214	pancreatic cancer
PMC1184069	pancreatic cancer
PMC2880295	pancreatic cancer
PMC1976814	pancreatic cancer
PMC3242519	pancreatic cancer
PMC3141768	pancreatic cancer
PMC2374349	pancreatic cancer
PMC1977619	pancreatic cancer
PMC2768097	pancreatic cancer
PMC3658525	pancreatic cancer
PMC1977874	pancreatic cancer
PMC1266027	pancreatic cancer
PMC2409659	pancreatic cancer
PMC2150326	pancreatic cancer
PMC2361715	pancreatic cancer
PMC1968354	pancreatic cancer
PMC1977907	pancreatic cancer
PMC2360025	pancreatic cancer
PMC2363700	pancreatic cancer
PMC2063193	pancreatic cancer
PMC2377177	pancreatic cancer
PMC2363846	pancreatic cancer
PMC2768105	pancreatic cancer
PMC3923443	pancreatic cancer
PMC2376856	pancreatic cancer
PMC1977024	pancreatic cancer
PMC2685435	pancreatic cancer
PMC2990580	pancreatic cancer
PMC2377051	pancreatic cancer
PMC4122139	pancreatic cancer
PMC2841578	pancreatic cancer
PMC1977472	pancreatic cancer
PMC3488322	pancreatic cancer
PMC2360652	pancreatic cancer
PMC3111199	pancreatic cancer
PMC1968666	pancreatic cancer
PMC3078601	pancreatic cancer
PMC1434760	pancreatic cancer
PMC2362406	pancreatic cancer
PMC2247247	pancreatic cancer
PMC3591222	pancreatic cancer
PMC1971719	pancreatic cancer
PMC2361989	pancreatic cancer
PMC3037918	pancreatic cancer
PMC2075817	pancreatic cancer
PMC2374423	pancreatic cancer
PMC4177740	pancreatic cancer
PMC2074362	pancreatic cancer
PMC3170963	pancreatic cancer
PMC4033392	pancreatic cancer
PMC1972369	pancreatic cancer
PMC3992497	pancreatic cancer
PMC4084579	pancreatic cancer
PMC2394383	pancreatic cancer
PMC2584946	pancreatic cancer
PMC1266352	pancreatic cancer
PMC2841142	pancreatic cancer
PMC2990923	pancreatic cancer
PMC3817321	pancreatic cancer
PMC3738116	pancreatic cancer
PMC4180633	pancreatic cancer
PMC2360444	pancreatic cancer
PMC2247259	pancreatic cancer
PMC2363777	pancreatic cancer
PMC3142801	pancreatic cancer
PMC2363209	pancreatic cancer
PMC2363418	pancreatic cancer
PMC2011509	pancreatic cancer
PMC4145381	pancreatic cancer
PMC2374572	pancreatic cancer
PMC1968879	pancreatic cancer
PMC2741486	pancreatic cancer
PMC2847547	pancreatic cancer
PMC3849604	pancreatic cancer
PMC3899761	pancreatic cancer
PMC2363480	pancreatic cancer
PMC3094373	pancreatic cancer
PMC2362412	pancreatic cancer
PMC1977373	pancreatic cancer
PMC1968332	pancreatic cancer
PMC2361902	pancreatic cancer
PMC2223797	pancreatic cancer
PMC2453008	pancreatic cancer
PMC2409849	pancreatic cancer
PMC2228019	pancreatic cancer
PMC4329839	pancreatic cancer
PMC1971573	pancreatic cancer
PMC2363090	pancreatic cancer
PMC4130672	pancreatic cancer
PMC2246801	pancreatic cancer
PMC2063297	pancreatic cancer
PMC2360188	pancreatic cancer
PMC2892543	pancreatic cancer
PMC3899756	pancreatic cancer
PMC4047270	pancreatic cancer
PMC2576337	pancreatic cancer
PMC4008264	pancreatic cancer
PMC2376201	pancreatic cancer
PMC2910694	pancreatic cancer
PMC3721395	pancreatic cancer
PMC2612688	pancreatic cancer
PMC1971550	pancreatic cancer
PMC2363124	pancreatic cancer
PMC2837867	pancreatic cancer
PMC3776177	pancreatic cancer
PMC3932002	pancreatic cancer
PMC2033503	pancreatic cancer
PMC3619057	pancreatic cancer
PMC3414804	pancreatic cancer
PMC2747340	pancreatic cancer
PMC3542103	pancreatic cancer
PMC3273340	pancreatic cancer
PMC2074288	pancreatic cancer
PMC2938259	pancreatic cancer
PMC1185532	pancreatic cancer
PMC4150259	pancreatic cancer
PMC1968784	pancreatic cancer
PMC2268945	pancreatic cancer
PMC2938261	pancreatic cancer
PMC2074498	pancreatic cancer
PMC4315147	pancreatic cancer
PMC2360349	pancreatic cancer
PMC3661399	pancreatic cancer
PMC3465185	pancreatic cancer
PMC2228186	pancreatic cancer
PMC2074529	pancreatic cancer
PMC2912871	pancreatic cancer
PMC2743365	pancreatic cancer
PMC2360024	pancreatic cancer
PMC4190427	pancreatic cancer
PMC2002047	pancreatic cancer
PMC1968474	pancreatic cancer
PMC2877817	pancreatic cancer
PMC2613915	pancreatic cancer
PMC2376847	pancreatic cancer
PMC1079814	pancreatic cancer
PMC2994224	pancreatic cancer
PMC3472140	pancreatic cancer
PMC4190289	pancreatic cancer
PMC2266862	pancreatic cancer
PMC2074612	pancreatic cancer
PMC3090365	pancreatic cancer
PMC2927995	pancreatic cancer
PMC4290683	pancreatic cancer
PMC2151236	pancreatic cancer
PMC1208869	pancreatic cancer
PMC3268768	pancreatic cancer
PMC2033495	pancreatic cancer
PMC3176241	pancreatic cancer
PMC2756279	pancreatic cancer
PMC2361811	pancreatic cancer
PMC3304403	pancreatic cancer
PMC2249586	pancreatic cancer
PMC3280152	pancreatic cancer
PMC4364340	pancreatic cancer
PMC3045357	pancreatic cancer
PMC3849371	pancreatic cancer
PMC3735037	pancreatic cancer
PMC2734865	pancreatic cancer
PMC2033455	pancreatic cancer
PMC2361120	pancreatic cancer
PMC2360208	pancreatic cancer
PMC3934619	pancreatic cancer
PMC2151257	pancreatic cancer
PMC2361577	pancreatic cancer
PMC2360231	pancreatic cancer
PMC1971693	pancreatic cancer
PMC2228029	pancreatic cancer
PMC3437212	pancreatic cancer
PMC2001321	pancreatic cancer
PMC2720200	pancreatic cancer
PMC4165563	pancreatic cancer
PMC1971660	pancreatic cancer
PMC2034153	pancreatic cancer
PMC2010351	pancreatic cancer
PMC2822930	pancreatic cancer
PMC4037623	pancreatic cancer
PMC2955043	pancreatic cancer
PMC3522022	pancreatic cancer
PMC2779818	pancreatic cancer
PMC2376181	pancreatic cancer
PMC3884621	pancreatic cancer
PMC2074505	pancreatic cancer
PMC2386481	pancreatic cancer
PMC2736821	pancreatic cancer
PMC3985919	pancreatic cancer
PMC2222706	pancreatic cancer
PMC2453030	pancreatic cancer
PMC4131462	pancreatic cancer
PMC4261139	pancreatic cancer
PMC2363009	pancreatic cancer
PMC2676548	pancreatic cancer
PMC2579692	pancreatic cancer
PMC3598726	pancreatic cancer
PMC2364324	pancreatic cancer
PMC2364255	pancreatic cancer
PMC2527801	pancreatic cancer
PMC2247314	pancreatic cancer
PMC2363240	pancreatic cancer
PMC2527820	pancreatic cancer
PMC2001389	pancreatic cancer
PMC4242603	pancreatic cancer
PMC2099484	pancreatic cancer
PMC2920018	pancreatic cancer
PMC2359696	pancreatic cancer
PMC2627916	pancreatic cancer
PMC2362068	pancreatic cancer
PMC2939772	pancreatic cancer
PMC3532183	pancreatic cancer
PMC2010725	pancreatic cancer
PMC2905290	pancreatic cancer
PMC3261666	pancreatic cancer
PMC3504954	pancreatic cancer
PMC3851693	pancreatic cancer
PMC2359636	pancreatic cancer
PMC2011343	pancreatic cancer
PMC3388559	pancreatic cancer
PMC2697170	pancreatic cancer
PMC2361246	pancreatic cancer
PMC2363123	pancreatic cancer
PMC3494438	pancreatic cancer
PMC2702393	pancreatic cancer
PMC2679761	pancreatic cancer
PMC1948004	pancreatic cancer
PMC3223153	pancreatic cancer
PMC2376102	pancreatic cancer
PMC2360112	pancreatic cancer
PMC2394360	pancreatic cancer
PMC2409548	pancreatic cancer
PMC4394561	pancreatic cancer
PMC3566805	pancreatic cancer
PMC3509454	pancreatic cancer
PMC2394443	pancreatic cancer
PMC1977720	pancreatic cancer
PMC1968911	pancreatic cancer
PMC2360443	pancreatic cancer
PMC3488580	pancreatic cancer
PMC2360445	pancreatic cancer
PMC2846883	pancreatic cancer
PMC2694438	pancreatic cancer
PMC2360313	pancreatic cancer
PMC468651	pancreatic cancer
PMC2363682	pancreatic cancer
PMC2010503	pancreatic cancer
PMC2375401	pancreatic cancer
PMC2364097	pancreatic cancer
PMC2361553	pancreatic cancer
PMC3323416	pancreatic cancer
PMC3793503	pancreatic cancer
PMC2375441	pancreatic cancer
PMC2394257	pancreatic cancer
PMC2570520	pancreatic cancer
PMC4101974	pancreatic cancer
PMC2001526	pancreatic cancer
PMC3766232	pancreatic cancer
PMC4298878	pancreatic cancer
PMC2375213	pancreatic cancer
PMC2361548	pancreatic cancer
PMC2033532	pancreatic cancer
PMC2778540	pancreatic cancer
PMC3765100	pancreatic cancer
PMC2363049	pancreatic cancer
PMC3773632	pancreatic cancer
PMC4152581	pancreatic cancer
PMC3927583	pancreatic cancer
PMC3636043	pancreatic cancer
PMC4289235	pancreatic cancer
PMC3407493	pancreatic cancer
PMC4058602	pancreatic cancer
PMC2011237	pancreatic cancer
PMC2150097	pancreatic cancer
PMC4018172	pancreatic cancer
PMC2374565	pancreatic cancer
PMC2364182	pancreatic cancer
PMC2694421	pancreatic cancer
PMC2364779	pancreatic cancer
PMC3101175	pancreatic cancer
PMC2714236	pancreatic cancer
PMC3048212	pancreatic cancer
PMC4336675	pancreatic cancer
PMC1977912	pancreatic cancer
PMC2363227	pancreatic cancer
PMC4036600	pancreatic cancer
PMC3974098	pancreatic cancer
PMC3405220	pancreatic cancer
PMC2376146	pancreatic cancer
PMC3532138	pancreatic cancer
PMC1821337	pancreatic cancer
PMC4380282	pancreatic cancer
PMC2694427	pancreatic cancer
PMC2375333	pancreatic cancer
PMC3902729	pancreatic cancer
PMC3670210	pancreatic cancer
PMC4192343	pancreatic cancer
PMC2361834	pancreatic cancer
PMC2374406	pancreatic cancer
PMC2363052	pancreatic cancer
PMC2360168	pancreatic cancer
PMC2360416	pancreatic cancer
PMC2906731	pancreatic cancer
PMC3506232	pancreatic cancer
PMC2376147	pancreatic cancer
PMC2931491	pancreatic cancer
PMC2362341	pancreatic cancer
PMC2228067	pancreatic cancer
PMC2670003	pancreatic cancer
PMC2375305	pancreatic cancer
PMC3488526	pancreatic cancer
PMC2361378	pancreatic cancer
PMC2074675	pancreatic cancer
PMC2010108	pancreatic cancer
PMC1977869	pancreatic cancer
PMC2360633	pancreatic cancer
PMC3619061	pancreatic cancer
PMC3387824	pancreatic cancer
PMC2376347	pancreatic cancer
PMC2631520	pancreatic cancer
PMC2033351	pancreatic cancer
PMC2409460	pancreatic cancer
PMC2011356	pancreatic cancer
PMC2453027	pancreatic cancer
PMC4057592	pancreatic cancer
PMC2074747	pancreatic cancer
PMC3213238	pancreatic cancer
PMC2033348	pancreatic cancer
PMC2409898	pancreatic cancer
PMC3101928	pancreatic cancer
PMC4119707	pancreatic cancer
PMC1087479	pancreatic cancer
PMC3500221	pancreatic cancer
PMC2394491	pancreatic cancer
PMC3957071	pancreatic cancer
PMC2010347	pancreatic cancer
PMC2074770	pancreatic cancer
PMC3790157	pancreatic cancer
PMC3548695	pancreatic cancer
PMC3426489	pancreatic cancer
PMC1971873	pancreatic cancer
PMC4129141	pancreatic cancer
PMC3543259	pancreatic cancer
PMC2822934	pancreatic cancer
PMC2186346	pancreatic cancer
PMC4163377	pancreatic cancer
PMC1968740	pancreatic cancer
PMC4333492	pancreatic cancer
PMC2557510	pancreatic cancer
PMC2361405	pancreatic cancer
PMC2749870	pancreatic cancer
PMC3228540	pancreatic cancer
PMC3251842	pancreatic cancer
PMC4042049	pancreatic cancer
PMC2243155	pancreatic cancer
PMC2025168	pancreatic cancer
PMC2409950	pancreatic cancer
PMC2713699	pancreatic cancer
PMC4244441	pancreatic cancer
PMC3629422	pancreatic cancer
PMC2892542	pancreatic cancer
PMC2361745	pancreatic cancer
PMC3995145	pancreatic cancer
PMC2538756	pancreatic cancer
PMC3617005	pancreatic cancer
PMC3384018	pancreatic cancer
PMC1977116	pancreatic cancer
PMC3443452	pancreatic cancer
PMC3419944	pancreatic cancer
PMC4368998	pancreatic cancer
PMC1769503	pancreatic cancer
PMC2376165	pancreatic cancer
PMC2361561	pancreatic cancer
PMC1977477	pancreatic cancer
PMC2966466	pancreatic cancer
PMC3746099	pancreatic cancer
PMC2440392	pancreatic cancer
PMC2409623	pancreatic cancer
PMC2228036	pancreatic cancer
PMC4227053	pancreatic cancer
PMC2361637	pancreatic cancer
PMC3404979	pancreatic cancer
PMC4133629	pancreatic cancer
PMC3599097	pancreatic cancer
PMC3994651	pancreatic cancer
PMC2787534	pancreatic cancer
PMC4290839	pancreatic cancer
PMC2292732	pancreatic cancer
PMC3565900	pancreatic cancer
PMC2063076	pancreatic cancer
PMC1933541	pancreatic cancer
PMC3927586	pancreatic cancer
PMC4200218	pancreatic cancer
PMC2625958	pancreatic cancer
PMC56592	pancreatic cancer
PMC2364122	pancreatic cancer
PMC1968158	pancreatic cancer
PMC4057814	pancreatic cancer
PMC3087330	pancreatic cancer
PMC2391096	pancreatic cancer
PMC2813737	pancreatic cancer
PMC4007528	pancreatic cancer
PMC3194367	pancreatic cancer
PMC3850795	pancreatic cancer
PMC4097092	pancreatic cancer
PMC2361295	pancreatic cancer
PMC4333498	pancreatic cancer
PMC3618918	pancreatic cancer
PMC2077206	pancreatic cancer
PMC4055133	pancreatic cancer
PMC2063232	pancreatic cancer
PMC3721392	pancreatic cancer
PMC2063303	pancreatic cancer
PMC3849372	pancreatic cancer
PMC3670478	pancreatic cancer
PMC2361670	pancreatic cancer
PMC2077214	pancreatic cancer
PMC2750786	pancreatic cancer
PMC2538752	pancreatic cancer
PMC3039629	pancreatic cancer
PMC3394983	pancreatic cancer
PMC2033626	pancreatic cancer
PMC3220648	pancreatic cancer
PMC4021189	pancreatic cancer
PMC3546942	pancreatic cancer
PMC3436748	pancreatic cancer
PMC2788265	pancreatic cancer
PMC4260032	pancreatic cancer
PMC2768104	pancreatic cancer
PMC4139642	pancreatic cancer
PMC2223625	pancreatic cancer
PMC2409611	pancreatic cancer
PMC4024592	pancreatic cancer
PMC4094702	pancreatic cancer
PMC2062954	pancreatic cancer
PMC3629436	pancreatic cancer
PMC3749576	pancreatic cancer
PMC4115182	pancreatic cancer
PMC4016871	pancreatic cancer
PMC2747552	pancreatic cancer
PMC2804657	pancreatic cancer
PMC3887288	pancreatic cancer
PMC4222497	pancreatic cancer
PMC3899402	pancreatic cancer
PMC2033446	pancreatic cancer
PMC3098099	pancreatic cancer
PMC4082861	pancreatic cancer
PMC2567084	pancreatic cancer
PMC2362428	pancreatic cancer
PMC4223377	pancreatic cancer
PMC139432	pancreatic cancer
PMC4323119	pancreatic cancer
PMC2965866	pancreatic cancer
PMC2409791	pancreatic cancer
PMC4333489	pancreatic cancer
PMC2360307	pancreatic cancer
PMC2667420	pancreatic cancer
PMC2063251	pancreatic cancer
PMC2360678	pancreatic cancer
PMC4162084	pancreatic cancer
PMC2795437	pancreatic cancer
PMC2377129	pancreatic cancer
PMC2361829	pancreatic cancer
PMC1382246	pancreatic cancer
PMC3987051	pancreatic cancer
PMC3493865	pancreatic cancer
PMC165010	pancreatic cancer
PMC3670483	pancreatic cancer
PMC2716785	pancreatic cancer
PMC2361924	pancreatic cancer
PMC4077560	pancreatic cancer
PMC183853	pancreatic cancer
PMC3065271	pancreatic cancer
PMC2376777	pancreatic cancer
PMC3034706	pancreatic cancer
PMC4066689	pancreatic cancer
PMC3566824	pancreatic cancer
PMC2696468	pancreatic cancer
PMC3066123	pancreatic cancer
PMC2361792	pancreatic cancer
PMC1764757	pancreatic cancer
PMC2361970	pancreatic cancer
PMC3572433	pancreatic cancer
PMC1475608	pancreatic cancer
PMC3996907	pancreatic cancer
PMC2361451	pancreatic cancer
PMC4200105	pancreatic cancer
PMC2001817	pancreatic cancer
PMC2361672	pancreatic cancer
PMC4082908	pancreatic cancer
PMC3389425	pancreatic cancer
PMC2361554	pancreatic cancer
PMC3590684	pancreatic cancer
PMC2364198	pancreatic cancer
PMC3017081	pancreatic cancer
PMC2360249	pancreatic cancer
PMC2074625	pancreatic cancer
PMC2360339	pancreatic cancer
PMC3328737	pancreatic cancer
PMC2001507	pancreatic cancer
PMC4176907	pancreatic cancer
PMC3776186	pancreatic cancer
PMC2409576	pancreatic cancer
PMC3411479	pancreatic cancer
PMC3681027	pancreatic cancer
PMC2527793	pancreatic cancer
PMC420467	pancreatic cancer
PMC2856008	pancreatic cancer
PMC4134514	pancreatic cancer
PMC3031263	pancreatic cancer
PMC3670479	pancreatic cancer
PMC2074765	pancreatic cancer
PMC1774576	pancreatic cancer
PMC2363273	pancreatic cancer
PMC1976710	pancreatic cancer
PMC2360143	pancreatic cancer
PMC4182855	pancreatic cancer
PMC2892539	pancreatic cancer
PMC3347510	pancreatic cancer
PMC2002139	pancreatic cancer
PMC3492164	pancreatic cancer
PMC2557526	pancreatic cancer
PMC2361170	pancreatic cancer
PMC3039800	pancreatic cancer
PMC4200104	pancreatic cancer
PMC2363549	pancreatic cancer
PMC3487805	pancreatic cancer
PMC3915139	pancreatic cancer
PMC2062798	pancreatic cancer
PMC1762011	pancreatic cancer
PMC2567071	pancreatic cancer
PMC1189357	pancreatic cancer
PMC2001518	pancreatic cancer
PMC3887299	pancreatic cancer
PMC3506480	pancreatic cancer
PMC2741108	pancreatic cancer
PMC1929090	pancreatic cancer
PMC2696770	pancreatic cancer
PMC4075502	pancreatic cancer
PMC2409662	pancreatic cancer
PMC2259186	pancreatic cancer
PMC2957678	pancreatic cancer
PMC2837561	pancreatic cancer
PMC2360729	pancreatic cancer
PMC2361486	pancreatic cancer
PMC2727885	pancreatic cancer
PMC3049590	pancreatic cancer
PMC4137502	pancreatic cancer
PMC4189854	pancreatic cancer
PMC3236817	pancreatic cancer
PMC2360226	pancreatic cancer
PMC2687947	pancreatic cancer
PMC2553420	pancreatic cancer
PMC1977778	pancreatic cancer
PMC2033463	pancreatic cancer
PMC4022328	pancreatic cancer
PMC1976890	pancreatic cancer
PMC4016614	pancreatic cancer
PMC2362707	pancreatic cancer
PMC3738131	pancreatic cancer
PMC2747555	pancreatic cancer
PMC2409514	pancreatic cancer
PMC2010779	pancreatic cancer
PMC4290841	pancreatic cancer
PMC2149937	pancreatic cancer
PMC1803791	pancreatic cancer
PMC2360654	pancreatic cancer
PMC2841666	pancreatic cancer
PMC2409837	pancreatic cancer
PMC2747341	pancreatic cancer
PMC2363241	pancreatic cancer
PMC3616233	pancreatic cancer
PMC2990612	pancreatic cancer
PMC1977553	pancreatic cancer
PMC3850884	pancreatic cancer
PMC4133074	pancreatic cancer
PMC3738157	pancreatic cancer
PMC4175279	pancreatic cancer
PMC4075477	pancreatic cancer
PMC3003660	pancreatic cancer
PMC4038641	pancreatic cancer
PMC3009646	pancreatic cancer
PMC1977804	pancreatic cancer
PMC2374310	pancreatic cancer
PMC3878912	pancreatic cancer
PMC4385606	pancreatic cancer
PMC2637889	pancreatic cancer
PMC4291002	pancreatic cancer
PMC3277249	pancreatic cancer
PMC2074542	pancreatic cancer
PMC3681169	pancreatic cancer
PMC3559234	pancreatic cancer
PMC2375246	pancreatic cancer
PMC4239386	pancreatic cancer
PMC3170959	pancreatic cancer
PMC3961598	pancreatic cancer
PMC3591236	pancreatic cancer
PMC2682514	pancreatic cancer
PMC2361716	pancreatic cancer
PMC2750794	pancreatic cancer
PMC4021242	pancreatic cancer
PMC4124136	pancreatic cancer
PMC2361539	pancreatic cancer
PMC3947734	pancreatic cancer
PMC2970583	pancreatic cancer
PMC2374416	pancreatic cancer
PMC2768085	pancreatic cancer
PMC4228270	pancreatic cancer
PMC2361302	pancreatic cancer
PMC2062802	pancreatic cancer
PMC2579691	pancreatic cancer
PMC2375081	pancreatic cancer
PMC3590668	pancreatic cancer
PMC3807846	pancreatic cancer
PMC2656900	pancreatic cancer
PMC1969450	pancreatic cancer
PMC1971508	pancreatic cancer
PMC2074552	pancreatic cancer
PMC2063329	pancreatic cancer
PMC3494446	pancreatic cancer
PMC1976674	pancreatic cancer
PMC2033783	pancreatic cancer
PMC2394444	pancreatic cancer
PMC1977308	pancreatic cancer
PMC2063096	pancreatic cancer
PMC4033509	pancreatic cancer
PMC2720210	pancreatic cancer
PMC3260334	pancreatic cancer
PMC2361450	pancreatic cancer
PMC2736816	pancreatic cancer
PMC3493262	pancreatic cancer
PMC2063369	pancreatic cancer
PMC3910484	pancreatic cancer
PMC4141583	pancreatic cancer
PMC3790189	pancreatic cancer
PMC4102943	pancreatic cancer
PMC2364206	pancreatic cancer
PMC2011324	pancreatic cancer
PMC2856009	pancreatic cancer
PMC1976866	pancreatic cancer
PMC2576333	pancreatic cancer
PMC3728509	pancreatic cancer
PMC2149948	pancreatic cancer
PMC2813232	pancreatic cancer
PMC1557486	pancreatic cancer
PMC2656541	pancreatic cancer
PMC3522018	pancreatic cancer
PMC4301938	pancreatic cancer
PMC4053115	pancreatic cancer
PMC3694258	pancreatic cancer
PMC4152599	pancreatic cancer
PMC3305579	pancreatic cancer
PMC2359685	pancreatic cancer
PMC4329473	pancreatic cancer
PMC2364139	pancreatic cancer
PMC2634686	pancreatic cancer
PMC3847519	pancreatic cancer
PMC3847543	pancreatic cancer
PMC2903526	pancreatic cancer
PMC3950592	pancreatic cancer
PMC1968720	pancreatic cancer
PMC2525660	pancreatic cancer
PMC4066867	pancreatic cancer
PMC139434	pancreatic cancer
PMC3658511	pancreatic cancer
PMC4058523	pancreatic cancer
PMC4200232	pancreatic cancer
PMC3322959	pancreatic cancer
PMC2228153	pancreatic cancer
PMC2720218	pancreatic cancer
PMC13918	pancreatic cancer
PMC2559887	pancreatic cancer
PMC2395281	pancreatic cancer
PMC4258032	pancreatic cancer
PMC3493866	pancreatic cancer
PMC2653759	pancreatic cancer
PMC2363563	pancreatic cancer
PMC2912803	pancreatic cancer
PMC2695474	pancreatic cancer
PMC4161863	pancreatic cancer
PMC2883160	pancreatic cancer
PMC1977887	pancreatic cancer
PMC3499662	pancreatic cancer
PMC2409860	pancreatic cancer
PMC2813745	pancreatic cancer
PMC2375159	pancreatic cancer
PMC2364035	pancreatic cancer
PMC4138761	pancreatic cancer
PMC1539002	pancreatic cancer
PMC3943294	pancreatic cancer
PMC3532995	pancreatic cancer
PMC1164404	pancreatic cancer
PMC3364898	pancreatic cancer
PMC3224735	pancreatic cancer
PMC3278486	pancreatic cancer
PMC3703404	pancreatic cancer
PMC2410109	pancreatic cancer
PMC3759275	pancreatic cancer
PMC2527792	pancreatic cancer
PMC2998785	pancreatic cancer
PMC1971791	pancreatic cancer
PMC2362411	pancreatic cancer
PMC2409851	pancreatic cancer
PMC2750796	pancreatic cancer
PMC2363354	pancreatic cancer
PMC2709125	pancreatic cancer
PMC2363525	pancreatic cancer
PMC3278492	pancreatic cancer
PMC2564940	pancreatic cancer
PMC4147210	pancreatic cancer
PMC2717977	pancreatic cancer
PMC3401036	pancreatic cancer
PMC3184120	pancreatic cancer
PMC3493763	pancreatic cancer
PMC2892535	pancreatic cancer
PMC3495895	pancreatic cancer
PMC2409596	pancreatic cancer
PMC3590656	pancreatic cancer
PMC3008618	pancreatic cancer
PMC2883711	pancreatic cancer
PMC2001899	pancreatic cancer
PMC4383231	pancreatic cancer
PMC3747335	pancreatic cancer
PMC3899766	pancreatic cancer
PMC3348036	pancreatic cancer
PMC4147359	pancreatic cancer
PMC2033721	pancreatic cancer
PMC3170966	pancreatic cancer
PMC2362058	pancreatic cancer
PMC3985145	pancreatic cancer
PMC2938264	pancreatic cancer
PMC2376177	pancreatic cancer
PMC2361363	pancreatic cancer
PMC2266850	pancreatic cancer
PMC2788250	pancreatic cancer
PMC3676987	pancreatic cancer
PMC3694244	pancreatic cancer
PMC3196723	pancreatic cancer
PMC2363544	pancreatic cancer
PMC3590667	pancreatic cancer
PMC2033648	pancreatic cancer
PMC3516697	pancreatic cancer
PMC3700467	pancreatic cancer
PMC2362415	pancreatic cancer
PMC2994218	pancreatic cancer
PMC2359973	pancreatic cancer
PMC3593564	pancreatic cancer
PMC2478682	pancreatic cancer
PMC3699944	pancreatic cancer
PMC2033489	pancreatic cancer
PMC2361336	pancreatic cancer
PMC4363509	pancreatic cancer
PMC3985600	pancreatic cancer
PMC3830845	pancreatic cancer
PMC4247615	pancreatic cancer
PMC2894803	pancreatic cancer
PMC3236341	pancreatic cancer
PMC1564184	pancreatic cancer
PMC2010370	pancreatic cancer
PMC3142802	pancreatic cancer
PMC2247206	pancreatic cancer
PMC2082041	pancreatic cancer
PMC2363226	pancreatic cancer
PMC2360299	pancreatic cancer
PMC2409785	pancreatic cancer
PMC2361817	pancreatic cancer
PMC2363151	pancreatic cancer
PMC2391120	pancreatic cancer
PMC4008349	pancreatic cancer
PMC2747714	pancreatic cancer
PMC4385982	pancreatic cancer
PMC2074698	pancreatic cancer
PMC2410050	pancreatic cancer
PMC4025604	pancreatic cancer
PMC2987774	pancreatic cancer
PMC3091517	pancreatic cancer
PMC2148049	pancreatic cancer
PMC2360587	pancreatic cancer
PMC4058128	pancreatic cancer
PMC2717819	pancreatic cancer
PMC4083766	pancreatic cancer
PMC4169801	pancreatic cancer
PMC3690908	pancreatic cancer
PMC2360699	pancreatic cancer
PMC3161034	pancreatic cancer
PMC4385980	pancreatic cancer
PMC2361103	pancreatic cancer
PMC2362051	pancreatic cancer
PMC4383438	pancreatic cancer
PMC2374679	pancreatic cancer
PMC3648837	pancreatic cancer
PMC2626602	pancreatic cancer
PMC1968677	pancreatic cancer
PMC3733944	pancreatic cancer
PMC3096969	pancreatic cancer
PMC4387942	pancreatic cancer
PMC2750791	pancreatic cancer
PMC2363365	pancreatic cancer
PMC2410295	pancreatic cancer
PMC2394304	pancreatic cancer
PMC4166248	pancreatic cancer
PMC3400916	pancreatic cancer
PMC314431	pancreatic cancer
PMC3251866	pancreatic cancer
PMC2634693	pancreatic cancer
PMC2063100	pancreatic cancer
PMC1180427	pancreatic cancer
PMC3464773	pancreatic cancer
PMC3824822	pancreatic cancer
PMC2833253	pancreatic cancer
PMC3915076	pancreatic cancer
PMC3518147	pancreatic cancer
PMC2746589	pancreatic cancer
PMC1977656	pancreatic cancer
PMC2246526	pancreatic cancer
PMC2846906	pancreatic cancer
PMC4180203	pancreatic cancer
PMC2669990	pancreatic cancer
PMC2971582	pancreatic cancer
PMC1555615	pancreatic cancer
PMC2720208	pancreatic cancer
PMC3331729	pancreatic cancer
PMC4290791	pancreatic cancer
PMC4172929	pancreatic cancer
PMC2360310	pancreatic cancer
PMC4066676	pancreatic cancer
PMC2010689	pancreatic cancer
PMC4222092	pancreatic cancer
PMC2361514	pancreatic cancer
PMC2361913	pancreatic cancer
PMC2409607	pancreatic cancer
PMC1904222	pancreatic cancer
PMC2361944	pancreatic cancer
PMC2360521	pancreatic cancer
PMC3790165	pancreatic cancer
PMC3615616	pancreatic cancer
PMC3950423	pancreatic cancer
PMC2364106	pancreatic cancer
PMC2062805	pancreatic cancer
PMC3794616	pancreatic cancer
PMC4330945	pancreatic cancer
PMC2247022	pancreatic cancer
PMC3698217	pancreatic cancer
PMC3904518	pancreatic cancer
PMC4180389	pancreatic cancer
PMC4058511	pancreatic cancer
PMC3261683	pancreatic cancer
PMC3721383	pancreatic cancer
PMC3549261	pancreatic cancer
PMC4172994	pancreatic cancer
PMC2363037	pancreatic cancer
PMC3496628	pancreatic cancer
PMC2557557	pancreatic cancer
PMC3763425	pancreatic cancer
PMC4075567	pancreatic cancer
PMC2375247	pancreatic cancer
PMC3722525	pancreatic cancer
PMC2374482	pancreatic cancer
PMC3927622	pancreatic cancer
PMC2905291	pancreatic cancer
PMC2063147	pancreatic cancer
PMC3586082	pancreatic cancer
PMC3074561	pancreatic cancer
PMC2361198	pancreatic cancer
PMC3598667	pancreatic cancer
PMC4242548	pancreatic cancer
PMC2263057	pancreatic cancer
PMC3516681	pancreatic cancer
PMC2010478	pancreatic cancer
PMC3154179	pancreatic cancer
PMC3997440	pancreatic cancer
PMC2033359	pancreatic cancer
PMC2062800	pancreatic cancer
PMC2409656	pancreatic cancer
PMC2033546	pancreatic cancer
PMC3204305	pancreatic cancer
PMC3125285	pancreatic cancer
PMC2361981	pancreatic cancer
PMC3252396	pancreatic cancer
PMC2394202	pancreatic cancer
PMC2409949	pancreatic cancer
PMC3759304	pancreatic cancer
PMC1977523	pancreatic cancer
PMC2360665	pancreatic cancer
PMC3052198	pancreatic cancer
PMC3488729	pancreatic cancer
PMC3522023	pancreatic cancer
PMC3619062	pancreatic cancer
PMC4192446	pancreatic cancer
PMC2992524	pancreatic cancer
PMC2363681	pancreatic cancer
PMC4232634	pancreatic cancer
PMC3118200	pancreatic cancer
PMC3838806	pancreatic cancer
PMC3216422	pancreatic cancer
PMC3933284	pancreatic cancer
PMC4022202	pancreatic cancer
PMC2363925	pancreatic cancer
PMC1977786	pancreatic cancer
PMC2360767	pancreatic cancer
PMC2074273	pancreatic cancer
PMC3925518	pancreatic cancer
PMC2360731	pancreatic cancer
PMC2033295	pancreatic cancer
PMC2363475	pancreatic cancer
PMC2669482	pancreatic cancer
PMC3518152	pancreatic cancer
PMC2637288	pancreatic cancer
PMC3669190	pancreatic cancer
PMC1972337	pancreatic cancer
PMC3960633	pancreatic cancer
PMC2363917	pancreatic cancer
PMC3111215	pancreatic cancer
PMC2363614	pancreatic cancer
PMC3038978	pancreatic cancer
PMC314453	pancreatic cancer
PMC3629419	pancreatic cancer
PMC3877879	pancreatic cancer
PMC3195824	pancreatic cancer
PMC4037581	pancreatic cancer
PMC2361459	pancreatic cancer
PMC3581088	pancreatic cancer
PMC1977618	pancreatic cancer
PMC2363183	pancreatic cancer
PMC2363676	pancreatic cancer
PMC4018121	pancreatic cancer
PMC3005739	pancreatic cancer
PMC2151260	pancreatic cancer
PMC3848757	pancreatic cancer
PMC4045894	pancreatic cancer
PMC3558293	pancreatic cancer
PMC2795430	pancreatic cancer
PMC3485672	pancreatic cancer
PMC3930546	pancreatic cancer
PMC3251896	pancreatic cancer
PMC1180428	pancreatic cancer
PMC2891633	pancreatic cancer
PMC3708586	pancreatic cancer
PMC2967069	pancreatic cancer
PMC2714250	pancreatic cancer
PMC4261112	pancreatic cancer
PMC2441959	pancreatic cancer
PMC4053155	pancreatic cancer
PMC2976757	pancreatic cancer
PMC4004319	pancreatic cancer
PMC2063376	pancreatic cancer
PMC2360770	pancreatic cancer
PMC3204871	pancreatic cancer
PMC2944181	pancreatic cancer
PMC4336493	pancreatic cancer
PMC2375416	pancreatic cancer
PMC3167775	pancreatic cancer
PMC2607235	pancreatic cancer
PMC2361496	pancreatic cancer
PMC2649164	pancreatic cancer
PMC3870982	pancreatic cancer
PMC2034129	pancreatic cancer
PMC1994956	pancreatic cancer
PMC2781748	pancreatic cancer
PMC2363358	pancreatic cancer
PMC2361886	pancreatic cancer
PMC2363534	pancreatic cancer
PMC3549218	pancreatic cancer
PMC2694437	pancreatic cancer
PMC3852938	pancreatic cancer
PMC2360353	pancreatic cancer
PMC4119908	pancreatic cancer
PMC3364915	pancreatic cancer
PMC2247006	pancreatic cancer
PMC3738143	pancreatic cancer
PMC2363693	pancreatic cancer
PMC2395267	pancreatic cancer
PMC3280166	pancreatic cancer
PMC400675	pancreatic cancer
PMC2708180	pancreatic cancer
PMC2375406	pancreatic cancer
PMC3721398	pancreatic cancer
PMC3517434	pancreatic cancer
PMC4058104	pancreatic cancer
PMC1971645	pancreatic cancer
PMC2074688	pancreatic cancer
PMC3046434	pancreatic cancer
PMC4295132	pancreatic cancer
PMC4200079	pancreatic cancer
PMC2360533	pancreatic cancer
PMC2362298	pancreatic cancer
PMC2360021	pancreatic cancer
PMC3261672	pancreatic cancer
PMC2363246	pancreatic cancer
PMC2363998	pancreatic cancer
PMC2363694	pancreatic cancer
PMC2228152	pancreatic cancer
PMC3615214	pancreatic cancer
PMC2409716	pancreatic cancer
PMC2527613	pancreatic cancer
PMC3017991	pancreatic cancer
PMC2374379	pancreatic cancer
PMC3461170	pancreatic cancer
PMC3566829	pancreatic cancer
PMC2374427	pancreatic cancer
PMC3679596	pancreatic cancer
PMC3292480	pancreatic cancer
PMC2149954	pancreatic cancer
PMC4122974	pancreatic cancer
PMC3251892	pancreatic cancer
PMC3619084	pancreatic cancer
PMC3816296	pancreatic cancer
PMC3581120	pancreatic cancer
PMC4331404	pancreatic cancer
PMC2362205	pancreatic cancer
PMC3852235	pancreatic cancer
PMC2363570	pancreatic cancer
PMC2062786	pancreatic cancer
PMC2364023	pancreatic cancer
PMC2694822	pancreatic cancer
PMC3566809	pancreatic cancer
PMC3493289	pancreatic cancer
PMC3817319	pancreatic cancer
PMC3903436	pancreatic cancer
PMC2676541	pancreatic cancer
PMC2362988	pancreatic cancer
PMC2391133	pancreatic cancer
PMC3505477	pancreatic cancer
PMC2362420	pancreatic cancer
PMC3199871	pancreatic cancer
PMC2363268	pancreatic cancer
PMC2062793	pancreatic cancer
PMC2149881	pancreatic cancer
PMC2376944	pancreatic cancer
PMC2361285	pancreatic cancer
PMC2375201	pancreatic cancer
PMC3670476	pancreatic cancer
PMC2917027	pancreatic cancer
PMC2223533	pancreatic cancer
PMC4156806	pancreatic cancer
PMC2360549	pancreatic cancer
PMC3419966	pancreatic cancer
PMC4198611	pancreatic cancer
PMC3730369	pancreatic cancer
PMC2658538	pancreatic cancer
PMC2033881	pancreatic cancer
PMC4075569	pancreatic cancer
PMC2360474	pancreatic cancer
PMC2395279	pancreatic cancer
PMC2360013	pancreatic cancer
PMC4289312	pancreatic cancer
PMC2063195	pancreatic cancer
PMC3859958	pancreatic cancer
PMC2810291	pancreatic cancer
PMC1941739	pancreatic cancer
PMC2374290	pancreatic cancer
PMC2362379	pancreatic cancer
PMC4022077	pancreatic cancer
PMC2375411	pancreatic cancer
PMC4190394	pancreatic cancer
PMC2714244	pancreatic cancer
PMC4060499	pancreatic cancer
PMC3648493	pancreatic cancer
PMC4392310	pancreatic cancer
PMC1458335	pancreatic cancer
PMC3133882	pancreatic cancer
PMC2001652	pancreatic cancer
PMC1538620	pancreatic cancer
PMC2074520	pancreatic cancer
PMC2822953	pancreatic cancer
PMC4016635	pancreatic cancer
PMC2806408	pancreatic cancer
PMC2394454	pancreatic cancer
PMC2813763	pancreatic cancer
PMC2150111	pancreatic cancer
PMC2361652	pancreatic cancer
PMC3932016	pancreatic cancer
PMC1805502	pancreatic cancer
PMC2360151	pancreatic cancer
PMC3277250	pancreatic cancer
PMC3562211	pancreatic cancer
PMC3597132	pancreatic cancer
PMC2374547	pancreatic cancer
PMC3009682	pancreatic cancer
PMC4396547	pancreatic cancer
PMC3446460	pancreatic cancer
PMC3834974	pancreatic cancer
PMC3490935	pancreatic cancer
PMC1569877	pancreatic cancer
PMC2228236	pancreatic cancer
PMC2010032	pancreatic cancer
PMC2033934	pancreatic cancer
PMC2990579	pancreatic cancer
PMC1968452	pancreatic cancer
PMC3496153	pancreatic cancer
PMC4201215	pancreatic cancer
PMC4246476	pancreatic cancer
PMC2833243	pancreatic cancer
PMC4100448	pancreatic cancer
PMC2375243	pancreatic cancer
PMC3992499	pancreatic cancer
PMC2794878	pancreatic cancer
PMC4176651	pancreatic cancer
PMC3427827	pancreatic cancer
PMC2394267	pancreatic cancer
PMC3195202	pancreatic cancer
PMC4026115	pancreatic cancer
PMC2001449	pancreatic cancer
PMC2409891	pancreatic cancer
PMC3499659	pancreatic cancer
PMC2721285	pancreatic cancer
PMC1781946	pancreatic cancer
PMC4035726	pancreatic cancer
PMC2360139	pancreatic cancer
PMC4035064	pancreatic cancer
PMC4163350	pancreatic cancer
PMC2010731	pancreatic cancer
PMC2228099	pancreatic cancer
PMC2033655	pancreatic cancer
PMC3712010	pancreatic cancer
PMC2223534	pancreatic cancer
PMC2377073	pancreatic cancer
PMC2074604	pancreatic cancer
PMC4260023	pancreatic cancer
PMC2362038	pancreatic cancer
PMC3049584	pancreatic cancer
PMC3260123	pancreatic cancer
PMC2363657	pancreatic cancer
PMC2376954	pancreatic cancer
PMC2359907	pancreatic cancer
PMC3693108	pancreatic cancer
PMC1483897	pancreatic cancer
PMC3702430	pancreatic cancer
PMC2410290	pancreatic cancer
PMC1143569	pancreatic cancer
PMC3848426	pancreatic cancer
PMC3419961	pancreatic cancer
PMC2362042	pancreatic cancer
PMC2376194	pancreatic cancer
PMC3929866	pancreatic cancer
PMC2362365	pancreatic cancer
PMC2768435	pancreatic cancer
PMC2009721	pancreatic cancer
PMC2374554	pancreatic cancer
PMC1977827	pancreatic cancer
PMC1851393	pancreatic cancer
PMC3542498	pancreatic cancer
PMC2527788	pancreatic cancer
PMC1978009	pancreatic cancer
PMC2360006	pancreatic cancer
PMC1977132	pancreatic cancer
PMC2206724	pancreatic cancer
PMC2106361	pancreatic cancer
PMC3749563	pancreatic cancer
PMC2376148	pancreatic cancer
PMC3571926	pancreatic cancer
PMC3732323	pancreatic cancer
PMC3494442	pancreatic cancer
PMC2409768	pancreatic cancer
PMC3749585	pancreatic cancer
PMC2906737	pancreatic cancer
PMC1977330	pancreatic cancer
PMC2882353	pancreatic cancer
PMC2228173	pancreatic cancer
PMC3581273	pancreatic cancer
PMC4021260	pancreatic cancer
PMC3846908	pancreatic cancer
PMC3721406	pancreatic cancer
PMC4141088	pancreatic cancer
PMC538261	pancreatic cancer
PMC4070097	pancreatic cancer
PMC3262207	pancreatic cancer
PMC3685549	pancreatic cancer
PMC3242532	pancreatic cancer
PMC3992502	pancreatic cancer
PMC2409633	pancreatic cancer
PMC4051790	pancreatic cancer
PMC4065589	pancreatic cancer
PMC3913005	pancreatic cancer
PMC2363638	pancreatic cancer
PMC2048952	pancreatic cancer
PMC3076016	pancreatic cancer
PMC2361489	pancreatic cancer
PMC1413545	pancreatic cancer
PMC3670507	pancreatic cancer
PMC2246508	pancreatic cancer
PMC3856124	pancreatic cancer
PMC3887298	pancreatic cancer
PMC1855325	pancreatic cancer
PMC2010141	pancreatic cancer
PMC3926330	pancreatic cancer
PMC3137413	pancreatic cancer
PMC2363666	pancreatic cancer
PMC3459731	pancreatic cancer
PMC2359654	pancreatic cancer
PMC2033952	pancreatic cancer
PMC3992509	pancreatic cancer
PMC2361319	pancreatic cancer
PMC2813749	pancreatic cancer
PMC2880345	pancreatic cancer
PMC3950858	pancreatic cancer
PMC3729814	pancreatic cancer
PMC3776994	pancreatic cancer
PMC4359517	pancreatic cancer
PMC3218933	pancreatic cancer
PMC3933335	pancreatic cancer
PMC2500032	pancreatic cancer
PMC3893802	pancreatic cancer
PMC4383155	pancreatic cancer
PMC2001838	pancreatic cancer
PMC3613068	pancreatic cancer
PMC2363991	pancreatic cancer
PMC1769403	pancreatic cancer
PMC3142806	pancreatic cancer
PMC2062997	pancreatic cancer
PMC2074640	pancreatic cancer
PMC3439721	pancreatic cancer
PMC3619079	pancreatic cancer
PMC2410113	pancreatic cancer
PMC2721292	pancreatic cancer
PMC4002758	pancreatic cancer
PMC2990590	pancreatic cancer
PMC2077127	pancreatic cancer
PMC3626657	pancreatic cancer
PMC2374525	pancreatic cancer
PMC3637148	pancreatic cancer
PMC3476982	pancreatic cancer
PMC3658509	pancreatic cancer
PMC2008636	pancreatic cancer
PMC2409757	pancreatic cancer
PMC3070683	pancreatic cancer
PMC2363010	pancreatic cancer
PMC2938245	pancreatic cancer
PMC1769510	pancreatic cancer
PMC2364135	pancreatic cancer
PMC2745433	pancreatic cancer
PMC3972701	pancreatic cancer
PMC2074644	pancreatic cancer
PMC2820680	pancreatic cancer
PMC2001452	pancreatic cancer
PMC2714234	pancreatic cancer
PMC2062908	pancreatic cancer
PMC3347612	pancreatic cancer
PMC4131047	pancreatic cancer
PMC3170962	pancreatic cancer
PMC2397518	pancreatic cancer
PMC3853706	pancreatic cancer
PMC3571892	pancreatic cancer
PMC3824783	pancreatic cancer
PMC2033402	pancreatic cancer
PMC3639152	pancreatic cancer
PMC2695683	pancreatic cancer
PMC2537559	pancreatic cancer
PMC2459188	pancreatic cancer
PMC2063257	pancreatic cancer
PMC3976799	pancreatic cancer
PMC2614499	pancreatic cancer
PMC3995577	pancreatic cancer
PMC3251867	pancreatic cancer
PMC4295481	pancreatic cancer
PMC3833207	pancreatic cancer
PMC2361914	pancreatic cancer
PMC2391126	pancreatic cancer
PMC2564978	pancreatic cancer
PMC2777180	pancreatic cancer
PMC3488521	pancreatic cancer
PMC1976880	pancreatic cancer
PMC4219485	pancreatic cancer
PMC2363426	pancreatic cancer
PMC2033744	pancreatic cancer
PMC2908101	pancreatic cancer
PMC4394563	pancreatic cancer
PMC2360101	pancreatic cancer
PMC2584942	pancreatic cancer
PMC2033868	pancreatic cancer
PMC3749559	pancreatic cancer
PMC3518206	pancreatic cancer
PMC3922486	pancreatic cancer
PMC2394402	pancreatic cancer
PMC2972283	pancreatic cancer
PMC4065076	pancreatic cancer
PMC3780555	pancreatic cancer
PMC4142571	pancreatic cancer
PMC3146872	pancreatic cancer
PMC4105800	pancreatic cancer
PMC1633744	pancreatic cancer
PMC2009689	pancreatic cancer
PMC3717446	pancreatic cancer
PMC3684032	pancreatic cancer
PMC4222669	pancreatic cancer
PMC3960603	pancreatic cancer
PMC2374483	pancreatic cancer
PMC4223733	pancreatic cancer
PMC3944660	pancreatic cancer
PMC3080345	pancreatic cancer
PMC3591225	pancreatic cancer
PMC3639810	pancreatic cancer
PMC3681018	pancreatic cancer
PMC3776980	pancreatic cancer
PMC272929	pancreatic cancer
PMC3960624	pancreatic cancer
PMC3347570	pancreatic cancer
PMC2713268	pancreatic cancer
PMC3097728	pancreatic cancer
PMC2033731	pancreatic cancer
PMC3048214	pancreatic cancer
PMC2206732	pancreatic cancer
PMC2395331	pancreatic cancer
PMC512291	pancreatic cancer
PMC2361572	pancreatic cancer
PMC2223789	pancreatic cancer
PMC1977754	pancreatic cancer
PMC3694229	pancreatic cancer
PMC2077208	pancreatic cancer
PMC4269341	pancreatic cancer
PMC2895614	pancreatic cancer
PMC1968382	pancreatic cancer
PMC3044286	pancreatic cancer
PMC3461157	pancreatic cancer
PMC2222685	pancreatic cancer
PMC2074823	pancreatic cancer
PMC4391687	pancreatic cancer
PMC2361335	pancreatic cancer
PMC2430211	pancreatic cancer
PMC1885271	pancreatic cancer
PMC2063338	pancreatic cancer
PMC2002400	pancreatic cancer
PMC3850988	pancreatic cancer
PMC1977598	pancreatic cancer
PMC2361865	pancreatic cancer
PMC2223515	pancreatic cancer
PMC2869161	pancreatic cancer
PMC2409518	pancreatic cancer
PMC2363851	pancreatic cancer
PMC2492574	pancreatic cancer
PMC2721377	pancreatic cancer
PMC3217937	pancreatic cancer
PMC2063171	pancreatic cancer
PMC2247131	pancreatic cancer
PMC2363543	pancreatic cancer
PMC3251882	pancreatic cancer
PMC420239	pancreatic cancer
PMC3197575	pancreatic cancer
PMC3668481	pancreatic cancer
PMC3210504	pancreatic cancer
PMC3094481	pancreatic cancer
PMC2033356	pancreatic cancer
PMC3741920	pancreatic cancer
PMC3672826	pancreatic cancer
PMC2631012	pancreatic cancer
PMC2034076	pancreatic cancer
PMC1977607	pancreatic cancer
PMC4391164	pancreatic cancer
PMC3833216	pancreatic cancer
PMC3347596	pancreatic cancer
PMC2362683	pancreatic cancer
PMC2247167	pancreatic cancer
PMC2375262	pancreatic cancer
PMC2228039	pancreatic cancer
PMC3098081	pancreatic cancer
PMC2033553	pancreatic cancer
PMC2770104	pancreatic cancer
PMC1977580	pancreatic cancer
PMC3599512	pancreatic cancer
PMC3992512	pancreatic cancer
PMC2949651	pancreatic cancer
PMC2247241	pancreatic cancer
PMC2362268	pancreatic cancer
PMC2268946	pancreatic cancer
PMC1971673	pancreatic cancer
PMC2408793	pancreatic cancer
PMC2374504	pancreatic cancer
PMC2873318	pancreatic cancer
PMC2653763	pancreatic cancer
PMC200965	pancreatic cancer
PMC4234158	pancreatic cancer
PMC3929887	pancreatic cancer
PMC2148057	pancreatic cancer
PMC4363717	pancreatic cancer
PMC2376908	pancreatic cancer
PMC1971768	pancreatic cancer
PMC2241839	pancreatic cancer
PMC4150504	pancreatic cancer
PMC2033866	pancreatic cancer
PMC3846494	pancreatic cancer
PMC2822816	pancreatic cancer
PMC1971846	pancreatic cancer
PMC2584944	pancreatic cancer
PMC2010156	pancreatic cancer
PMC2149878	pancreatic cancer
PMC2363247	pancreatic cancer
PMC1968793	pancreatic cancer
PMC3339609	pancreatic cancer
PMC3535701	pancreatic cancer
PMC3461456	pancreatic cancer
PMC4275664	pancreatic cancer
PMC2727781	pancreatic cancer
PMC4083410	pancreatic cancer
PMC2810306	pancreatic cancer
PMC83848	pancreatic cancer
PMC2362974	pancreatic cancer
PMC4303191	pancreatic cancer
PMC1802744	pancreatic cancer
PMC3978605	pancreatic cancer
PMC3949342	pancreatic cancer
PMC2408902	pancreatic cancer
PMC164998	pancreatic cancer
PMC3443069	pancreatic cancer
PMC4021211	pancreatic cancer
PMC1971402	pancreatic cancer
PMC2620271	pancreatic cancer
PMC2033506	pancreatic cancer
PMC2228164	pancreatic cancer
PMC3068500	pancreatic cancer
PMC2363026	pancreatic cancer
PMC2009831	pancreatic cancer
PMC2246812	pancreatic cancer
PMC3706943	pancreatic cancer
PMC2797704	pancreatic cancer
PMC2362092	pancreatic cancer
PMC165000	pancreatic cancer
PMC2711756	pancreatic cancer
PMC2750202	pancreatic cancer
PMC2557533	pancreatic cancer
PMC3349178	pancreatic cancer
PMC2362721	pancreatic cancer
PMC3672806	pancreatic cancer
PMC3040002	pancreatic cancer
PMC2972285	pancreatic cancer
PMC1972332	pancreatic cancer
PMC4275675	pancreatic cancer
PMC4094697	pancreatic cancer
PMC2883697	pancreatic cancer
PMC2266856	pancreatic cancer
PMC2887809	pancreatic cancer
PMC4387945	pancreatic cancer
PMC3300829	pancreatic cancer
PMC2375434	pancreatic cancer
PMC3880167	pancreatic cancer
PMC1968306	pancreatic cancer
PMC3766699	pancreatic cancer
PMC3561094	pancreatic cancer
PMC3216300	pancreatic cancer
PMC2362351	pancreatic cancer
PMC3880444	pancreatic cancer
PMC3326682	pancreatic cancer
PMC2364238	pancreatic cancer
PMC2395277	pancreatic cancer
PMC2982694	pancreatic cancer
PMC1977270	pancreatic cancer
PMC2034136	pancreatic cancer
PMC3234305	pancreatic cancer
PMC3655895	pancreatic cancer
PMC3517326	pancreatic cancer
PMC3823417	pancreatic cancer
PMC1481576	pancreatic cancer
PMC2931492	pancreatic cancer
PMC2062795	pancreatic cancer
PMC4107959	pancreatic cancer
PMC4052145	pancreatic cancer
PMC4335255	pancreatic cancer
PMC3038926	pancreatic cancer
PMC3300728	pancreatic cancer
PMC3615915	pancreatic cancer
PMC3439650	pancreatic cancer
PMC3930545	pancreatic cancer
PMC3502111	pancreatic cancer
PMC3388574	pancreatic cancer
PMC1971406	pancreatic cancer
PMC2228041	pancreatic cancer
PMC3043350	pancreatic cancer
PMC2391127	pancreatic cancer
PMC1968165	pancreatic cancer
PMC3859934	pancreatic cancer
PMC3680220	pancreatic cancer
PMC1971485	pancreatic cancer
PMC2813309	pancreatic cancer
PMC3978477	pancreatic cancer
PMC2661788	pancreatic cancer
PMC2001646	pancreatic cancer
PMC2363461	pancreatic cancer
PMC2699349	pancreatic cancer
PMC3972415	pancreatic cancer
PMC1969421	pancreatic cancer
PMC3519516	pancreatic cancer
PMC3194139	pancreatic cancer
PMC3276795	pancreatic cancer
PMC3229953	pancreatic cancer
PMC2359637	pancreatic cancer
PMC3849271	pancreatic cancer
PMC3895194	pancreatic cancer
PMC2074691	pancreatic cancer
PMC3694235	pancreatic cancer
PMC2753011	pancreatic cancer
PMC3514346	pancreatic cancer
PMC3493140	pancreatic cancer
PMC4016925	pancreatic cancer
PMC1971357	pancreatic cancer
PMC2033912	pancreatic cancer
PMC2361975	pancreatic cancer
PMC154158	pancreatic cancer
PMC3980892	pancreatic cancer
PMC2474853	pancreatic cancer
PMC2033407	pancreatic cancer
PMC2409806	pancreatic cancer
PMC3309254	pancreatic cancer
PMC3091736	pancreatic cancer
PMC2361102	pancreatic cancer
PMC2360489	pancreatic cancer
PMC2727900	pancreatic cancer
PMC2736974	pancreatic cancer
PMC3226799	pancreatic cancer
PMC4290593	pancreatic cancer
PMC1913062	pancreatic cancer
PMC1977850	pancreatic cancer
PMC2570510	pancreatic cancer
PMC4358729	pancreatic cancer
PMC2803198	pancreatic cancer
PMC1976099	pancreatic cancer
PMC2361546	pancreatic cancer
PMC2360415	pancreatic cancer
PMC1784098	pancreatic cancer
PMC2367540	pancreatic cancer
PMC4046782	pancreatic cancer
PMC3400917	pancreatic cancer
PMC3305949	pancreatic cancer
PMC3082014	pancreatic cancer
PMC4284885	pancreatic cancer
PMC3898513	pancreatic cancer
PMC4075648	pancreatic cancer
PMC2453014	pancreatic cancer
PMC2833259	pancreatic cancer
PMC3984425	pancreatic cancer
PMC2360401	pancreatic cancer
PMC3816603	pancreatic cancer
PMC3305604	pancreatic cancer
PMC4162074	pancreatic cancer
PMC2246471	pancreatic cancer
PMC3516688	pancreatic cancer
PMC3188925	pancreatic cancer
PMC4383470	pancreatic cancer
PMC4226963	pancreatic cancer
PMC2653753	pancreatic cancer
PMC4370104	pancreatic cancer
PMC3790174	pancreatic cancer
PMC3094240	pancreatic cancer
PMC3615596	pancreatic cancer
PMC2011229	pancreatic cancer
PMC2376946	pancreatic cancer
PMC2974735	pancreatic cancer
PMC2837010	pancreatic cancer
PMC2247012	pancreatic cancer
PMC2813746	pancreatic cancer
PMC4055019	pancreatic cancer
PMC3898586	pancreatic cancer
PMC2453033	pancreatic cancer
PMC1274267	pancreatic cancer
PMC4150272	pancreatic cancer
PMC2360081	pancreatic cancer
PMC3519618	pancreatic cancer
PMC2376149	pancreatic cancer
PMC4355122	pancreatic cancer
PMC2376173	pancreatic cancer
PMC2409745	pancreatic cancer
PMC3519622	pancreatic cancer
PMC2361728	pancreatic cancer
PMC2360287	pancreatic cancer
PMC3882327	pancreatic cancer
PMC419699	pancreatic cancer
PMC2361734	pancreatic cancer
PMC2961266	pancreatic cancer
PMC2363520	pancreatic cancer
PMC3242518	pancreatic cancer
PMC4174654	pancreatic cancer
PMC3967493	pancreatic cancer
PMC2409758	pancreatic cancer
PMC3992139	pancreatic cancer
PMC2010086	pancreatic cancer
PMC4302605	pancreatic cancer
PMC3979114	pancreatic cancer
PMC3840643	pancreatic cancer
PMC2376170	pancreatic cancer
PMC4163372	pancreatic cancer
PMC2778547	pancreatic cancer
PMC2516523	pancreatic cancer
PMC3899779	pancreatic cancer
PMC3732612	pancreatic cancer
PMC2634708	pancreatic cancer
PMC2410053	pancreatic cancer
PMC3620472	pancreatic cancer
PMC3672741	pancreatic cancer
PMC4143094	pancreatic cancer
PMC4066942	pancreatic cancer
PMC2374485	pancreatic cancer
PMC2002189	pancreatic cancer
PMC4207730	pancreatic cancer
PMC2359946	pancreatic cancer
PMC3618002	pancreatic cancer
PMC3591172	pancreatic cancer
PMC3326570	pancreatic cancer
PMC3091404	pancreatic cancer
PMC3937456	pancreatic cancer
PMC1976676	pancreatic cancer
PMC2860696	pancreatic cancer
PMC2868051	pancreatic cancer
PMC4317583	pancreatic cancer
PMC2363210	pancreatic cancer
PMC3405470	pancreatic cancer
PMC1968399	pancreatic cancer
PMC4223581	pancreatic cancer
PMC2150112	pancreatic cancer
PMC4131517	pancreatic cancer
PMC3284431	pancreatic cancer
PMC3906603	pancreatic cancer
PMC3986826	pancreatic cancer
PMC3870627	pancreatic cancer
PMC4034479	pancreatic cancer
PMC2228211	pancreatic cancer
PMC3566812	pancreatic cancer
PMC2150126	pancreatic cancer
PMC4182081	pancreatic cancer
PMC2246988	pancreatic cancer
PMC4247709	pancreatic cancer
PMC3419964	pancreatic cancer
PMC2267802	pancreatic cancer
PMC4107962	pancreatic cancer
PMC154147	pancreatic cancer
PMC2361445	pancreatic cancer
PMC4256156	pancreatic cancer
PMC3536593	pancreatic cancer
PMC2778541	pancreatic cancer
PMC2376107	pancreatic cancer
PMC2099434	pancreatic cancer
PMC3960608	pancreatic cancer
PMC3519675	pancreatic cancer
PMC2364312	pancreatic cancer
PMC3261676	pancreatic cancer
PMC2074468	pancreatic cancer
PMC3329415	pancreatic cancer
PMC2360242	pancreatic cancer
PMC2254632	pancreatic cancer
PMC3493762	pancreatic cancer
PMC4246467	pancreatic cancer
PMC3502595	pancreatic cancer
PMC4122106	pancreatic cancer
PMC4364092	pancreatic cancer
PMC3326674	pancreatic cancer
PMC3493873	pancreatic cancer
PMC3416687	pancreatic cancer
PMC4177174	pancreatic cancer
PMC3760179	pancreatic cancer
PMC4150478	pancreatic cancer
PMC2717809	pancreatic cancer
PMC2074818	pancreatic cancer
PMC2634683	pancreatic cancer
PMC3887279	pancreatic cancer
PMC2743709	pancreatic cancer
PMC2361860	pancreatic cancer
PMC3998002	pancreatic cancer
PMC1971288	pancreatic cancer
PMC3591167	pancreatic cancer
PMC2927993	pancreatic cancer
PMC2363239	pancreatic cancer
PMC2815540	pancreatic cancer
PMC4028860	pancreatic cancer
PMC3619272	pancreatic cancer
PMC2746226	pancreatic cancer
PMC2836299	pancreatic cancer
PMC3738132	pancreatic cancer
PMC1803796	pancreatic cancer
PMC3929895	pancreatic cancer
PMC3394974	pancreatic cancer
PMC2768447	pancreatic cancer
PMC2010090	pancreatic cancer
PMC3446377	pancreatic cancer
PMC4109781	pancreatic cancer
PMC2747718	pancreatic cancer
PMC3072948	pancreatic cancer
PMC4167263	pancreatic cancer
PMC3241561	pancreatic cancer
PMC32170	pancreatic cancer
PMC2841667	pancreatic cancer
PMC3183044	pancreatic cancer
PMC2376776	pancreatic cancer
PMC1877812	pancreatic cancer
PMC1977540	pancreatic cancer
PMC3670995	pancreatic cancer
PMC3830854	pancreatic cancer
PMC4115157	pancreatic cancer
PMC2633008	pancreatic cancer
PMC4227067	pancreatic cancer
PMC3175224	pancreatic cancer
PMC2632665	pancreatic cancer
PMC2538760	pancreatic cancer
PMC4228363	pancreatic cancer
PMC3389416	pancreatic cancer
PMC2361172	pancreatic cancer
PMC2062941	pancreatic cancer
PMC4341946	pancreatic cancer
PMC4312582	pancreatic cancer
PMC4192334	pancreatic cancer
PMC2359666	pancreatic cancer
PMC3706359	pancreatic cancer
PMC4331476	pancreatic cancer
PMC468616	pancreatic cancer
PMC3619260	pancreatic cancer
PMC3379425	pancreatic cancer
PMC2375348	pancreatic cancer
PMC3042972	pancreatic cancer
PMC3639030	pancreatic cancer
PMC2685436	pancreatic cancer
PMC2361343	pancreatic cancer
PMC4243096	pancreatic cancer
PMC3537750	pancreatic cancer
PMC4333483	pancreatic cancer
PMC4379550	pancreatic cancer
PMC3392104	pancreatic cancer
PMC4120795	pancreatic cancer
PMC2376938	pancreatic cancer
PMC2409951	pancreatic cancer
PMC2844944	pancreatic cancer
PMC2537560	pancreatic cancer
PMC2363542	pancreatic cancer
PMC3992513	pancreatic cancer
PMC2360692	pancreatic cancer
PMC3731725	pancreatic cancer
PMC2875549	pancreatic cancer
PMC3493859	pancreatic cancer
PMC4362662	pancreatic cancer
PMC3777007	pancreatic cancer
PMC3364114	pancreatic cancer
PMC3832879	pancreatic cancer
PMC3700769	pancreatic cancer
PMC2361597	pancreatic cancer
PMC2291471	pancreatic cancer
PMC2011475	pancreatic cancer
PMC4164372	pancreatic cancer
PMC2375283	pancreatic cancer
PMC2361801	pancreatic cancer
PMC2480975	pancreatic cancer
PMC4359884	pancreatic cancer
PMC4069683	pancreatic cancer
PMC1977718	pancreatic cancer
PMC3702388	pancreatic cancer
PMC1525199	pancreatic cancer
PMC2377140	pancreatic cancer
PMC1784090	pancreatic cancer
PMC4324810	pancreatic cancer
PMC3328726	pancreatic cancer
PMC2246582	pancreatic cancer
PMC2409540	pancreatic cancer
PMC2962260	pancreatic cancer
PMC2409687	pancreatic cancer
PMC2949808	pancreatic cancer
PMC2375430	pancreatic cancer
PMC2362962	pancreatic cancer
PMC3115866	pancreatic cancer
PMC2430022	pancreatic cancer
PMC3273360	pancreatic cancer
PMC2394473	pancreatic cancer
PMC2714252	pancreatic cancer
PMC2364771	pancreatic cancer
PMC3492194	pancreatic cancer
PMC2614517	pancreatic cancer
PMC3219740	pancreatic cancer
PMC2999350	pancreatic cancer
PMC1968700	pancreatic cancer
PMC3996954	pancreatic cancer
PMC3488336	pancreatic cancer
PMC1090592	pancreatic cancer
PMC3416642	pancreatic cancer
PMC2634677	pancreatic cancer
PMC3974091	pancreatic cancer
PMC2227988	pancreatic cancer
PMC3155495	pancreatic cancer
PMC3419968	pancreatic cancer
PMC1977863	pancreatic cancer
PMC3816214	pancreatic cancer
PMC3975871	pancreatic cancer
PMC3242524	pancreatic cancer
PMC3672815	pancreatic cancer
PMC3851855	pancreatic cancer
PMC2678149	pancreatic cancer
PMC2361695	pancreatic cancer
PMC2361628	pancreatic cancer
PMC3464765	pancreatic cancer
PMC4015692	pancreatic cancer
PMC2361666	pancreatic cancer
PMC3256756	pancreatic cancer
PMC2361448	pancreatic cancer
PMC2647830	pancreatic cancer
PMC2883159	pancreatic cancer
PMC3101907	pancreatic cancer
PMC3101904	pancreatic cancer
PMC3914550	pancreatic cancer
PMC2958956	pancreatic cancer
PMC2883699	pancreatic cancer
PMC2033311	pancreatic cancer
PMC3610187	pancreatic cancer
PMC2361699	pancreatic cancer
PMC2837575	pancreatic cancer
PMC2363503	pancreatic cancer
PMC4346117	pancreatic cancer
PMC4094711	pancreatic cancer
PMC3329187	pancreatic cancer
PMC2266843	pancreatic cancer
PMC3852080	pancreatic cancer
PMC3043238	pancreatic cancer
PMC3986872	pancreatic cancer
PMC2375146	pancreatic cancer
PMC2720215	pancreatic cancer
PMC4142666	pancreatic cancer
PMC3414754	pancreatic cancer
PMC4161864	pancreatic cancer
PMC2409721	pancreatic cancer
PMC2435120	pancreatic cancer
PMC2362972	pancreatic cancer
PMC4099112	pancreatic cancer
PMC2768433	pancreatic cancer
PMC2538749	pancreatic cancer
PMC2062980	pancreatic cancer
PMC3960620	pancreatic cancer
PMC3778313	pancreatic cancer
PMC2768080	pancreatic cancer
PMC4223762	pancreatic cancer
PMC4289167	pancreatic cancer
PMC4177177	pancreatic cancer
PMC2925350	pancreatic cancer
PMC4238754	pancreatic cancer
PMC2409803	pancreatic cancer
PMC2363545	pancreatic cancer
PMC3305956	pancreatic cancer
PMC2227999	pancreatic cancer
PMC3262209	pancreatic cancer
PMC3569239	pancreatic cancer
PMC2967550	pancreatic cancer
PMC4344737	pancreatic cancer
PMC3818967	pancreatic cancer
PMC3719478	pancreatic cancer
PMC2712749	pancreatic cancer
PMC2075942	pancreatic cancer
PMC2361570	pancreatic cancer
PMC2397428	pancreatic cancer
PMC2721395	pancreatic cancer
PMC3722065	pancreatic cancer
PMC2074517	pancreatic cancer
PMC4150525	pancreatic cancer
PMC1242140	pancreatic cancer
PMC2364048	pancreatic cancer
PMC1971718	pancreatic cancer
PMC3620920	pancreatic cancer
PMC3407800	pancreatic cancer
PMC2063103	pancreatic cancer
PMC2362082	pancreatic cancer
PMC3994450	pancreatic cancer
PMC2453037	pancreatic cancer
PMC4219483	pancreatic cancer
PMC2361629	pancreatic cancer
PMC3443675	pancreatic cancer
PMC2746528	pancreatic cancer
PMC3851462	pancreatic cancer
PMC2363628	pancreatic cancer
PMC3899762	pancreatic cancer
PMC2920028	pancreatic cancer
PMC3161874	pancreatic cancer
PMC4382834	pancreatic cancer
PMC3619270	pancreatic cancer
PMC2916921	pancreatic cancer
PMC2359662	pancreatic cancer
PMC3978696	pancreatic cancer
PMC3208484	pancreatic cancer
PMC3444887	pancreatic cancer
PMC2363256	pancreatic cancer
PMC2363882	pancreatic cancer
PMC2364773	pancreatic cancer
PMC3945032	pancreatic cancer
[truncated: 364 more rows]
