# Supplementary material for: PubMedPortable: A Framework for Supporting the Development of Text Mining Applications
Source: PLoS One. 2016 Oct 5;11(10):e0163794. doi: 10.1371/journal.pone.0163794 (PMC5051953; doi:10.1371/journal.pone.0163794)
Supplement: S1 File — (ZIP) [file pone.0163794.s001.zip › PubMedPortable-master/README.md]

PubMedPortable
==============

PubMedPortable automatically builds a PostgreSQL relational database schema and a Xapian full text index on PubMed XML files as well as it provides an interface to BioC.

Please, have a look at our [Wiki](https://github.com/KerstenDoering/PubMedPortable/wiki) for more information.

* [Introduction](https://github.com/KerstenDoering/PubMedPortable/wiki#introduction)
* [Installation instructions](https://github.com/KerstenDoering/PubMedPortable/wiki#installation)
* [Setting up a database](https://github.com/KerstenDoering/PubMedPortable/wiki#build-up-a-relational-database-in-postgresql)
* [Creating a full-text index](https://github.com/KerstenDoering/PubMedPortable/wiki#build-up-a-full-text-index-with-xapian-and-search-it)
* [Querying a database](https://github.com/KerstenDoering/PubMedPortable/wiki#examples-for-connecting-full-text-search-and-selection-of-data-from-postgresql)
* [Examples for using BioC and PubTator](https://github.com/KerstenDoering/PubMedPortable/wiki#examples-for-using-bioc-and-pubtator)
* [Indexing of PMC Articles](https://github.com/KerstenDoering/PubMedPortable/wiki#indexing-of-pmc-articles)
* [Named Entity Recognition Tools](https://github.com/KerstenDoering/PubMedPortable/wiki#named-entity-recognition-tools)
* [Lucene as an Alternative to Xapian](https://github.com/KerstenDoering/PubMedPortable/wiki#lucene-as-an-alternative-to-xapian)
