# Supplementary material for: PubMedPortable: A Framework for Supporting the Development of Text Mining Applications
Source: PLoS One. 2016 Oct 5;11(10):e0163794. doi: 10.1371/journal.pone.0163794 (PMC5051953; doi:10.1371/journal.pone.0163794)
Supplement: S1 File — (ZIP) [file pone.0163794.s001.zip › PubMedPortable-master/create_schema.sql]

--  Copyright (c) 2014, Kersten Doering <kersten.doering@gmail.com>

--create PostgreSQL schema pubmed
CREATE SCHEMA pubmed;
