# Supplementary material for: PubMedPortable: A Framework for Supporting the Development of Text Mining Applications
Source: PLoS One. 2016 Oct 5;11(10):e0163794. doi: 10.1371/journal.pone.0163794 (PMC5051953; doi:10.1371/journal.pone.0163794)
Supplement: S1 File — (ZIP) [file pone.0163794.s001.zip › PubMedPortable-master/data/efetch.sh]

#wget -O pancreatic_cancer/medline_00000000.xml "http://eutils.ncbi.nlm.nih.gov/entrez/eutils/efetch.fcgi?db=pubmed&id=25005691&retmode=xml"

wget -O pancreatic_cancer/medline_00000000.xml "http://eutils.ncbi.nlm.nih.gov/entrez/eutils/efetch.fcgi?db=pubmed&id=25005691&retmode=xml"

wget -O pancreatic_cancer/medline_00000001.xml "http://eutils.ncbi.nlm.nih.gov/entrez/eutils/efetch.fcgi?db=pubmed&id=25006566,25005174&retmode=xml"
#wget -O pancreatic_cancer/medline_00000002.xml "http://eutils.ncbi.nlm.nih.gov/entrez/eutils/efetch.fcgi?db=pubmed&id=25005174&retmode=xml"
