# Supplementary material for: PubMedPortable: A Framework for Supporting the Development of Text Mining Applications
Source: PLoS One. 2016 Oct 5;11(10):e0163794. doi: 10.1371/journal.pone.0163794 (PMC5051953; doi:10.1371/journal.pone.0163794)
Supplement: S1 File — (ZIP) [file pone.0163794.s001.zip › PubMedPortable-master/data/pubmed_result.txt]

25875801
25875800
25875797
25875794
25875420
25874698
25874466
25872994
25872941
25872172
25872129
25872128
25872127
25871699
25870850
25870211
25869100
25867419
25867271
25867139
25866372
25865695
25865683
25865228
25864651
25864626
25864590
25863127
25862906
25862891
25862846
25861849
25860938
25860618
25860583
25860483
25859886
25859461
25859423
25858497
25857065
25857063
25857060
25857059
25857055
25857010
25857007
25857006
25857004
25857001
25857000
25856999
25856997
25856996
25856993
25856989
25856986
25856982
25856981
25856980
25856979
25856529
25856297
25855536
25855403
25854119
25853522
25853479
25853369
25853248
25853232
25852289
25852272
25851162
25849939
25849892
25849272
25849100
25848351
25848268
25847529
25847449
25846752
25846727
25845856
25845046
25844823
25843513
25843411
25842732
25841339
25841238
25840985
25840973
25840689
25840548
25839130
25838549
25838251
25837929
25837499
25837263
25835350
25835095
25834540
25834340
25831830
25834145
25833230
25830309
25830031
25830030
25829252
25827809
25827662
25827621
25826687
25826507
25826166
25826035
25825208
25824785
25824674
25824606
25824268
25824121
25823825
25823640
25822686
25822444
25822310
25822154
25821841
25821166
25821114
25819575
25819175
25818643
25818077
25816030
25815753
25814760
25812950
25812653
25812499
25811929
25811429
25809563
25809274
25807933
25807524
25807437
25806602
25805958
25805929
25805921
25805920
25805799
25804872
25804437
25804119
25803818
25803196
25803032
25802863
25802499
25801819
25801598
25801495
25800741
25800661
25800176
25800066
25800041
25799539
25799527
25799468
25799412
25799218
25799022
25799011
25798752
25797562
25797243
25795439
25795433
25795132
25794655
25793983
25792600
25792009
25791556
25791544
25791543
25791541
25791160
25790948
25790742
25789763
25789530
25789286
25789097
25788659
25788227
25788034
25787829
25786901
25786468
25785724
25782589
25781710
25781267
25780901
25780297
25780030
25779676
25779664
25779362
25777349
25776964
25776494
25775066
25773908
25773752
25773342
25770296
25770295
25770192
25770187
25770184
25769727
25769430
25767574
25767396
25766918
25766842
25766660
25766633
25766398
25765944
25765775
25765324
25765175
25762925
25762644
25760590
25760429
25760285
25760284
25760059
25759749
25759555
25759553
25759406
25758333
25756664
25756513
25755691
25755680
25755250
25754675
25754118
25754023
25753158
25752914
25751501
25750521
25750338
25750318
25749932
25749177
25748236
25746328
25745591
25744894
25744922
25743847
25743805
25743573
25743134
25742737
25742653
25741778
25741139
25741134
25739554
25737439
25737417
25736685
25736302
25736109
25735743
25735449
25734801
25734581
25733690
25732693
25732306
25732227
25732060
25731873
25731826
25731784
25731618
25731578
25731557
25731550
25731475
25731474
25731473
25731472
25731471
25731467
25731466
25731465
25731464
25731462
25731461
25731460
25731459
25731458
25731457
25731456
25731455
25731236
25729247
25727631
25727340
25727013
25726061
25726056
25726055
25726054
25726052
25726051
25726050
25726048
25725984
25725585
25725418
25724625
25724606
25724460
25724458
25724428
25723399
25723112
25722999
25722110
25721343
25721177
25719805
25719666
25719198
25717392
25717223
25717220
25717063
25714403
25714130
25714032
25714030
25714017
25713876
25713805
25712212
25711924
25711855
25711681
25710201
25708930
25708929
25708900
25708451
25708047
25707849
25707629
25706130
25705533
25705022
25704415
25704403
25703296
25702263
25701778
25701728
25701462
25701323
25701319
25700907
25700305
25699390
25699388
25699385
25699241
25699157
25698618
25698580
25698441
25696887
25696872
25695794
25695692
25694262
25693729
25692432
25692292
25691062
25690786
25690753
25690319
25690152
25689663
25689151
25688740
25687986
25687883
25687689
25686822
25686370
25685909
25685852
25685272
25684992
25684935
25684665
25684663
25684468
25683757
25683500
25683115
25683065
25681441
25681274
25680600
25680410
25679523
25679326
25679067
25678839
25678112
25677901
25677816
25677024
25677021
25676690
25676016
25675541
25675507
25675421
25674740
25673969
25673820
25673227
25673055
25673034
25672937
25672829
25672620
25672594
25672581
25672256
25670260
25670054
25669980
25669977
25668731
25668599
25667496
25666743
25664025
25662149
25660211
25660073
25659706
25659492
25658847
25658838
25658358
25658301
25658205
25657800
25656610
25655623
25655308
25655299
25654224
25653724
25653220
25652574
25652374
25652350
25651847
25651834
25650658
25650146
25649888
25649538
25649483
25647781
25647443
25646808
25646691
25646678
25645860
25645600
25645574
25644265
25642980
25641673
25641222
25641178
25640794
25640787
25640782
25640780
25640779
25639539
25639356
25639200
25638685
25638250
25638248
25638159
25638153
25637792
25637565
25637283
25636957
25636698
25636477
25636470
25636085
25635996
25635223
25635161
25634994
25634858
25633525
25632802
25632232
25632225
25632222
25632210
25631110
25630605
25629724
25629611
25629569
25628848
25628787
25626938
25625587
25624908
25624904
25624740
25624490
25624427
25623216
25623214
25623049
25623042
25621568
25621293
25621113
25621051
25621047
25620687
25620067
25619503
25618415
25617800
25616967
25616942
25616754
25616697
25616520
25616434
25615626
25615400
25614487
25614389
25614082
25613448
25613311
25611699
25611381
25610757
25610742
25610740
25610733
25610532
25609948
25609246
25609233
25609203
25609199
25609167
25608822
25605895
25605248
25605175
25605017
25604508
25604186
25604078
25604005
25602965
25602961
25601897
25601668
25601637
25601339
25600974
25600792
25600007
25599323
25599322
25599121
25598223
25598056
25597755
25596375
25596178
25596109
25595893
25595483
25595436
25595307
25594942
25594743
25594256
25594027
25594010
25593987
25592232
25591885
25590802
25589497
25589463
25589454
25588858
25588761
25587814
25586689
25586458
25586376
25585785
25585100
25584484
25584172
25584002
25583986
25583430
25582328
25582170
25582141
25581949
25581782
25581261
25579086
25577248
25576918
25576465
25576058
25575979
25575964
25575893
25575617
25575049
25574376
25574100
25573533
25573413
25573380
25573220
25572808
25572612
25568667
25567328
25566991
25566685
25566662
25566081
25564970
25564668
25564157
25564066
25564060
25561988
25561726
25561562
25560641
25560640
25560450
25559664
25558828
25557640
25557172
25557170
25557168
25557115
25557080
25556442
25556324
25556126
25555451
25551926
25551472
25551210
25551196
25550908
25550789
25550779
25550602
25550550
25550539
25550121
25548717
25548281
25547407
25547205
25545012
25544770
25544769
25544749
25543955
25542327
25541359
25540678
25540626
25539271
25538623
25538087
25538019
25537776
25537257
25536077
25536076
25535573
25535299
25535188
25533827
25533084
25532534
25532146
25532007
25531502
25531501
25531332
25530945
25530587
25530442
25530018
25529117
25529107
25529011
25528826
25528776
25527756
25527634
25527450
25526569
25525389
25524821
25524484
25524417
25524295
25523391
25522282
25521572
25521461
25520086
25519932
25519928
25519927
25519702
25519213
25519054
25518923
25517919
25516710
25516685
25516680
25516668
25516658
25516264
25515552
25513106
25513104
25512461
25511698
25511567
25511417
25510254
25509237
25506899
25506892
25506012
25505722
25505613
25504568
25503169
25503159
25503115
25502777
25502274
25502147
25502106
25501576
25501287
25501129
25501061
25500683
25500542
25500437
25500057
25499221
25499121
25499079
25498501
25498187
25497876
25497868
25497091
25496598
25496480
25496056
25494141
25493642
25493374
25493373
25493084
25493031
25493001
25492170
25492104
25491225
25489989
25488788
25488684
25488199
25486903
25485960
25485917
25485836
25485268
25485236
25485110
25483688
25483364
25483102
25483099
25482930
25482337
25481712
25481511
25481101
25480417
25479908
25479696
25479588
25479140
25477616
25477168
25476893
25475867
25473894
25473891
25473120
25472885
25472755
25472579
25471990
25471789
25470788
25469546
25469510
25469109
25469016
25466853
25466369
25464937
25464936
25464861
25463614
25463150
25461770
25460484
25460304
25459392
25458961
25458954
25457435
25457234
25456990
25456837
25454978
25454709
25454414
25453266
25452936
25452809
25452327
25451896
25451846
25451256
25451139
25450798
25450371
25450261
25449777
25449434
25448549
25445989
25445160
25444914
25444909
25443499
25441308
25441307
25441058
25440603
25439222
25438071
25436375
25436374
25436321
25436319
25436129
25436122
25435983
25435581
25435579
25435574
25434366
25434328
25434282
25432408
25432020
25431955
25431952
25431369
25431153
25431135
25429712
25429707
25428641
25428385
25427913
25427073
25426963
25426614
25426613
25426078
25425728
25425246
25424858
25422915
25422192
25421660
25421630
25419353
25418891
25418288
25416862
25416195
25416148
25416019
25415283
25415223
25414939
25413391
25412939
25411978
25411961
25411783
25411359
25410780
25410774
25410529
25409929
25409614
25409014
25408659
25408262
25407487
25406955
25405166
25404878
25404108
25403828
25403204
25402820
25402324
25402012
25401377
25401140
25401107
25400980
25400826
25400452
25400441
25400440
25398821
25398812
25398651
25394408
25394368
25393980
25393849
25393586
25393578
25393075
25392838
25392836
25392229
25392106
25391858
25389993
25389460
25388820
25388097
25387567
25387229
25386992
25386067
25386059
25385424
25385138
25385028
25384963
25384699
25384499
25381564
25380065
25379951
25379860
25379788
25379135
25379092
25376606
25376486
25374615
25374060
25373768
25373589
25373377
25373376
25373319
25372771
25372529
25372085
25370920
25370888
25369773
25369293
25368287
25368022
25367394
25366685
25366360
25364948
25364765
25364454
25364444
25363547
25361852
25361845
25359882
25359879
25359853
25358667
25356972
25356582
25356183
25356057
25356049
25356037
25356036
25356035
25356034
25355928
25355311
25354901
25354783
25354268
25354007
25353660
25353609
25352950
25352267
25351917
25351207
25350801
25350767
25348516
25348515
25347530
25347153
25347061
25344910
25344906
25344675
25344582
25344362
25344214
25342148
25341938
25341901
25341657
25341546
25341134
25341034
25339838
25339812
25339810
25339498
25337831
25337673
25337648
25337577
25337288
25337173
25336913
25336691
25336636
25336517
25336120
25336113
25335723
25335717
25333741
25333575
25333301
25333036
25333034
25332208
25331547
25330934
25327670
25327552
25327494
25326859
25326799
25326230
25324001
25323885
25323550
25322341
25321468
25320537
25320520
25320508
25320359
25319722
25319581
25318603
25318601
25317925
25316242
25316052
25314577
25314218
25314074
25314063
25313527
25313458
25313185
25312799
25312395
25311989
25311477
25311092
25310976
25310970
25309069
25309068
25308364
25308363
25307210
25306215
25305718
25305448
25305092
25305035
25304380
25304377
25304374
25304323
25304193
25304103
25303913
25303907
25302302
25301978
25301453
25301449
25301342
25301264
25300625
25300498
25299780
25297990
25295097
25295009
25294771
25294770
25294273
25294272
25293991
25293727
25293620
25293611
25293609
25293587
25292092
25290620
25288453
25288203
25288201
25287830
25287821
25287158
25286967
25286323
25286060
25285637
25285629
25284078
25283374
25282110
25280867
25279184
25278713
25278712
25278454
25278312
25278309
25278307
25278306
25277960
25277192
25277188
25276995
25276270
25276247
25275504
25275457
25275365
25275031
25275019
25274283
25273947
25273077
25271986
25271780
25270593
25270344
25269958
25268673
25268648
25268093
25267700
25267240
25266999
25266736
25266049
25264884
25264761
25263080
25262704
25262609
25262376
25261994
25261239
25260978
25260887
25259922
25258651
25258649
25258022
25257585
25257100
25256896
25256894
25256401
25254591
25253202
25252821
25252602
25252098
25250919
25250696
25250570
25250326
25250133
25249303
25248901
25248858
25248573
25247318
25246281
25245763
25245115
25245095
25243385
25242509
25242370
25242334
25241857
25241794
25241785
25240825
25240578
25240521
25240403
25239644
25239611
25239347
25239345
25239003
25238546
25238288
25237909
25236592
25233928
25232495
25232462
25232461
25232460
25232251
25232247
25232244
25232128
25231686
25228990
25228978
25227800
25227638
25227142
25225577
25224651
25224030
25223481
25222230
25222066
25221999
25221759
25220893
25220761
25220721
25220717
25220535
25220273
25220101
25219575
25219422
25218495
25217521
25217324
25216706
25216700
25216528
25216519
25216027
25215932
25215905
25215460
25214781
25213764
25210494
25209744
25207664
25207625
25206298
25205697
25205672
25205194
25205107
25204327
25203703
25203595
25202701
25202426
25202113
25202061
25202052
25202045
25202043
25201440
25200694
25200613
25200207
25199993
25199768
25199507
25197966
25197551
25195596
25194335
25193856
25191901
25191654
25191518
25190613
25189999
25189831
25189693
25188245
25188109
25187579
25187316
25185660
25185241
25184537
25184120
25183551
25183386
25183049
25182632
25182166
25180633
25180611
25179425
25178600
25176061
25176058
25175624
25175596
25175267
25174478
25173834
25172416
25172101
25172098
25171481
25171298
25170871
25170273
25170208
25170207
25170206
25170205
25170204
25170203
25170202
25170201
25169584
25169532
25168367
25167989
25167946
25167228
25164613
25164437
25162954
25159284
25157372
25157235
25157127
25156567
25156550
25156106
25155689
25155401
25155173
25155152
25154845
25152840
25152588
25152585
25152584
25152583
25152582
25152581
25152580
25152579
25152578
25152577
25152576
25152407
25152309
25151971
25149530
25149065
25148367
25147816
25146444
25146405
25146335
25146251
25145842
25145419
25145311
25145299
25143389
25143299
25142981
25142724
25142075
25139314
25138812
25137017
25136840
25136801
25135483
25134386
25133546
25133484
25133152
25132920
25132756
25132706
25132574
25131881
25130171
25130170
25130051
25129442
25128650
25127677
25126577
25125675
25124566
25124560
25123702
25123266
25123265
25122174
25121637
25120849
25120791
25120712
25120694
25120674
25120662
25120624
25120280
25120050
25119596
25119024
25118635
25117978
25117811
25117729
25117591
25117373
25117293
25117068
25117030
25116885
25116261
25115827
25115499
25114835
25114549
25113205
25111970
25111947
25111861
25111230
25110429
25109825
25108345
25108153
25107917
25106741
25106646
25106528
25104544
25104358
25104204
25104069
25103821
25103363
25101123
25100345
25100129
25100123
25100122
25100121
25099736
25099612
25099441
25099012
25098308
25098165
25093849
25093005
25092959
25091851
25091797
25091469
25091263
25091126
25090635
25089506
25089377
25089113
25087471
25087296
25087086
25087084
25086986
25086665
25085230
25084222
25084206
25084000
25083334
25083330
25083302
25083089
25082960
25082815
25082426
25082364
25081383
25079376
25078674
25078025
25076866
25076706
25076356
25076343
25076342
25076340
25076339
25076338
25076337
25076335
25076334
25076333
25076332
25076331
25076330
25076326
25076323
25076322
25076321
25076320
25075529
25075175
25075094
25075011
25074924
25074413
25073578
25072505
25072284
25072261
25071419
25071354
25071342
25071335
25071334
25071333
25071332
25071331
25071330
25071329
25071315
25071021
25071014
25070659
25070540
25070053
25069584
25067788
25066804
25066570
25065594
25065357
25064638
25064316
25063611
25062880
25062879
25061731
25061572
25061491
25061297
25060758
25060520
25058937
25058884
25058882
25057901
25057771
25057164
25056586
25056373
25053988
25053938
25053819
25051915
25051362
25051346
25050737
25050557
25050198
25048266
25048167
25047425
25047399
25047070
25046528
25046147
25046107
25043494
25042889
25042860
25042121
25041791
25038797
25037860
25037019
25036909
25036908
25036351
25036236
25034525
25034035
25033929
25031786
25031753
25030590
25030587
25029236
25027593
25027401
25025965
25025679
25024616
25024609
25024604
25024603
25024602
25024225
25024090
25023381
25019574
25017900
25017645
25017478
25017247
25016295
25016081
25016056
25015789
25015206
25013369
25012516
25012502
25010709
25010685
25010661
25009006
25008315
25008236
25006566
25005691
25005526
25005174
25004945
25004338
25004263
25003666
25003220
25003218
25002126
25001636
25001177
25000673
25000339
24999749
24998655
24998582
24998559
24998430
24998203
24996521
24995858
24995015
24994549
24991970
24989027
24988234
24987904
24987872
24987871
24986485
24986120
24984703
24984283
24984010
24982765
24982458
24982456
24982449
24982394
24982355
24982347
24981895
24981766
24981695
24981482
24981357
24979618
24979617
24979606
24979529
24979515
24979278
24978918
24978597
24977163
24976723
24976722
24976721
24976719
24975984
24975163
24975140
24975045
24974302
24973941
24973198
24972449
24971544
24971402
24971005
24970329
24969898
24969885
24969867
24969629
24969546
24969230
24968121
24966957
24965432
24965404
24965064
24964370
24964060
24963981
24963353
24963048
24962825
24962658
24961668
24961235
24960211
24959882
24959375
24959285
24959213
24958092
24957905
24957319
24956938
24956334
24955955
24955709
24955215
24954781
24954535
24954332
24953430
24953335
24952679
24950733
24950702
24950303
24950261
24949874
24949471
24949394
24949393
24949384
24947996
24947933
24947925
24947606
24947586
24947474
24947266
24947264
24947252
24947179
24944842
24944686
24944667
24942756
24941670
24940696
24940503
24940500
24939470
24939212
24938604
24938522
24938458
24937454
24936955
24936576
24936550
24936056
24935963
24935623
24935395
24935382
24935140
24932779
24932309
24932227
24931343
24930058
24930007
24929865
24929562
24929484
24928849
24928781
24926961
24925464
24925031
24924955
24924775
24924177
24923739
24922667
24921970
24921398
24921214
24921205
24920070
24919654
24919421
24918923
24918133
24917019
24916745
24916590
24916170
24916038
24915793
24915792
24914348
24914341
24914244
24914040
24913781
24912820
24912392
24909911
24909893
24909166
24909164
24908435
24908264
24907635
24906700
24905002
24904966
24904662
24903229
24903147
24903014
24902898
24901123
24900957
24899890
24899628
24899509
24899248
24899072
24898516
24897969
24895820
24895587
24895378
24894821
24894645
24894410
24894173
24892299
24891978
24891188
24890427
24890357
24890197
24890182
24889936
24889539
24889170
24887793
24887695
24887665
24887532
24886203
24886166
24885928
24885753
24885711
24884871
24884523
24883056
24882381
24880590
24879635
24879544
24879474
24879144
24879130
24878567
24878529
24878505
24878428
24877100
24876152
24875860
24875648
24874484
24874245
24872713
24871781
24870778
24870542
24870022
24868557
24868471
24867695
24867590
24865644
24865544
24865539
24864583
24864129
24861921
24861243
24859837
24859161
24858717
24857696
24857345
24857097
24857044
24856952
24856668
24856586
24856585
24856119
24855947
24855008
24855007
24854654
24854617
24854615
24853839
24853437
24853419
24852279
24851881
24851723
24850902
24849506
24848343
24848293
24847910
24847445
24847197
24846497
24846064
24845232
24844828
24844590
24842335
24842158
24842107
24841998
24841048
24840647
24840182
24839966
24839931
24838730
24838627
24838526
24837893
24837184
24837144
24836647
24836307
24835628
24835039
24835032
24834797
24833909
24833309
24832944
24832153
24831652
24828013
24827725
24827134
24824937
24824251
24823639
24823632
24821822
24819705
24819683
24819411
24819034
24818722
24818166
24817473
24817409
24816908
24815839
24815433
24814594
24812621
24810906
24810239
24810090
24809702
24809088
24808762
24807963
24806237
24805924
24804677
24803041
24802742
24801685
24801389
24800885
24800175
24799381
24799067
24799066
24798971
24798941
24798718
24798568
24798156
24798136
24797965
24797878
24797813
24796733
24795355
24794439
24791989
24791855
24791013
24790792
24790431
24789810
24789328
24789274
24788754
24788257
24788082
24787115
24786846
24786605
24785459
24785451
24785258
24784579
24784222
24784132
24784121
24783207
24782785
24782623
24782507
24782485
24781445
24781163
24780634
24780002
24778053
24778048
24778046
24777613
24777600
24775809
24773234
24772334
24772208
24769899
24769519
24769074
24769073
24768756
24768506
24767713
24766230
24765183
24764567
24764328
24764208
24763614
24763076
24763074
24763056
24762501
24761691
24761440
24760197
24759664
24759568
24759351
24758892
24758447
24757366
24756831
24756788
24756697
24756180
24755884
24755533
24755528
24755095
24754882
24753508
24753077
24752990
24751410
24750484
24750233
24749004
24748867
24748127
24747429
24746917
24746577
24746568
24746233
24746181
24743525
24743516
24743378
24742583
24742581
24741628
24741308
24740997
24740741
24740402
24740268
24740136
24740004
24737347
24737325
24736782
24734936
24734907
24732804
24732633
24732359
24731731
24731702
24730525
24730520
24729540
24729227
24728654
24728565
24728215
24728183
24728108
24727876
24727874
24727386
24726914
24726912
24726286
24725450
24725405
24725147
24723007
24722878
24722501
24722285
24721346
24721345
24721105
24720716
24720610
24720337
24720336
24719952
24719914
24719642
24719318
24718662
24718282
24717934
24717827
24717824
24716963
24716819
24716627
24716048
24713734
24713674
24713671
24711651
24711649
24710507
24709776
24708788
24708694
24708215
24707875
24707146
24705732
24704294
24702631
24701593
24701377
24699434
24699326
24699249
24698487
24695987
24694877
24694741
24694735
24694017
24693896
24692710
24692708
24691872
24691445
24690335
24689438
24689055
24687867
24687799
24685917
24685886
24685616
24685128
24685079
24683723
24683721
24683713
24683441
24683281
24682374
24681997
24681874
24681846
24680816
24676891
24676755
24676703
24676538
24676527
24675460
24674652
24674528
24672663
24671518
24671470
24670859
24670819
24670416
24670043
24669585
24668219
24668033
24667985
24667646
24667580
24667573
24666576
24665406
24665063
24663812
24663295
24662981
24662798
24662747
24662521
24662333
24662268
24661778
24661764
24660091
24660028
24659893
24659675
24658609
24658320
24656092
24655849
24655839
24654937
24654922
24653626
24652403
24652319
24651674
24651456
24650449
24649344
24649263
24649248
24649244
24649165
24649152
24649094
24648956
24648346
24648112
24647860
24647734
24647545
24643701
24643530
24643470
24643086
24642625
24642615
24642614
24642353
24642259
24642218
24641937
24641303
24639234
24638272
24637492
24637463
24636076
24635871
24635870
24635869
24635868
24635867
24635865
24635863
24634381
24634378
24634377
24633933
24633921
24633728
24633395
24633336
24632937
24632547
24631947
24631943
24629487
24629175
24628622
24627972
24626090
24625754
24625608
24625606
24625455
24625353
24625316
24625042
24624459
24624456
24624263
24624094
24624093
24623151
24622518
24622469
24622082
24622079
24622073
24622071
24622070
24622069
24622068
24622062
24622060
24621436
24621418
24621210
24621160
24619961
24619824
24619357
24618665
24618505
24618442
24618441
24618440
24618435
24618434
24618433
24618432
24618431
24618430
24618429
24618428
24618427
24618426
24618425
24618424
24618423
24615168
24615157
24614108
24613908
24613635
24613126
24612467
24612456
24608924
24608575
24608432
24608188
24607504
24607009
24606850
24605110
24605033
24605032
24605031
24605030
24605029
24605028
24605027
24605026
24605025
24605024
24605023
24605022
24605021
24605017
24604757
24604347
24604208
24603988
24600978
24600409
24599924
24599882
24599353
24599344
24599121
24598099
24595374
24595237
24594697
24594371
24592997
24592275
24592240
24592173
24590896
24590454
24589952
24589652
24588767
24588766
24587996
24586700
24586218
24585446
24585405
24583638
24582004
24580121
24579673
24578785
24578248
24577890
24577243
24576780
24575976
24575144
24574946
24574842
24574730
24574398
24574334
24574255
24573955
24573314
24573040
24572992
24572485
24571876
24571389
24570946
24569947
24569464
24569397
24568710
24568222
24567526
24566656
24565950
24565114
24563653
24563516
24563415
24562589
24562449
24561986
24561527
24561118
24561061
24560585
24559784
24559766
24559536
24559090
24558942
24558894
24558510
24558434
24556918
24556680
24556620
24555999
24555980
24555979
24555978
24555976
24555932
24555417
24554712
24553385
24553114
24552870
24552806
24551873
24551298
24550989
24550494
24550162
24549287
24549161
24548904
24548099
24536047
24535260
24535079
24534824
24534469
24534203
24534202
24533689
24532253
24531129
24530415
24529871
24528063
24527969
24527088
24526468
24525735
24525507
24524409
24524389
24523620
24523592
24523528
24522996
24522797
24522696
24522517
24522236
24522117
24522113
24521981
24521357
24520289
24520211
24520195
24520096
24520054
24520038
24519894
24519751
24518730
24518513
24518512
24518511
24518510
24518509
24518503
24518497
24518495
24518493
24518425
24518121
24516709
24516708
24516636
24516003
24515801
24514580
24513179
24512202
24511528
24511002
24510992
24510349
24509340
24509242
24509173
24509158
24508409
24507760
24505341
24505326
24504166
24503751
24503026
24503018
24502441
24500968
24500176
24499827
24499557
24498555
24498551
24498547
24498199
24496896
24496866
24493749
24492683
24492297
24491775
24491408
24491405
24489910
24489544
24488510
24487155
24487065
24486933
24486859
24486587
24485121
24484730
24484594
24484537
24484175
24482742
24482631
24482424
24481067
24480245
24480210
24479803
24479798
24478715
24478710
24477651
24476826
24476440
24476439
24476438
24475245
24475233
24474940
24474939
24474924
24474302
24474193
24473642
24473270
24472870
24472302
24472057
24471998
24471965
24471499
24470763
24470530
24469724
24469464
24469263
24469230
24469057
24468475
24468132
24468059
24467966
24467653
24466472
24466369
24466367
24466327
24465802
24465725
24464628
24464336
24464300
24464212
24463484
24463158
24463085
24463084
24462901
24462863
24462819
24462734
24462547
24462376
24462333
24462161
24462078
24461517
24461200
24460759
24460329
24460295
24459920
24459066
24458546
24457987
24457620
24457377
24456259
24455609
24454807
24454496
24454372
24453292
24452875
24452790
24452411
24451403
24450349
24449318
24449314
24448385
24448236
24448235
24448000
24447148
24446242
24445769
24445614
24445498
24445135
24445075
24444839
24444682
24444603
24444460
24444272
24443077
24440214
24439417
24439187
24438216
24436106
24435915
24435745
24434269
24433995
24433955
24433772
24432393
24432033
24431013
24428866
24325160
24427545
24426580
24426423
24424498
24424288
24423079
24421558
24420840
24420800
24420711
24419758
24419231
24419124
24419109
24419059
24419025
24418574
24416138
24415877
24415872
24415863
24414995
24414338
24413784
24413779
24412539
24412093
24411612
24411300
24409383
24409321
24409315
24407560
24405856
24405594
24405276
24404812
24404136
24403884
24403857
24403499
24403476
24403454
24403441
24403266
24402132
24401833
24401666
24401529
24401365
24399472
24398877
24398677
24397969
24397700
24396727
24395990
24395444
24395300
24395249
24395243
24395080
24394066
24394020
24393957
24393954
24393953
24393952
24393951
24393950
24393949
24393948
24393895
24393893
24393883
24393873
24393872
24393861
24393743
24393587
24392017
24390779
24390708
24389382
24389306
24389175
24388967
24388806
24388408
24387841
24385699
24385587
24384835
24384773
24384772
24384474
24382787
24382243
24380769
24379681
24379655
24378899
24377570
24376604
24374509
24374017
24373959
24372695
25838813
25816658
25803633
25786281
24371222
24370905
24370686
24370415
24369595
24369328
24369230
24368982
24368638
24367595
24366368
24366069
24366050
24363832
24363523
24363283
24363267
24362621
24362026
24359721
24358218
24357167
24356647
24356569
24354961
24354864
24353919
24353907
24353123
24353093
24351782
24349355
24348824
24348535
24348091
24347313
24345902
24345208
24196622
24344235
24343588
24341732
24340225
24339867
24339319
24338808
24338757
24338709
24337612
24336522
24336331
24335357
24334458
24334138
24333829
24333731
24333418
24332650
24332572
24331672
24331186
24331185
24331184
24331183
24331182
24331181
24331180
24331179
24330967
24330851
24329942
24328148
24327934
24327698
24327018
24326841
24326376
24326367
24326364
24326363
24326179
24325804
24325450
24325191
24325093
24324975
24324101
24324086
24322903
24322752
24322741
24322377
24321510
24321394
24321381
24317685
24316554
24316551
24316450
24316112
24315888
24315827
24315826
24315741
24315319
24314326
24314220
24312749
24312717
24312684
24311884
24310792
24310762
24308679
24308545
24308485
24308064
24307251
24306217
24305935
24305593
24305115
24305102
24305094
24305093
24305092
24305091
24304949
24304947
24303923
24303806
24303367
24302456
24301926
24301457
24301456
24299310
24298933
24298613
24297898
24297682
24297612
24297112
24296589
24295567
24295415
24295217
24294832
24294518
24294508
24294507
24294505
24294504
24294503
24294133
24293974
24293536
24293409
24293391
24293293
24292700
24292676
24292263
24292163
24291294
24290142
24289598
24289572
24289533
24289472
25755849
24288256
24287722
24287279
24286809
24286663
24285556
24285464
24285438
24284859
24284479
24283747
24282639
24282356
24282349
24282278
24280737
24280575
24280572
24280571
24280570
24280569
24280502
24278411
24278292
24277834
24277729
24277234
24276638
24276239
24275456
24273517
24272361
24272022
24268811
24268522
24267968
24267185
24264800
24264311
24264142
24263157
24263109
24263063
24263054
24262660
24262590
24261855
24260917
24259979
24259973
24259307
24258787
24258457
24258112
24256464
24255576
24255574
24253317
24253151
24252903
24252853
24252580
24252270
24250822
24249323
24248418
24247204
24246865
24245953
24244820
24244714
24243574
24242859
24241967
24241954
24240689
24240676
24240113
24240083
24238383
24238124
24237633
24237310
24236457
24235843
24234587
24233399
24233387
24231729
24231241
24228121
24227366
24225187
24224911
24224124
24223776
24222664
24222349
24222118
24220648
24218614
24218336
24218335
24217364
24216611
24216565
24216562
24216561
24216556
24216547
24216545
24216090
24215757
24215675
24215674
24214898
24213797
24212355
24212239
24209743
24209713
24205284
24204737
24204632
24204567
24204560
24204197
24204026
24203988
24201918
24201779
24201777
24201751
24201748
24201306
24199745
24198790
24198204
24196082
24195982
24195660
24195616
24195024
24194920
24194913
24194908
24194753
24193916
24193862
24190701
24189469
24189460
24189457
24189220
24189171
24189098
24188208
24160958
23834098
24187474
24186001
24185439
24183261
24182608
24179676
24179579
24179520
24179493
24178759
24178755
24178582
24177141
24177032
24176399
24175982
24175834
24175808
24175789
24173243
24172537
24170435
24167655
24167322
24167131
24167056
24166909
24165574
24165482
24165249
24165159
24165038
24163668
24163255
24162380
24161419
24159408
24159055
24158437
24158079
24156409
24156008
24155642
24155633
24153158
24152957
24152956
24152953
24152949
24152948
24152947
24152946
24152945
24152208
24151747
24151395
24151381
24151368
24150277
24149179
24149173
24148603
24147900
24147538
24147470
24147435
24147159
24146961
24146342
24146280
24146260
24145341
24145177
24145151
24144893
24144754
24143858
24143318
24143167
24142673
24142641
24142531
24142503
24141189
24141108
24140233
24140024
24139900
24139211
24138811
24138752
24137477
24137359
24136929
24136882
24135803
24134849
24133511
24133453
24132924
24131140
24130864
24130758
24130252
24129826
24129765
24129563
24127751
24127740
24127542
24127488
24127333
24126434
24126240
24126227
24124494
24123012
24122964
24122412
24122257
24121585
24121456
24121365
24121170
24121041
24120476
24120475
24117877
24116110
24115212
24114765
24114477
24114473
24114048
24114022
24112766
24111684
24107806
24107447
24105791
24105756
24104372
24103581
24103287
24103286
24102709
24102396
24102272
24101001
24100999
24100611
24099678
24098720
24097873
24097820
24097202
24097201
24096486
24096005
24095786
24092447
24090635
24089530
24089457
24088737
24088390
24088318
24086571
24086475
24085361
24084740
24084631
24083692
24083599
24081785
24081396
24080338
24079875
24079797
24079796
24079793
24079712
24078993
24078937
24077663
24077287
24076773
24076388
24075798
24075523
24075521
24075518
24075517
24075516
24075515
24075276
24074258
24073725
24073373
24073321
24073319
24072677
24072676
24072675
24069784
24069258
24069069
24068909
24068907
24068191
24067900
24067278
24065213
24064752
24064264
24063415
24063222
24062980
24062691
24061591
24061269
24060341
24060073
24059998
24059235
24058792
24058443
24058389
24054979
24054021
24053169
24052992
24051965
24051964
24049451
24048463
24048456
24048454
24048269
24047396
24046106
24045264
24045258
24045229
24045139
24042308
24041692
24041470
24040625
24040280
24040121
24040120
24040078
24040045
24039920
24039759
24039426
24038924
24038282
24038103
24037692
24036858
24034562
24033967
24033964
24033560
24030139
24028894
24027656
24026657
24026436
24026351
24025909
24025713
24025410
24025188
24025152
24024929
24024905
24024571
24024272
24023834
24023491
24023356
24023348
24023326
24023293
24023285
24022491
24022295
24022197
24021761
24021228
24021017
24020242
24019208
24018598
24018593
24018050
24015448
24015205
24013097
24010981
24009588
24008905
24008827
24008735
24008088
24007603
24006067
24006012
24005232
24004612
24004467
24003140
24002769
24002757
24002598
24002535
24001712
24001199
23999824
23999775
23999170
23998958
23998844
23996757
23995699
23994618
23993964
23993850
23992319
23992308
23992306
23992012
23992010
23991987
23991970
23991810
23991743
25841682
25505750
23990729
23989979
23989613
23988226
23986547
23986278
23985810
23985261
23984524
23982254
23981783
23981573
23980075
23979441
23978987
23978168
23976832
23975591
23975374
23975230
23973710
23973167
23973112
23972483
23970016
23969729
23967190
23967078
23966578
23966167
23965547
23964353
23964149
23964138
23963802
23962904
23962053
23961856
23961716
23960185
23958541
23957955
23957620
23956151
23955427
23954445
23954204
23954013
23951351
23950747
23950591
23949878
23949605
23949329
23948969
23948704
23947693
23947293
25798214
23946775
23946755
23946590
23946268
23945592
23945441
23943977
23943783
23943362
23943154
23943023
23943022
23941833
23940742
23940717
23940715
23940674
23940016
23937147
23936550
23936547
23936411
23936393
23935937
23935836
23935542
23934415
23934321
23934134
23933944
23933942
23933441
23933230
23933177
23929188
23928660
23928570
23928463
23927624
23924856
23924790
23924787
23924606
23922983
23922886
23922148
23921790
23920672
23920124
23918941
23918935
23918833
23918603
23918602
23917696
23917223
23916944
23915247
23915070
23913634
23912692
23912485
23912386
23912084
23909726
23908983
23908470
23908141
23907428
23906422
23905902
23904839
23904005
23903906
23903680
23903509
23902959
23901877
23901226
23900547
23900458
23899940
23899530
23899344
23898224
23898070
23897705
23897584
23896631
23896630
23896244
23896173
23895858
23895681
23894703
23894698
23894691
23893923
23893889
23893380
23892539
23892276
23892234
23891972
23891775
23891579
23890797
23890767
23890145
23890141
23890140
23890138
23890137
23890136
23890134
23890079
23889947
23888071
23887853
23887730
23887294
23887057
23886294
23885173
23883337
23881921
23881804
23881403
23880820
23880764
23880585
23879960
23879587
23877869
23877213
23876361
23874581
23873029
23872817
23872419
23872274
23871783
23870091
23869654
23868411
23868061
23867474
23867367
23867225
23866788
23865843
23864789
23864784
23864708
23864194
23863659
23863590
23861445
23860726
23860225
23858557
23857962
23857777
23857671
23857605
23857344
23856911
23856888
23856554
23855452
23824114
23853501
23852391
23852311
23851578
23851493
23851436
23851433
23851431
23851183
23849691
23849556
23847240
23847203
23846950
23846944
23846943
23846942
23846938
23846937
23846936
23846935
23846934
23846933
23846928
23846926
23846925
23846924
23846923
23846922
23846920
23846919
23846918
23846917
23846916
23846915
23846914
23846778
23846731
23846547
23846417
23845906
23845873
23845849
23845843
23844214
23843038
23842635
23840665
23840582
23840274
23839098
23838800
23837751
23837679
23837479
23835677
23835380
23835106
23834151
23834149
23834147
23834145
23833675
23833637
23833311
23832791
23831622
23830531
23830367
23828691
23828595
23828141
23827791
23826918
23826412
23826321
23826131
23825539
23824659
23824618
23822606
23822453
23820887
23820785
23819161
23817695
23817566
23817426
23816557
23814611
23814481
23813780
23813057
23809247
25391104
23807675
23807450
23807417
23807219
23806607
23804422
23803693
23803690
23803383
23803382
23803380
23802104
23801866
23801758
23801748
23801137
23801065
23800676
23799996
23799850
23799847
23799426
23799421
23798713
23798558
23798470
23797800
23797123
23796692
23796375
23791528
23789218
23794119
23793524
23792484
23791879
23791701
23791684
23790774
23790771
23790480
23788670
23787893
23786654
23785668
23785012
23784011
23782351
23782251
23782250
23781378
23781265
23781238
23780887
23777362
23776656
23774708
23774698
23774697
23774333
23774063
23773391
23771249
23770857
23770008
23769256
23769243
23769166
23768172
23768069
23764845
23764544
23764501
23764046
23762798
23762360
23761840
23761328
23761168
23760491
23759730
23758084
23757204
23756925
23756771
23756220
23755369
23754791
23754270
23752880
23752186
23752129
23751473
23751316
23751314
23751230
23750492
23750276
23750038
23749889
23749643
23749641
23749528
23748821
23747847
23747489
23746401
23745588
23745160
23745115
23745036
23745020
23744711
23744630
23744510
23744356
23743198
23741925
23741692
23740244
23739844
23739738
23739683
23738454
23738077
23737761
23736028
23735106
23734772
23733203
23733161
23732815
23732782
23730523
23730519
23730507
23730506
23730114
23729403
23729200
23725321
23727582
23726825
23726431
23726235
23726116
23725187
23724897
23722623
23722551
23722544
23722537
23721890
23721794
23721184
23720157
23720024
23720019
23719604
23719603
23719602
23719601
23719600
23719599
23719595
23719593
23719586
23718296
23717744
23717210
23716716
23716361
23715976
23715647
23714100
23712777
23712558
23711146
23710668
23710207
23708182
23704940
23704793
23704465
23704195
23697990
23696899
23696215
23696131
23695799
23694968
23690952
23690775
23690691
23690239
23689123
23688811
23688808
23687789
23687788
23687787
23687379
23686469
23684930
23682805
23682788
23680664
23679813
23679574
23679566
23678345
23676420
23675407
23674861
23674856
23674344
23674251
23674070
23673766
23673444
23673020
23672538
23671746
23671732
23670891
23670093
23669472
23667942
23667692
23666064
23665203
23664167
23664012
23663483
23662159
23662124
23662017
23661941
23661005
23660962
23660961
23660946
23660627
23658609
23658483
23657686
23657012
23653380
23653148
23653113
23652631
23652307
23652242
23652164
23651239
23650783
23650499
23649709
23649606
23648934
23648844
23648841
23648711
23648657
23648440
23648294
23647755
23647293
23646707
23645885
23645884
23645620
23645398
23642329
23641216
23640668
23640603
23640523
23639840
23639786
23637631
23635652
23617666
23617665
23617659
23633926
23633488
23633481
23633471
23632817
23632611
23632151
23632150
23632149
23632148
23629472
25083464
23625726
23624916
23624842
23622691
23622141
23622140
23622136
23622135
23622133
23622131
23622130
23622129
23622128
23622127
23622077
23621484
23621126
23620017
23619608
23617340
23617255
23616947
23614655
23614574
23614128
23614119
23613993
23613631
23613489
23613450
23613284
23612862
23612430
23610422
23610017
23609239
23609193
23608832
23608770
23608755
23607551
23606201
23604538
23604415
23604104
23601239
23600801
23599154
23598351
23598278
23597937
23597482
23596673
23596535
23596150
23596036
23595581
23594449
23593716
23592772
23592398
23591984
23591745
23591744
23591345
23591198
23590868
23590467
23590168
23589669
23589145
23589109
23588713
23588667
23588624
23588416
23587795
23587480
23587232
23585264
23585206
23584798
23583440
23580659
23580090
23579979
23579872
23579210
23579209
23578431
23578430
23578383
23577315
23577210
23575233
23575183
23574658
23574657
23574652
23572409
23571023
23570860
23569426
23569008
23568978
23568249
23568245
23566368
23565475
23565389
23565280
23564788
23564775
23563959
23563640
23563181
23562894
23562768
23562242
23561977
23561974
23561972
23561968
23561967
23561966
23561965
23561644
23560842
23560505
23559890
23558241
23558240
23558076
23556062
23556057
23556053
23555989
23555160
23553901
23553047
23552743
23549809
23549285
23549173
23549168
23549167
23548880
23547081
23547054
23546699
23545711
23545339
23526528
23544174
23544163
23543149
23542803
23541946
23541585
23540490
24949369
23539549
23539392
23539193
23538603
23537630
23536545
23535964
23535601
23534737
23534717
23534079
23533808
23533319
23532207
23532107
23532000
23531764
23530842
23530721
23530496
23530240
23529726
23529644
23528452
23528347
23527856
23527717
23527134
23526391
23525071
23524582
23523869
23523103
23521834
23521164
23518352
23518243
23517597
23517132
23516425
23515366
23514705
23514618
23511679
23511429
23510878
23510413
23509924
23509731
23509198
23508580
23508375
23508014
23504476
23503000
23499889
23498362
23497644
23497499
23497401
23496023
23495127
23494612
23494611
23494067
23494061
23493758
23492684
23490217
23489620
23489215
23488477
23487843
23487358
23486927
23486365
23486326
23486318
23486316
23486104
23486001
23485995
23485726
23483913
23483804
23483555
23483298
23482563
23482354
23481326
23479391
23479275
23478386
23478143
23477656
23475955
23475945
23475875
23475695
23475261
23474559
23474558
23474556
23474555
23474554
23474553
23474552
23474551
23474550
23474549
23474364
23474363
23472829
23472089
23471174
23471001
23470638
23470568
23470564
23470560
23469969
23469073
23469007
23468532
23468362
23467940
23467613
23467612
23467576
23466899
23465982
23465281
23463791
23463371
23463283
23462920
23462741
23462329
23462328
23462327
23462324
23460968
23460812
23460482
23458624
23458426
23458352
23458208
23458160
23458131
23458052
23458046
23456571
23456555
23456539
23456390
23455452
23453831
23453334
23452509
23452393
23450687
23450148
23450128
23449026
23448807
23448290
23447685
23447365
23447134
23447002
23446997
23446043
23445396
25841447
23444312
23444213
23443635
23443316
23442735
23441192
23441129
23440366
23440354
23440284
23438848
23438477
23438436
23437362
23437065
23436799
23435738
23435671
23435609
23433888
24860246
23431158
23430767
23430754
23430136
23429495
23429423
23429368
23429199
23428969
23428954
23427041
23426533
23426444
23426020
23425895
23425074
23424623
23423647
23423329
23423146
23422836
23422727
23422726
23422245
23421954
23420507
23418847
25364701
23416985
23416865
23416279
23416191
23414463
23412350
23412098
23408967
23408665
23408353
23408126
23407711
23407481
23407165
23406773
23404405
23404329
23404210
23403949
23403010
23402814
23402763
23402593
23401773
23401468
23400785
23400555
23399628
23399556
23398637
23397153
23397095
23396819
23396365
23395574
23395573
23395572
23395563
23395158
23394575
23393682
23393547
23393373
23393331
23392805
23390667
23390663
23390083
23390054
23389370
23389293
23388475
23388125
23387724
23386914
23386067
23385734
23385730
23384807
23384775
23383575
23383312
23383211
23382773
23382133
23381885
23381814
23380359
23379863
23379413
23378948
23378937
23378772
23378339
23377827
23376846
23375875
23375619
23375449
23374362
23373784
23373542
23373509
23372791
23372777
23372337
23372311
23371857
23371851
23370328
23369450
23369246
23368926
23367880
23365541
23365492
23363606
23363422
25083453
23361621
23361300
23360921
23360791
23359915
23359812
23359789
23359184
23359183
23359163
23359162
23359161
23359157
23359156
23359155
23359154
23359153
23359151
23359149
23359146
23359139
23358553
23358470
23358453
23357533
23355925
23355395
23354694
23354590
23352629
24843630
23349858
23349836
23348695
23348635
23348422
23345604
23345373
23344532
23344262
23344212
23344033
23342285
23342270
23341740
23341531
23341367
23340991
23340828
23340293
23340175
23340062
23338841
23338795
23338611
23338123
23336383
23335963
23335066
23334854
23334332
23333712
23332711
23331552
23331012
23331011
23331006
23329235
23328973
23328703
23327700
23326161
23326083
23325567
23324368
23324233
23323257
23323149
23323008
23322732
23321669
23321032
23321027
23320098
23319964
23319943
23319432
23318427
23317499
23316479
23315099
23314652
23314349
23314034
23313624
23312674
23308056
23308043
23307465
23307416
23307246
23307043
23306552
23305796
23305596
23305591
23305226
23304162
23304129
23304126
23303473
23303440
23303403
23303237
23302293
23302291
23301098
23300742
23300530
23300370
23300138
23299904
23299536
23299404
23298872
23298779
23298340
23296709
23295781
23294585
23293110
23293055
23292285
23292004
23291321
23291204
23290296
23290292
23288783
23288781
23288637
23288317
23287869
23287053
23286918
23286506
23286259
23284776
23284277
23283488
23281874
23281282
23280784
23280534
23275642
23274317
23273994
23273201
23272972
25516800
25198665
25198663
25198660
24970174
24967284
24834242
24829746
24714323
24693203
24649130
24649127
24648889
24592129
23272057
23271907
23271399
23271398
23271397
23271396
23271395
23271209
23270819
23270429
23268902
23268706
23268057
23268009
23268005
23268004
23268002
23267939
23267918
23267876
23267865
23267159
23267155
23267127
23265573
23264899
23263524
23263160
23262369
23260327
23260004
23259381
23258495
23256701
23256481
23255903
23255891
23255052
23254994
23254314
23252561
23251689
23251334
23251295
23251239
23250936
23247983
23247867
23246628
23245432
23245336
23245210
23244671
23243204
23243202
23242490
23242037
23242015
23241422
23241138
23240661
23240097
23239853
23238993
23237571
23237556
23237355
23236996
23236995
23236247
23236243
23235761
23235749
23235319
23235182
23235166
23233707
23233419
23233329
23233235
23232639
23232048
23232026
23230392
23229886
23229885
23229642
23228632
23227827
23226563
23226501
23226346
23225326
23225247
23222813
23222511
23222481
23222297
23221996
23221729
23220850
23220265
23220169
23219833
23219147
23218029
23217281
23217280
23216796
23215050
23213974
23213569
23213420
23213101
23213073
23211374
23211369
23211221
23209145
23209031
23208490
23208130
23207616
23207610
23207609
23207606
23206934
23206899
23205739
23205309
23205306
23205304
23205102
23205101
23205084
23202913
23200980
23200678
23200667
23200173
23197997
23196058
23194191
23194063
23193916
24552104
24552102
23192779
23191991
23188630
23187855
23187854
23187853
23187852
23187851
23187850
23187849
23187848
23187847
23187846
23187845
23187844
23187843
23187841
23187840
23187839
23187838
23187837
23187836
23187835
23187834
23187833
23185240
23185182
23184783
23184765
23184271
23183404
23183398
23182238
23181100
23180942
23180869
23179793
23179559
23179338
23179336
23179157
23178627
23178452
23178360
23178284
23177107
23177090
23177026
23176620
25423495
23175188
23174662
23174591
23174220
23172884
23171948
23170143
23169898
23169340
23169292
23167872
23167392
23166452
23166388
23165286
23162631
23162625
23161083
23159620
23159131
23157946
23157679
23157594
23156459
23155457
23155291
23155247
23154146
23152778
23152670
23152029
23149918
23149257
23148997
23147996
23147663
23147548
23147198
23146958
23146955
23146921
23145368
23143167
23142633
23142291
23140395
23140288
23140286
23139153
23139088
23136718
23136567
23136253
23135763
23135610
23133524
23132146
23129367
23129366
23129257
23129233
23128941
23128819
23127534
23127532
23127528
23127526
23126234
23126204
23125850
23125171
23122865
23122322
23121194
23121112
23119207
23118831
23118809
23115126
23114842
23112883
23112553
23112132
23112111
23111540
23111102
23110810
23108784
23108699
23108411
23108405
23108385
23107757
23104454
23103869
23102107
23100604
23099885
23099806
23098471
23098468
23098072
23097626
23096698
23096166
23095039
23094922
23094202
23094050
23094026
23093543
23093061
23092766
23092429
23055216
23091540
23090763
23090667
23090018
23089203
23088623
23087998
23086953
23086246
23086228
23085598
23085231
23084492
23082976
23082047
23079712
23079448
23078921
23078230
23077684
23076869
23076814
23076497
23076356
23076270
23076142
23076030
23075238
23073801
23073616
23073476
23073325
23071732
23070684
23068562
23066891
23066442
23066090
23065984
23065376
23065024
23063941
23061902
23061049
23060925
23060813
23060565
23060563
23060234
23060061
23059377
23057590
23057427
23056525
23056513
23056374
23054975
23054397
23053459
23053424
23053420
23053265
23053263
23052750
23051772
24765479
23049547
23049538
23047891
23047520
23047430
23046987
23045358
23044748
23043285
23041978
23041208
23038811
23037716
23037449
23036582
23035336
23035019
23034174
23033294
23032741
23031713
23030797
23030589
23030218
23018014
23018013
23029396
23029359
23029088
23028659
23028628
23028227
23027863
23026911
23026905
23026744
23026552
23026527
23026480
23025956
23025471
23025233
23025146
23023703
23023596
23023545
23023179
23022268
23022133
23021160
23021109
23020651
23020231
24949353
24674191
23019415
23019409
23018618
23017870
23017243
23015357
23015286
23015122
23014624
23012546
23012484
23011021
23011018
23009736
23008325
23007878
23007710
23007696
23007664
23007550
22987951
22987950
22987949
23002368
23001853
23001407
23000893
23000892
23000889
23000761
23000514
22998550
22998528
22997103
22996958
22996369
22996141
22995914
22995309
22993648
22993376
22993372
22993328
22992976
22991414
22991309
22990527
22990306
22990305
22990108
22990105
22989892
22989511
22988057
22985699
22985314
22984577
22984426
22983505
22982797
22982100
22981281
22981066
22977627
22977607
22977306
22977192
22975979
22975651
22975369
22974515
22973962
22973234
22971992
22971573
22971345
22970168
22970025
22969969
22969913
22969906
22969725
22969226
22969218
22969215
22969210
22969199
22969187
22968557
22968073
22967941
22966960
22966223
22965567
22965423
22965153
22964957
22964954
22964953
22963768
22963467
22963460
22961650
22960655
22960266
22959527
22959312
22959167
22959016
22958871
22958741
22958439
22958219
22957785
22957007
22955953
22955327
22954290
22954004
22954001
22952903
22952775
22952674
22952646
22952422
22952347
22952212
22951988
22950826
22949936
22949900
22949893
22949663
22948659
22946544
22946344
22945649
22944681
22944495
22944373
22944238
22943798
22942909
22941445
22941199
22940724
22940508
22939953
22939486
22939115
22938900
22938473
22935205
22934697
24977113
24900062
22934267
22934011
22929886
22929879
22929760
22929016
22928078
22925330
22923744
22923052
22921832
22920886
22919734
22919364
22918079
22916251
22916191
22915188
22914903
22914344
22912777
22912675
22911869
22911551
22911134
22911074
22909997
22909993
22908368
22908323
22907845
22907708
22907431
22906006
22905288
22905202
22905187
22905092
22904141
22903547
22902833
22902508
22902450
22901228
22901202
22901189
22901181
22901146
22901133
22901124
22900095
22900040
22899799
22898642
22898640
22898638
22898637
22898636
22898431
22896695
22896694
22896692
22896691
22896690
22895905
22895395
22895284
22894607
22893694
22893596
22892842
22892758
22892044
22890903
22890886
22890210
22890189
22889984
22889981
22888387
22888305
22886387
22884134
22884073
22883954
22883454
22883106
22882290
22882194
22880267
22879911
22878838
22878836
22878649
22876965
22876390
22876389
22876388
22876387
22876386
22876385
22876384
22876383
22876382
22876381
22876305
22876164
22876041
22875754
22874688
22873289
22870850
22870784
22869720
22869556
22868929
22865301
22865296
22864396
22860230
22860091
22859707
22859495
22859298
22858734
22856428
22855967
22855160
22855149
22855135
22854760
22853858
22851273
22851141
22850626
22850624
22850622
22850545
22849502
22848627
22848379
22848308
22846869
22846737
22846349
22846052
22845701
22845403
25083233
22844642
22844572
22844548
22844291
22843895
22843887
22843874
22843556
22843437
22842740
22841255
22841127
22839452
22838950
22838843
22838644
22836856
22833572
22833345
22831166
22829912
22829910
22829843
22829202
22828284
22826605
22826513
22825629
22825513
22825331
22825128
22824168
22824038
22822362
22821859
22821831
22821818
22821174
22821131
22820875
22820191
22819319
22818374
22818108
22817959
22816173
22816010
22815840
22815775
22815748
22814396
22813728
22811878
22811875
22811861
22811857
22811849
22811848
22811847
22811846
22811845
22811844
22811843
22811842
22811841
22811080
22809267
22809204
22808043
22807348
22806689
22806544
22806305
22806240
22805864
22805328
22805322
22802751
22800753
22800288
22799362
22798551
22797826
22797822
22797723
22797399
22797394
22797390
22797389
22797388
22797387
22797386
22797385
22797384
22797383
22797382
22797067
22797009
22795353
22794706
22793268
22792318
22792233
22792091
22791941
22791819
22791813
22791660
22790891
22790692
22790582
22788923
22787691
22787433
22787119
22786786
22785201
22784710
22783925
22783441
22783419
22783415
22782959
22782416
22782343
22782341
22781912
22781036
22780906
22779001
22778019
22776721
22776648
22776601
22776310
22776211
22774571
22773932
22773569
22773551
22773238
22771827
22770959
22770957
22770956
22770953
22770803
22768988
22768171
22767586
22767216
22766692
22766603
22766366
22766365
22766363
22766150
22763454
22763259
22762543
22762402
22762308
22762228
22761868
22761793
22761339
22760497
22759592
22759227
22757972
22757586
22754790
22754787
22754424
22753713
22753594
22752926
22752426
22752249
22751458
22751123
22751122
22750974
22750971
22750970
22750966
22750899
22750490
22749856
22749698
22749648
22748524
22748294
22747099
24750892
22745766
22745698
22745658
22745590
22744973
22744639
22743093
22741115
22740901
22740886
22740473
22740209
22740118
22739044
22739019
22738914
22738386
22736919
22736913
22736223
22736142
22735942
22735871
22735833
22735690
22733499
22733351
22733350
22733349
22733203
22732835
22729780
22729649
22729569
22728049
22726894
22726648
22726468
22725697
22724467
22724027
22723871
22723862
22723372
22723370
22723164
22722552
22722428
22722261
22722256
22722139
22721387
22721276
22720228
22720220
22720212
22719752
22719198
22718289
22717980
22717124
22716017
22712013
22711682
22711619
22711213
22710877
22710732
22710571
22710569
22706549
22704803
22701803
22701308
22700995
22700404
22700403
22700003
22699621
22699206
22699205
22699204
22699203
22699202
22699201
22698406
22698396
22697333
22695923
22695786
22695133
22695096
22695092
22695089
22695088
22695045
22693491
22693400
22693399
22692073
22691275
22690248
22690071
22689322
22688418
22688058
22687378
22687374
22685460
22684989
22684501
22683980
22683979
22683404
22682810
22682806
22682078
22681698
22680929
22680261
22679728
22679115
22678979
22678527
22678353
22677939
22677720
22677367
22676269
22675973
22674223
22672828
22672549
22671593
22670567
22670179
22670178
22670096
22669334
22668533
22666759
22666346
22666142
22665904
22665577
22665139
22664588
22663941
22662784
22662237
22661496
22658128
22655679
22655256
22655124
22655087
22653502
22652808
22652796
22652764
22650021
22649334
22648612
22648205
22647799
22647733
22646256
22645911
22645717
22644738
22644446
22643597
22643564
22643536
22643497
22642850
22642827
22641665
22641480
22640743
22640722
22637745
22636603
22633450
22633131
22632946
22632941
22632917
22631659
22631643
22628193
22626610
22623649
22623561
22623153
22622510
22622471
22622406
22622284
22622045
22619528
22618517
22617775
22617715
22617713
22617708
22617626
22617158
22617126
22615549
22614916
22614154
22614017
22614008
22613906
22613268
22612638
22611364
22610753
22609405
22609401
22607687
22607671
22606046
22605658
22605518
22595054
22593509
22593497
22593478
22593477
22593446
22593439
22591644
22591372
22590913
22590527
22589701
22589274
22589272
22589078
22588909
22588243
22586351
22585996
22585992
22585167
22585162
22585132
22584999
22584347
22583593
22581262
22581058
22580650
22580602
22580114
22579748
22578833
22576341
22576338
22576056
22575867
22574559
22574532
22573795
22573550
22573342
22572136
22572130
22571308
22571298
22570653
22569804
22568933
22568823
22567019
22565310
22564704
22564658
22562222
22562220
22561874
22561444
22560983
22560880
22560697
22560689
22559838
22558596
22555807
22555522
22555398
22555286
22554971
22552606
22552529
22552257
22552244
22551547
22551149
22549877
22549289
22549106
22549040
22548071
22547577
22547163
22547077
22547007
22544027
22543528
22543215
22543205
22542493
22542065
22539563
22538695
22538463
22537194
22537161
22536950
22536256
22535760
22535371
22534780
22534542
22534538
22534537
22533886
22532868
22532830
22532787
22532602
22532174
22530568
24851195
22529816
22529684
22528864
22528451
22526908
22526586
22526271
22526154
22525305
22523879
22523087
22520674
22520016
22517701
22517435
22517373
22516931
22515544
22515470
22515232
22514766
22513293
22513291
22513289
22513236
22513235
22513004
22511932
22511317
22510406
22510202
22510145
22510129
22509934
22509328
22509073
22509024
22508159
22507091
22506577
22505651
22505394
22504911
22504852
22504381
22504379
22503998
22503821
22503318
22502684
22502655
22500684
22498722
22498178
22497024
22496923
22496584
22495759
22493549
22493542
22493384
22493347
22493246
22492275
22490972
22490861
22490663
22488099
22487979
22487528
22487527
22487526
22487525
22487523
22487522
22487519
22487517
22487470
22487467
22487466
22486854
22485139
22484812
22484715
22483859
22481917
22481546
22479394
22476808
22475761
22475740
22475682
22474439
22472492
22472488
22472349
22472348
22471946
22471280
22469842
22466618
22465831
22465829
22462691
24949334
22461193
22461132
22461073
22460727
22458528
22458527
22458526
22458525
22458524
22458523
22458522
22458521
22458520
22458519
22458518
22458379
22457825
22457533
22456901
22456038
22454691
22453051
22451543
22451235
22450950
22450751
22450749
22450679
22450368
22447631
22446714
22445970
22445908
22445002
22444872
22443802
22443336
22443181
22442738
22442157
22441995
22441145
22440254
22440084
22439929
22438075
22436785
22436573
22436445
22429961
22429939
22429936
22428966
22428470
22428170
22427681
22427155
22427101
22426593
22425961
22425761
22424537
22424104
22423237
22422139
22422136
22421988
22421942
22421785
22421762
22421761
22421760
22421757
22421717
22421440
22421283
22421149
22420967
22419469
22419259
22419113
22416894
22416189
22416175
22415710
22415672
22415661
22415651
22415469
22414467
22414092
22413470
22413460
22413458
22413457
22413456
22412968
22412130
22412127
22411900
22411488
22411205
22410943
22410203
22409914
22409120
22407312
22406637
22406609
22406601
22406598
22406597
22406596
22406595
22406592
22406591
22406590
22406589
22406588
22406586
22406585
22406583
22406582
22406516
22406361
22405837
22405808
22404265
22404155
22399627
22399620
22399597
22399190
22398910
22398863
22396793
22396552
22396456
22396445
22396042
22393783
22393541
22393391
22393285
22393262
22393211
22392697
22392197
22391777
22391448
22391312
22389953
22389436
22389271
22385572
22385025
22384823
22382881
22382827
22382704
22382453
22382424
22382179
22381898
22379635
22378302
22375517
22375400
22374460
22374239
22373539
22373528
22372808
22372505
22372504
22372503
22372502
22372501
22372500
22372499
22372498
22372497
22372496
22371645
22371633
22371378
22369743
22369017
22368736
22368732
22368299
22367402
22367239
22365494
22364008
22363658
22363124
22363081
22363072
22362448
22361500
22361493
22360763
22360504
22359542
22359319
22359299
22354009
22353526
22351874
22350841
22350780
22350613
22350599
22350478
22348348
22348081
22348037
22347323
22344880
22344632
22343984
22342309
22341261
22341260
22341259
22341258
22341257
22341256
22341255
22341247
22340650
22340649
22340648
22338609
22338014
22335903
22335271
22334000
22333642
22333204
22332746
22331944
22330678
22330162
22329849
22320930
22320920
22320912
22320910
22327868
22326395
22325559
22323115
22322899
22322442
22322379
22322295
22321888
22321641
22321398
22320994
22320973
22320450
22320398
22319803
22319600
22318898
22316387
22316327
22315049
22314265
22313544
22312532
22312494
22312493
22312312
22311829
22311389
22311282
22311263
22310974
22310917
22309455
22307213
22306768
22306154
22305864
22304734
22303557
22303361
22302349
22301921
22301828
22301400
22301281
22300608
22298601
22298506
22298098
22297549
22296619
22296368
22295135
22295108
22294831
22294829
22294553
22292614
22292339
22292129
22291919
22291707
22290402
22289952
22289537
22287840
22287729
22287597
22287227
22286958
22286380
22286244
22286027
22285669
22284762
22284684
22283657
22281375
22280800
22277584
22276603
22276460
22275938
22275514
22275185
22273698
22272725
22272632
22272248
22271412
22270965
22270149
22269414
22266985
22266848
22266188
22266185
22265421
22265420
22265397
22264850
22264027
22263802
22263375
22262868
22262369
22261810
22261712
22261592
22261338
22261331
22260836
22259024
22258879
22258856
22258816
22258815
22258068
22252658
22251937
22251549
22250636
22250589
22250057
22249272
22249132
22248802
22248601
22248600
22247824
22247287
22246854
22246533
22246279
22246215
22246103
22245846
22245832
22245693
22244849
22244303
22244109
22241962
22241899
22241371
22241369
22241169
22240836
22240790
22238308
22238072
22237835
22237731
22237599
22237148
22236871
22234980
22233948
22233946
22233809
22233582
22232734
22232731
22232555
22232209
22231631
22231028
22228630
22228431
22228104
22228050
22228049
22227579
22226782
22226241
22225963
22225274
22223849
22222635
22222375
22221702
22221606
22221605
22221480
22220212
22220206
22220202
22219598
22219148
22219001
22217246
22216700
22216460
22215331
22215137
22214289
22213847
22213426
22213176
22213144
22213040
22212610
22211710
22211100
22210438
22209958
22209766
22209537
22208966
22208613
22208494
25191416
25048090
24968399
24829632
24451742
24451741
24451740
24367189
24278689
24213498
23823014
23788909
23585823
23581226
23552700
23552468
23519249
23464421
22207048
22205974
22203495
22203481
22202411
22202409
22202408
22202292
22202271
22202255
22202233
22201834
22201186
22200978
22200969
22200913
22200892
22200743
22200682
22200040
22199998
22199336
22198777
22197238
22197234
22196670
22196222
22194634
22194529
22194465
22194027
22194024
22192731
22191610
22190866
22189301
22189235
22189026
22188961
22188952
22188923
22188669
22188668
22188516
22187935
22187714
22187705
22187539
22187035
22144254
22184070
22183861
22183185
22183126
22182835
22179506
22178657
22177586
22177442
22174607
22174369
22173551
22173550
22173495
22172900
22171596
22171124
22170433
22170414
22168338
22167663
22167140
22167000
22166947
22166235
22166190
22165691
22164219
22163260
22163079
22162652
22162237
22162236
22162235
22162234
22162233
22162232
22162231
22162230
22162229
22162228
22162227
22162226
22160930
22160780
22160590
22159556
22159401
22159147
22158540
22158074
22158072
22158071
22158070
22158068
22158044
22157328
22157216
22156923
22156621
22155851
22155850
22155849
22153808
22151922
22149993
22149739
22149586
22149585
22147973
22147753
22147512
22147511
22147491
22146521
22146176
22144034
22143577
22142827
22140463
22139487
22139427
22138846
22138436
22137846
22137164
22135123
22134789
22134718
22134511
22134241
22132974
22132131
22132114
22130621
22130069
22129531
22128312
22128300
22127781
22127206
22127113
22126472
22126293
24653472
22125638
22125185
22125066
22124368
22123160
22121010
22120961
22119988
22119354
22118662
22117151
22116673
22116540
22116519
22115568
22114139
22113634
22113043
22112488
22111082
22110842
22110720
22110523
22110279
22110277
22110218
22110205
22110196
22109853
22109562
22109288
22109279
22109105
22108826
22108522
22107757
22105367
22104728
22104618
22104574
22104274
22103617
22103494
22100984
22100906
22100174
22099597
22099584
22099403
22099029
22097109
22096694
22096026
22095426
22093844
22091478
22091441
22091436
22091389
22089952
22088810
22088471
22087285
22087246
22087084
22086883
22086851
22086681
22086192
22085270
22084685
22084165
22084065
22083596
22083517
22082604
22082308
22081923
22081856
22081011
22079845
22079596
22078386
22077151
22076667
22076666
22076649
22075449
22075380
22073859
22072799
22072614
22072567
22069448
22069305
22068680
22068173
22068166
22067729
22066783
22066465
22066314
22066058
22066048
22066019
22066010
22065721
22065319
22065318
22064683
22064652
22064622
22057918
22057484
22056873
22056382
22056140
22056131
22053213
22052986
22052311
22052106
22050663
22050456
22049925
22049060
22048257
22047824
22046413
22045909
22045190
22044911
22044796
22044669
22043817
22042419
22041920
22041919
22041584
22041320
22041170
22039326
22038627
22038501
22038233
22036936
22036895
22036176
22035405
22034634
22030254
22028820
22028818
22028623
22028618
22028587
22027695
22027689
22026922
22025561
22024988
22024966
22024761
22024742
22024662
22024222
22022519
22020928
22020923
22020918
22020914
22020907
22020810
22019795
22018953
22018284
22016776
22016635
22016596
22016467
22015969
22015968
22015691
22014215
22012910
22012255
22012027
22011943
22011251
22010875
22010213
22009668
22008981
22008845
22008078
22007514
22007487
22006099
22004570
22004109
22000795
21999932
21999588
21999129
21997559
21997479
21996748
21994333
21993922
21993002
21991880
21991388
21990070
21989927
21989534
21989485
21989104
21989024
21989023
21987623
21986572
21986108
21986098
21985852
21983937
21983893
21983131
21983127
21981263
21980390
21979956
21979308
21977858
21977031
21975464
21975434
21975290
21974682
21972054
21971578
21971142
21971141
21971139
21971138
21971120
21970876
21969517
21969514
21969502
21968429
21967400
21966545
21965819
21965724
21963773
21963224
21961103
21961092
21958461
21958460
21957028
21956451
21955648
21954965
21954696
25572768
21954337
21954330
21953524
21953287
21953276
21951969
21951885
21951671
21951538
21951005
21950745
21949357
21948970
21947719
21947699
21947697
21947649
21946813
21946811
21945444
21945432
21945157
21944526
21944519
21944231
21944022
21943032
21864475
21941491
21941484
21941416
21941281
21941170
21940901
21940367
21940348
21940037
21938586
21938189
21937637
21937417
21937408
21935918
21934552
21934551
21934549
21934502
21932502
21932441
21932421
21932188
21932133
21932124
21932025
21931488
21929674
21929650
21928247
21926936
21926898
21926845
21926559
21926548
21926543
21926542
21926538
21925511
21924981
21924781
21924332
21922739
21922221
21922147
21922022
21921846
21921337
21918335
21918030
21917301
21915615
21915362
21913973
21913185
21913138
21913045
21913012
21911900
21909795
21909380
21907651
21904657
21904592
21904072
21904067
21903606
21902531
21901326
21898405
21898089
21898024
21897283
21896999
21896540
21894436
21894434
21894339
21894049
21893440
21890910
21890747
21890455
21887676
21887346
21887310
21886786
21886451
21885862
21884967
21884246
21883828
21883695
21882851
21882139
21881271
21880488
21880146
21879265
21879258
21878655
21878232
23467456
23255971
21876563
21875325
21874833
21874279
21874235
21873971
21873961
21873467
21872808
21872208
21871555
21868510
21868427
21867776
21864184
21864055
21863360
21863075
21862683
21860838
21860709
21860420
21860243
21859925
21859838
21858814
21858532
21857231
21856775
21854760
21852355
21852217
21851820
21851372
21850604
21850466
21850211
21849791
21847571
21847538
21847358
21846603
21845039
21844751
21844506
21843922
21843265
21843259
21842182
21840189
21840161
21839751
21838295
21837532
21837405
21836633
21835734
21834715
21834073
21833720
21833473
21833466
21832145
21831266
21830941
21830609
21830381
21826544
21826533
21826251
21825040
21824831
21824804
21824596
21823514
21823111
21823013
21822553
21822037
21821486
21819318
21818634
21818557
21815696
21814600
21814466
21813632
21813394
21812859
21812626
21811997
21811892
21811836
21811618
21811562
21811494
21811117
21811100
21811074
21810728
21810576
21807066
21806544
21805621
21805032
21803981
21802147
21801966
21800112
21800081
21799944
21799645
21799259
21796625
21795855
21794859
21794119
21793905
21792862
21792760
21792199
21792088
21792085
21792083
21790335
21789510
21789153
21789152
21788400
21787753
21785593
21785385
21785383
21784379
21782940
21780366
21780159
21780106
21779484
21779469
21778928
21778878
21778785
21777178
21775564
21774034
21773972
21773080
21769291
21768923
21768779
21767928
21765901
21763689
21763319
21761309
21761104
21760983
21760774
21757972
21757969
21757753
21752364
21751886
21751412
21751362
21751260
21750985
21750930
21750719
21750515
21750415
21750117
21749982
21749084
21748485
21747918
21747319
21747317
21747316
21747314
21746805
21745426
21745316
21744993
21744351
21743963
21743960
21743023
21742805
21741966
21740780
21738645
21738581
21738572
21738340
21737903
21737900
21737897
21737895
21737894
21737893
21737892
21737891
21737890
21737889
21737888
21737887
21737886
21737628
21737619
21737511
21737075
21735324
21734801
21734707
21734390
21733766
21732554
21730974
21730821
21729304
21727995
21727930
21726497
21725701
21724610
21724049
21723941
21723426
21723258
21722395
21721843
21721456
21720559
21720504
21720167
21720166
21720164
21719748
21719641
21719465
21719059
21717790
21717423
21717374
21717311
21715364
21714886
21714853
21713765
21713446
21713322
21711086
21709669
21709440
21709439
21709185
21708981
21708005
21705955
21705947
21704809
21704620
21704588
21704510
21704226
21704030
21703996
21703267
21703237
21701930
21701532
21701231
21700832
21700070
21699781
21699431
21698815
21698416
21698355
21698253
21698197
21698183
21697764
21697763
21697760
21695188
21692703
21692654
21692047
21691750
21691654
21691573
21690234
21689816
21688463
21688462
21688459
21688458
21686109
21685722
21685410
21685330
21684836
21684835
21684465
21684285
21683673
21683373
21681824
21681743
21681527
21680036
21678462
21678400
21678117
21677838
21677689
21677537
21677453
21676539
21676289
21675727
21673986
21673909
21673878
21673540
21673535
21673534
21673092
21673052
21672627
21670972
21669582
21668992
21667806
21667805
21667055
21667032
21667013
21666960
21666438
21666272
21665939
21665894
21665147
21664851
21661440
21661438
21661437
21661436
21661413
21660619
21657866
21656739
21656455
21655628
21654544
21654541
21654540
21654539
21654538
21654174
21653254
21647560
21647434
21647423
21646765
21646760
21644238
21643939
21643028
21642356
21642013
21640917
21634098
21634096
21633635
21633599
21633318
21632853
21632553
21631264
21630184
21630164
21629990
21629657
21628592
21628454
21626402
21625523
21625447
21625252
21625220
21625196
25755309
24048788
23675228
21622730
21622152
21621407
21620466
21619683
21619533
21618489
21618244
21617869
21617862
21617724
21617209
21616993
21616586
21614687
21614589
21613827
21613822
21613821
21613217
21612699
21612541
21611100
21611099
21611096
21611091
21611090
21611088
21610317
21610144
21609937
21609844
21609834
21609464
21608232
21607840
21607557
21606835
21605550
21605422
21605073
21605072
21603319
21602736
21602734
21602143
21600705
21599634
21599630
21599531
21598239
21596068
21595953
21594619
21594558
21593197
21593196
21589862
21587259
21587149
21586625
21584824
21584635
21584193
21577374
21577244
21576013
21575464
21573879
21573709
21573703
21573507
21573499
21573184
21572519
21571866
21571619
21571383
21571068
21570961
21570484
21568876
21567561
21566668
21566453
21566438
21566063
21565828
21565490
21563148
21562443
21561347
21558393
21558392
21556798
21552494
21552413
21552209
21552099
21552097
21551418
21551368
21550599
21550422
21550085
21549517
21549514
21547571
21547248
21547133
21547125
21547102
21546714
21546696
21545239
21544815
21544657
21542555
21542284
21535200
21535195
21540900
21540233
21537863
21537844
21536687
21536662
21532882
21532618
22977529
21528072
21527562
21526355
21526212
21525939
21525774
21524276
21523715
21523621
21523499
21521159
21521158
21521155
21520097
21520034
21519814
21519797
21519173
21518143
21517249
21516323
21516198
21515913
21513624
21512900
21512581
21510749
21510309
21509864
21509192
21508395
21508376
21508353
21508352
21508312
21507037
21505859
21505807
21505335
21504585
21504325
21503965
21503748
21502549
21502183
21500354
21499896
21499822
21499212
21499211
21498735
21498703
21498636
21496446
21496267
21495030
21495020
21494920
21494603
21494085
21493016
21492078
21492077
21492074
21492073
21492072
21491421
21491092
21491088
21489291
21489257
21487813
21487759
21487324
21487323
21487321
21486691
21485840
21485758
21484797
21484522
21484493
21484490
21484249
21484229
21484184
21483252
21483236
21482692
21482023
21481788
21481527
21480219
21480113
21479635
21479633
21479361
21479358
21478752
21478179
21478091
21478011
21477941
21477288
21475719
21471704
21472324
21472302
21472301
21472293
21472283
21472101
21470770
21470434
21469368
21469367
21464586
21464583
21464582
21464581
21464580
21464579
21469236
21468597
21468555
21468009
21468008
21467846
21467773
21467233
21467164
21459334
21465479
21464878
21464589
21464039
21463919
21463235
21463193
21462832
21462088
21461670
21461171
21460710
21460379
21460362
21459729
21459718
21459569
21459141
21458985
21457568
21457407
21457003
21456392
21456391
21456390
21455748
21455624
21455317
21455033
21454973
21453532
21453378
21451986
21450558
21425010
21448932
21448903
21448427
21448416
21448350
21448172
21448168
21447740
21447736
21445789
21445555
21444178
21443541
21443520
21443429
21443201
21443122
21443083
21442180
21441955
21441841
21441790
21440395
21439952
21439076
21438791
21437979
21437851
21436672
21436628
21436084
21435966
21431477
21431415
21430934
21430430
21425880
21425133
21424698
21424206
21420431
21420250
21419876
21418992
21418868
21418296
21417406
21416856
21416850
21415833
21415359
21415078
21413017
21412963
21412903
21412497
21412491
21412121
21412116
21411798
21411499
21411310
21410036
21409605
21408220
21408027
21406627
21406549
21404557
21404512
21404511
21404106
21404005
21403843
21403817
21403605
21403521
21403435
21403041
21402145
21401899
21400239
21399760
21399662
21398676
21398527
21398405
21397697
21397388
21397342
21395550
21393821
21391995
21391891
21391573
21390185
21389873
21389187
21389100
21388975
21388058
21387223
21387165
21386984
21386655
21386650
21386640
21386638
21386635
21386633
21386632
21386631
21386630
21386629
21386628
21386626
21386625
21385921
21384245
21383670
21382954
21382702
21381080
21380457
21376680
21376459
21376265
21376256
21375679
21373939
21372691
21371545
21369801
21368469
21368460
21366804
21365467
21365267
21365120
21364671
21364590
21364589
21362629
21362628
21362378
21362344
21359597
21359594
21358958
21358297
21358214
21358073
21357378
21356384
21355282
21353294
21352873
21352803
21352580
22977495
22866063
22696140
21351323
21350002
21347785
21347627
21347626
21347515
21347333
21347286
21347133
21346976
21346236
21344397
21343836
21343834
21343831
21343396
21343395
21343390
21342036
21341931
21341930
21341364
21339745
21339733
21339414
21339349
21339327
21338440
21338272
21337550
21337462
21336826
21335882
21334333
21333732
21333567
21332242
21332006
21331938
21331805
21331767
21331750
21331447
21331354
21330448
21330062
21329664
21328344
21328281
21327930
21327822
21327533
21326002
21325953
21325298
21322274
21321110
21320746
21319152
21318376
21318291
21318151
21317983
21317562
21316338
21315644
21312196
21311890
21311774
21311318
21311315
21311209
21310086
21310022
21309930
21309046
21306954
21306953
21306478
21305263
21305255
21304978
21304529
21304475
21304000
21303801
21302625
21301206
21300762
21299615
21299153
21299047
21298661
21298529
21298467
21295812
21295640
21295206
21294479
21294478
21293504
21291988
21289365
21289082
21288909
21288898
21286374
21285251
21285249
21285136
21283078
21283040
21282956
21282407
21279734
21279553
21279552
21278772
21278328
21278327
21277919
21276229
24757739
22540066
21274445
21274370
21272935
21272932
21272335
21269981
21269942
21269932
21269930
21268595
21265057
21268134
21267697
21266845
21266746
21266529
21266361
21266354
21265800
21264835
21264548
21264542
21262424
21261654
21261478
21258973
21258405
21258211
21256203
21255442
21255190
21254281
21254047
21253778
21253292
21251264
21249757
21249361
21249360
21249318
21249315
21248439
21247382
21246414
21245997
21245863
21245628
21245160
21243324
21243039
21242978
21242725
21242708
21242706
21241523
21241417
21240722
21239401
21239357
21238959
21236457
21236335
21235734
21235432
21234311
21232118
21231912
21229635
21229586
21228413
21227721
21227456
21226944
21225629
21225469
21225432
21225237
21225236
21224836
21224793
21224577
21224574
21224572
21224571
21224570
21224558
21224544
21224367
21222122
21222121
21219858
21219855
21219792
21219135
21218082
21218076
21215169
21214671
21213403
21213060
21212431
21211938
21209904
21207513
21207374
21207249
21206978
21206509
21206325
21206111
21206097
21206093
21205085
21203558
21199884
21199651
21197435
21197415
21196815
21196439
21196348
21196331
21196000
21195425
21195404
21194411
21193998
24713777
24212973
24212821
24212810
24212790
24212784
24212772
24212660
24212645
24212643
24212642
24212636
24212634
24212633
24212630
24212626
24212624
24212620
24212618
24212616
24212614
24212612
23554673
22977477
22870146
22820136
22687681
22649756
22646825
22540056
22420188
22416394
21191835
21190055
21189378
21188524
21187507
21187469
21186400
21186299
21184274
21183737
21179734
21179034
21178653
21178648
21175992
21175342
21174186
21173913
21173171
21172332
21171210
21170760
21170759
21170669
21170436
21168837
21165827
21165654
21165301
21163702
21161403
21160938
21160897
21160884
21160863
21160848
21160839
21160835
21160674
21160627
21160583
21160382
21160381
21160372
21160368
21159432
21156945
21156818
21155879
21154206
21154121
21152064
21151476
21150883
21150717
21150420
21149660
21148289
21148121
21148071
21145788
21144732
21143091
21142383
21139967
21139804
21139097
21139096
21138395
21137062
21136564
21136179
21135251
21135113
21134835
21132496
21131929
21131631
21131612
21129857
21129675
21129444
21129377
21129190
21126681
21125741
21125682
21124093
21124090
21124075
21124027
21122389
21120776
21118808
21116627
21116422
21115942
21115922
21115915
21115893
21114434
21113877
21113630
21113131
21112326
21111933
21111871
21110957
21110024
21109943
21109934
21106551
21106054
21105966
21105191
21105124
21105029
21104328
21104117
21103299
21103296
21102569
21102532
21102519
21102422
21102412
21099234
21099223
21098829
21098698
21098649
21098326
21097528
21094171
21092579
21092570
21092568
21092190
21091652
21054452
21088996
21088420
21088419
21087351
21086980
21088421
21088417
21084261
21084259
21082040
21081580
21081113
21080909
21080875
21079111
21078544
21075833
21075468
21074729
21073702
21072578
21072519
21071884
21071578
21068511
21068501
21068495
21068493
21067774
21067742
21067267
21062983
21059814
21050310
21058202
21057545
21056012
21054984
21052499
21051919
21051221
21050812
21046268
21045835
21045262
21045189
21045161
21045073
21044873
21044629
21044336
21042945
21042720
21042036
21040574
21039739
21039035
21037555
21037025
21036754
21036750
21036712
21036703
21036691
21033259
21033256
22993630
21031621
21029629
21029412
20981481
20981265
20981102
20981101
20980775
20979661
20978507
20978506
20978368
20978323
20978116
20976848
20976633
20975319
20975318
20975309
20975303
20973759
20973434
20973155
20972463
20972397
20971884
20969859
20968135
20967573
20967470
20966810
20966025
20961861
20961843
20961745
20961421
20960457
20960189
20960036
20960035
20959520
20959479
20958250
20957671
20957146
20956914
20955708
20954701
20954273
20953985
20953910
20952510
20951612
20950371
20949480
20948269
20947888
20947887
20947879
20945416
20944490
20944110
20944098
20942635
20941825
20941811
20940707
20940278
20938369
20938367
20938119
20938117
20934972
20934270
20933570
20931645
20930385
20930123
20928895
20927525
20927319
20927318
20925260
20924310
20924188
20922832
20922806
20922799
20922503
20920162
20919954
20919529
20919528
20890586
20890585
20890584
20890374
20890312
20890108
20888394
20888222
20886630
20886430
20886393
20885998
20882532
20881902
20881897
20881474
20880783
20878486
20878248
20878073
20877359
20876912
20876795
20876794
20876774
20876542
20875068
20872950
20872286
20872190
20872054
20871595
20871480
20871476
20869966
20869713
20869080
20868602
20864511
20864079
20863812
20862596
20862374
20861703
20861694
20861471
20861148
20860670
20859741
20859700
20858716
20858281
20857896
20857621
20857418
20856847
20856806
20855062
20853133
20852860
20851464
20849815
20849608
20848283
20848249
20846850
20845477
20845005
20844977
20844932
20842460
20842054
20841947
20841945
20839073
20837948
20837944
20836335
20835771
20833034
20832187
20831833
20830706
20830198
20829145
20829040
20828979
20828763
20827881
20826833
20826087
20824720
20824697
20824626
20824368
20824366
20824144
20824050
20823443
20823441
20823433
20820908
20819570
20819342
20818481
20818166
20818124
20818121
20818108
20817204
20816478
20814701
20814245
20814212
20814211
20814208
20813682
20812348
20812264
20811916
20811779
20811703
20811662
20809393
20808857
20807812
20807657
20807598
20806201
20805420
23496197
22811802
22069683
20803052
20801877
20800022
20798912
20739850
20739274
20737567
20737218
20736942
20734790
20734041
20732914
20730380
20729423
20729288
20727893
20727885
20726858
20726006
20725998
20725860
20725799
20724141
20721844
20720574
20720452
20720451
20720447
20720444
20720443
20720442
20718998
20717964
20717927
20716952
20714937
20714149
20714148
20713615
20712053
20711806
20711737
20711688
20709792
20709528
20709279
20708856
20705257
20703102
20702498
20700843
20699664
20699371
20699088
20698986
20698721
20698242
20698206
20697897
20697797
20697673
20697352
20697349
20697347
20697320
20697118
20694025
20693897
20693896
20689760
20689058
20688598
20687567
20686608
20686403
20686216
20685603
20684863
20684793
20683663
20683218
20683216
20683036
20683031
20682980
20682659
20682649
20682290
20680697
20679244
20676790
20676319
20676043
20675282
20675067
20674916
24688146
20959215
20671511
20670978
20669973
20669326
20669020
20667987
20667968
20667852
20665497
20665496
20665488
20664989
20664924
20664591
20664486
20664439
20663861
20662788
20662478
20662469
20661538
20660600
20660371
20657174
20656694
20651590
20651588
20651329
20651188
20650619
20649735
20647770
20647722
20647474
20647391
20647339
20647326
20646665
20646480
20646422
20646298
20641941
20641936
20641900
20641864
20641839
20641823
20641809
20641748
20641682
20641636
20641427
20641394
20641354
20641287
20641213
20644446
20643596
20642839
20640489
20638779
20636150
20635390
20635101
20635007
20633729
20632191
20632189
20631102
20631070
20631069
20630606
20630513
20630061
20629619
20629509
20629479
20629009
20628378
20628346
20627831
20627028
20627012
20626591
20626589
20626304
20590827
20626020
20624967
20624718
20624285
20624116
20623237
20623197
20622003
20621734
20621068
20620275
20620274
20619549
20619441
20619142
20586873
20617512
20617336
20617020
20616021
20614485
20610866
20610624
20608756
20607758
20607257
20606091
20606044
20605709
20605675
20605603
20605363
20605016
20602543
20601873
20601808
20601806
20601805
20601804
20601803
20601802
20601801
20601800
20601799
20599444
20598452
20598450
20553087
20597137
20596609
20596597
20594789
20593488
20593179
20592394
20590908
20590907
20590888
20590594
20589377
20588278
20587661
20587082
20587030
20586542
22966351
20585168
20584299
20583868
20583843
20582861
20582465
20582394
20581862
20581473
20581450
20581252
20580623
20579991
20579902
20579395
20579265
20579221
20578369
20555103
20576520
20574773
20573371
20572314
20571966
20571492
20571276
20571073
20570637
20569470
20568504
20567851
20567622
20567579
20567126
20567125
20566969
20566751
20565421
20564488
20564095
20564084
20563868
20563626
20563534
20563256
20562578
20562193
20562185
20561951
20557849
20557848
20556833
20556580
20555269
20553613
20553384
20553113
20552816
20551957
20551052
20550709
20550479
20549255
20549249
20548323
20547601
20546014
20544530
20544124
20543614
20542658
20542529
20541002
20538607
20534909
20534740
20534672
20533606
20533064
20531411
20531243
20530687
20530670
20530583
20530201
20529565
20528225
20526087
20525559
20525881
20525348
20523350
20523344
20522640
20522432
20515976
20514793
20514540
20514469
20512487
20510834
20510833
20510328
20510208
20510192
20509860
20509755
24683262
20508075
20507317
20506876
20506255
20506063
20502448
20502343
20501833
20501830
20501775
20499918
20499280
20499199
20498843
20496768
20496553
20496552
20496531
20496266
20495879
20495713
20495707
20495649
20495640
20495636
20495634
20495387
20495364
20495354
20492722
20492008
20491617
20488920
20486718
20486077
20485128
20484963
20484960
20484958
20484957
20484029
20484026
20484017
20483571
20483533
20482858
20482224
20480409
20478107
20473937
20473925
20473916
20473889
20473331
20470973
20467352
20467351
20467349
20467347
20467343
20467342
20466283
20466112
20463761
20462979
20462600
20461765
20461761
20461382
20461379
20460984
20460943
20460942
20460854
20460539
20459729
20459551
20458210
20458087
20457609
20456036
20455996
20455595
20455257
20455200
20455050
20454507
20453550
20452999
20452611
20452353
20450580
20447439
20446118
20444408
20444407
20444405
20444404
20444402
20431311
20443074
20442774
20442683
20442678
20442533
20442532
20442527
20442521
20442518
20442513
20442301
20442285
20442278
20442202
20441527
20440500
20440279
20436096
20435574
20434541
20434451
20432768
20431978
20429336
22966344
21811356
21789131
20429097
20428874
20428829
20428826
20428806
20428780
20428219
20428214
20427809
20427387
20426791
20426768
20426700
20425541
20424980
20424928
20424515
20423995
20423983
20423772
20423485
20423233
20422896
20422894
20422893
20422460
20422342
20422266
20422030
20421801
20419833
20418756
20416304
20416281
20416094
20414022
20414021
20414013
20413143
20412113
20410554
20409526
20406889
20404043
20400857
20399033
20398369
20398316
20398052
20397918
20397913
20397772
20397771
20397268
20397266
20397262
20395979
20395845
20394531
20394436
20393022
20393008
20392992
20392624
20392566
20392166
20389298
20389262
20388847
20388793
20388782
25242818
20386525
20386431
20385104
20384577
20383573
20382379
20380279
20380031
20380030
20380029
20380028
20380027
20379794
20379103
20377897
20377522
20377361
20376570
20375642
20375415
20373013
20372942
20372854
20372829
20372155
20371681
20371511
20371287
20370686
20370380
20367887
20367641
20364428
20364041
20363982
20362792
20362791
20362790
20362789
20362788
20362784
20362783
20362284
20361368
20360935
20359871
20359302
20358644
20358419
20357690
20356609
20356498
20356489
20354850
20354827
20354770
20354530
20354252
20590362
20352293
20352216
20351487
20350779
20350743
20350215
20349227
20349126
20346471
20345214
20339989
20339847
20339781
20339135
20338590
20338068
20336387
20335777
20335502
20333482
20332697
20332664
20332663
20332660
20332475
20332237
20331621
20309646
20308870
20308085
20307658
20307087
20306339
20304644
20304394
20303649
20302733
20302205
20301425
20301194
20300988
20300169
20299819
20299817
20299816
20238190
20237938
20236512
20236070
20235178
20234186
20234167
20234074
20233917
20233796
20232877
20232669
20232484
20232307
20232282
20232101
20230349
20230221
20229033
20226739
20224860
20224355
20223645
20221887
20217597
20217524
20216538
20216081
20215551
20215540
20215502
20214814
20214798
20214562
20213764
20212356
20211066
20210246
20209107
20208558
20208333
20208331
20208326
20208325
20208324
20208323
20208322
20208319
20208318
20208317
20208316
20207498
20205891
20205859
20205687
20205504
20203443
20203172
20201734
20198462
20197762
20197756
20197614
20197401
20196789
20195816
20195775
20194854
20194765
20190797
20190682
20189975
20189509
22966304
22966286
22272007
20187098
20187063
20185458
20185297
20184880
20184544
20183795
20182788
20182395
20182393
20182392
20182391
20182390
20182311
20181960
20181281
20181235
20180585
20180242
20179612
20179210
20178796
20178008
20177930
20177107
20177080
20176752
20174821
20173674
20173672
20173668
20173136
20171803
20168227
20166335
20164446
20164060
20163915
20162503
20162463
20162456
20162455
20160967
20160901
20160268
20160059
20160041
20159524
20159523
20159522
20159521
20159520
20159519
20159518
20159514
20159513
20159512
20159511
20158339
20158118
20157749
20156675
20155425
20155401
20154464
20154461
20154087
20153729
20152824
20150619
20149413
20148631
20147334
20146581
20145402
20145401
20143460
20143432
20143430
20143395
20143389
20143319
20143294
20142748
20142730
20142727
20142243
20140535
20140116
20139703
20138826
20138170
20137856
20137691
20137690
20137689
20137688
20137396
20135714
20134315
20133848
20133238
20133233
20131688
20130876
20130824
20128820
20128732
20127570
20127092
20124937
20124609
20124483
20123197
20123159
20121547
20119937
20119894
20119682
20118824
20118823
20118820
20118547
20118543
20118008
20116933
20116405
20113679
20113473
20110748
20110747
20110284
20108823
20108210
20108122
20107864
20107842
20104522
20104017
20103665
20103662
20103639
20103627
20103597
20101566
20101558
20101477
20101258
20101243
20100905
20099499
20099282
20097730
20097060
20095915
20092990
20091114
20091050
20090950
20090395
20088749
20086170
20084568
20083754
20083148
20083087
20082802
20082300
20080647
20079913
20078669
20076935
20075714
20073063
20073006
20072828
20072807
20072795
20071774
20071708
20071296
20071292
20069610
20069465
20069424
20068565
20068195
20068194
20068108
20068072
20067773
20065943
20065850
20065564
20065561
20065544
20061307
20059477
20059311
20056645
20055418
20054579
20052726
20051949
20049842
20047861
20047470
20047340
20046993
20046965
20044638
20043109
20043096
20043076
20043067
20042414
20041885
25598952
24310354
24310353
24281221
24281219
24281217
24281216
24281214
24281213
24281205
24281203
24281201
24281180
24281178
24281177
24281170
24281169
24281109
24212609
24212607
24212605
24212603
23136617
21729338
21614180
21472214
21472207
20041350
21607102
20039459
20038192
20037847
20037846
20037603
20037478
20037447
20037446
20037445
20037444
20037443
20037442
20037439
20037438
20037332
20036970
20036905
20035626
20035555
20033227
20032386
20031160
20028759
20026066
20024496
20024066
20023433
20022893
20022501
20021699
20021643
20021204
20019588
20019335
20018721
20017454
20016959
20016244
20015633
20014921
20013810
20013349
20013316
20013290
20012301
20011564
20011563
20010924
20009539
20009449
20009397
20007302
20007071
20006921
20005970
20005738
20005458
20005451
20005108
20005016
20004512
20004446
20003838
20003342
20002595
19998350
19996207
19995712
19968749
19968612
19968498
19968494
19967537
19966835
19964146
19964101
19964019
19959962
19959040
19958057
19957813
19957812
19957811
19957796
19957741
19896101
19896100
19896099
19896098
19896097
19896096
19896094
19896093
19956852
19954400
19953932
19951995
19951905
19950828
19950822
19950800
19950564
19950545
19950116
19949988
19949912
19949651
19949026
19948743
19944211
19943918
23133193
19942828
19942398
19941157
19941148
19940796
19940298
19940030
19938751
19938125
19937792
19935986
19935649
19934390
19932585
19932507
19931999
19931263
19931255
19930156
19929947
19929921
19925742
19925494
19924022
19924019
19923869
19923581
19923039
19922924
19922913
19922503
19921695
19921195
19920824
19920820
19919125
19918328
19917056
19916076
19914317
19912635
19912545
19911032
19910837
19908334
19908231
19908168
19907534
19907226
19458102
19904754
19904268
19904223
19903778
19902868
19902139
19900447
19899942
19899813
19896352
19895167
19893454
19893451
19893129
19891023
19890355
19890202
19890199
19890192
19890186
19888888
19887883
19887609
19887556
19887488
19887180
19885860
19885835
19885591
19885545
19884819
19883892
19883280
19883273
19882271
19882267
19882218
19880966
19880242
19879773
19879062
19879060
21572873
19877122
19876916
19876688
19876027
19874825
19863242
19862523
19861671
19861663
19861455
19861285
19860903
19860666
19860436
19859041
19859040
19859039
19859037
19858708
19858399
19858397
19858396
19858387
19858379
19857184
19856317
19856029
19855966
19854407
19854016
19853645
19851675
19851352
19850469
19848064
19847298
19846942
19845185
19845182
19845178
19844858
19844672
19844653
19844235
19844153
19844143
19843679
19843670
19843662
19842232
19841737
19840258
19838917
19838121
19838037
19838023
19836156
19834624
19834456
19832858
19829961
19829097
19828010
19828009
19828005
19826629
19826425
19826418
19826403
19826350
19826273
19825166
21160772
21160770
19823826
19823097
19822498
19799699
19821291
19821078
19820892
19820423
19820419
19820417
19818786
19818597
19816941
19816816
19816747
19816711
19816612
19816610
19816167
19815696
19812721
19812523
19809568
19809193
19808866
19808684
19806786
19806144
19806054
19806035
19805200
19805009
19803666
19801164
19801102
19800305
19800182
19799859
19799088
19798410
19797936
19797461
19797418
19797115
19790196
19789838
19789330
19789303
19788890
19788773
19788769
19788611
19787275
19787265
19786935
19786118
19784070
19783379
19782561
19782426
19782297
19781277
19777315
19774377
19774210
19774209
19773448
19773140
19770822
19770635
19769945
19769734
19768832
19768141
19766418
19766244
19765732
19765725
19765677
19764098
19763694
19762431
19760988
19760965
19760307
19760029
19758972
19758760
19757157
19756884
19756615
19756421
19755815
19755770
19755768
19755388
19754200
19752775
19752487
19751883
19751100
19750574
19749458
19749135
19748206
19747919
19744432
19744431
19740445
19739605
19738614
19738045
19737965
19736552
19736394
19735864
19735487
19735232
19734908
19734643
19734642
19734641
19734632
19734629
19733469
19732725
19732436
19730429
19730150
19729980
19729550
19728162
19727541
19727377
19726060
19726058
19725968
19724924
19724918
19724910
19724861
19724276
19724273
19723916
19723915
19723895
19723142
19723015
19722810
19722233
19722229
19721854
19720926
19720778
19720098
19720049
19719950
19718452
19718365
19718354
19717289
19715799
19715694
19715037
23495983
22112226
19714813
19714296
19714252
19714243
19712481
19711405
19711349
19708936
19707831
19707451
19706808
19705054
19703350
19691747
19691746
19701908
19699332
19697323
19696692
19696023
19694575
19693774
19692777
19692635
19692203
19691766
19691369
19690861
19690548
19690385
19690177
19690057
19689742
19689475
19689125
19689042
19687789
19687736
19687729
19687720
19687327
19686287
19684432
19680654
19679549
19678929
19675098
19673016
19672266
19672152
19671873
19671868
19671855
19671773
19671733
19671674
19670328
19669839
19668947
19668798
19668150
19666905
19666413
19666268
19665245
19663627
19662776
19661368
19661366
19661352
19661331
19661082
19658107
19657213
19657212
19657049
19654471
19654463
19654461
19654295
19654291
19653274
19653108
19653048
19652621
19652537
19651775
19651499
19651253
19651236
19649555
19648918
19647950
19647240
19646419
19645012
19643615
19643193
19642950
19642867
22452045
19642097
19640175
19639663
19639565
19639490
19639215
19639179
19638246
19636494
19636248
19636239
19636016
19636002
19635604
19635171
19633682
19632230
19631450
19631339
19629939
19629168
19629003
19629002
19628952
19628082
19628080
19627019
19624871
19622398
19621722
19621718
19620816
19620815
19620430
19619444
19618718
19616203
19615291
19615285
19610136
19610135
19609950
19609859
19609435
19609296
19608876
19608732
19605761
19605406
19604247
19604121
19603422
19603023
19602702
19598259
19597306
19594347
19593083
19592664
19592030
19590960
19590634
19590625
19590619
19590618
19589727
19589544
19588362
19588286
19587709
19587537
19587310
19587239
19586399
19454458
19584908
19584296
19584258
19584238
19584151
19582723
19582426
19581759
19581758
19581746
19581741
19581737
19581736
19581735
19581734
19581733
19581537
19580797
19580493
19579636
19578850
19578777
19578774
19578749
19577543
19577442
19575490
19575200
19574965
19574048
19573807
19572611
19572116
19571674
19571666
19571608
19570392
19569099
19568910
19568416
19568409
19568238
19568227
19565666
19564793
19563838
24778818
21611055
21136992
20391410
19562493
19561478
19561477
19561318
19561317
19561064
19560941
19560785
19560558
19557479
19556814
19556808
19555390
19551852
19550412
19550315
19550277
19550276
19550273
19549978
19549972
19549912
19549704
19549528
19547908
19546836
19546835
19546161
19544970
19543686
19543324
19542722
19541531
19540829
19538281
19538164
19538163
19535979
19534821
19534803
19533561
19531648
19531570
19531456
19531250
19528458
19528445
19528442
19528398
19528349
19528037
19527102
19526616
19524625
19523441
19522026
19521786
19520886
19519883
19519540
19519205
19515385
19514088
19513861
19513748
19513567
19513556
19513511
19513024
19513001
19509366
19509363
19509359
19509264
19509238
19509165
19509160
19509115
19508729
19507454
19507453
19506583
19506535
19506533
19506529
19505911
19505879
19502791
19501590
19501511
19500507
19499276
19497796
19496751
19493551
19491904
19491823
19491612
19491272
19491262
19489700
19489224
19488988
19488907
19487279
19485810
19484141
19483354
19482673
19482310
19481338
22666667
19478948
19478829
19477428
19477220
19476877
19476845
19476837
19476145
19476136
19474654
19474162
19473891
19473694
19470740
19470732
19470726
19470496
19469638
19469020
19468801
19468246
19468232
19466993
19466902
19466494
19465883
19465848
19464749
19462528
19462467
19461915
19460966
19460940
19459017
19457936
19455022
19454837
19454833
19454817
19454815
19454812
19454367
19453075
19453066
19452526
19452131
19451751
19451750
19451745
19451743
19451742
19451062
19450236
19445542
19444385
19444305
19444302
19443408
19443383
19443364
19442075
19440048
19440037
19438225
19437507
19437237
19437103
19437078
19436234
19435915
19435870
19435867
19435822
19435817
19435784
19435690
19435643
19434873
19434525
19434370
19434362
19433978
19433314
19433295
19432892
19432821
19432728
19432081
19431209
19430718
19430714
19430705
19428321
19426140
19425054
19424621
19424613
19424602
19424592
19424589
19424582
19423523
19422084
19421880
19421843
19421768
19421011
19420981
19420814
19419863
19419750
19418228
19418101
19418067
19417680
19417242
19417142
19417024
19415507
19415290
19414389
19414365
19414318
19414316
19414143
19412434
19411761
19410466
19410414
19410017
19407485
19407482
19407481
19405981
19405120
19403515
19402792
21475859
19401971
19401701
19399612
19399185
19398688
19398572
19396965
19396555
19396496
19396495
19396494
19396459
19396390
19396032
19395473
19395190
19394646
19394156
19393580
19393226
19390901
19390887
19388837
19388522
19291526
19387337
19386602
19384191
19383912
19382915
19382905
19381041
19380435
19377061
19376121
19375852
19375425
19374539
19373808
19373360
19372575
19372556
19372554
19369584
19368145
19366446
19364812
19363713
19363471
19363467
19363436
19363220
19362631
19362090
19360740
19360346
19360088
19357035
19353825
19353729
19352470
19352467
19352466
19352090
19351918
19351855
19351817
19351749
19351417
19351289
19349734
19347290
19346994
19346993
19344682
19343141
19343140
19343134
19342982
19342980
19340740
19338355
19337733
19337637
19337591
19336549
19336541
19334283
19333659
19333539
20596304
19330830
19328630
19327730
19327152
19325940
19323605
19320058
19319535
19319133
19318612
19318573
19318433
19308045
19307945
19307925
19307739
19307500
19307239
19306974
19306807
19306297
19304677
19304440
19302292
19302285
19301953
19301434
19301275
19299909
19299908
19299403
19298132
19296540
19295453
19295247
19294766
19294695
19294536
19293806
19293797
19293634
19292977
19291366
19291303
19289659
19289617
19288493
19288160
19288013
19287959
19287333
19287332
19287331
19287330
19287123
19287122
19287104
19287103
19287102
19287101
19287100
19287098
19286308
19286253
19285010
22930836
22930835
19283741
19280281
19278301
19277880
19277793
19277723
19276870
19276868
19276867
19276866
19276660
19276450
19276352
19276344
19276278
19273710
19273243
19273191
19271729
19271115
19270646
19269763
19268569
19267221
19266599
19266598
19264984
19263254
19263198
19263172
19263052
19262610
19262174
19261257
19260749
19260747
19260746
19260744
19260743
19260742
19260740
19260514
19260470
19259289
19259286
19258727
19258513
19258474
19258443
19258429
19256276
19255336
19254697
19253478
19253003
19252908
19252838
19252414
19251436
19251100
19250218
19249774
19249722
19249679
19249398
24410649
19246386
19246172
19244123
19243606
19243145
19242947
19241917
19239583
19238630
19238431
19238023
19237629
19236805
19236713
19236544
19233264
19232458
19229289
19229127
19228509
19225843
19225547
19224295
19224083
19223865
19223756
19223744
19223743
19223533
19223497
19222100
19218165
19218147
19216797
19216755
19216622
19216023
19214867
19214678
19212732
19212644
19212120
19212105
19211081
19210116
19209032
19209030
19208949
19208842
19208826
19208810
19208748
19208745
19208521
19208367
19208341
19208254
19206569
19206483
19206392
19204740
19203832
19201519
19199705
19199339
19199146
19198997
19198960
19198586
19197376
19196508
19194824
19194757
19194662
19194124
19190907
19190780
19190347
19190162
19188911
19188731
19188437
19188163
19185803
19180924
23133099
19180144
19179606
19179545
19178636
19177204
19176463
19176377
19175829
19174818
19174553
19173988
19171142
19170598
19169171
19169034
19167921
19167606
19166817
19165860
19165547
19162790
19161187
19160064
19159077
19158989
19157844
19156394
19156079
19155568
19155524
19154616
19154410
19154409
19153706
19152423
19152242
19151975
19151565
19150414
19149324
19148509
19148469
19147782
19147756
19147554
19145871
19145645
19145468
19142867
19142683
19142175
19142174
19142173
19142032
19141650
19140568
19139719
19139112
19139111
19138999
19138673
19137428
19137380
19137368
19136927
19136909
19135552
19133606
19133157
19131955
19131543
19131512
19131241
19131170
19129621
19129619
19129611
19129557
19129242
19128923
19128838
19127260
19125423
19124560
19122502
19122501
19122497
19122132
19121413
19120874
19120869
19118941
19118042
19118015
19117338
19117087
19117086
19117085
19116711
19116326
19116140
24422769
22276000
21475783
21318999
20651969
20651968
20616892
20506786
20506781
20506772
20445797
20430737
20391399
20234799
19115029
19112422
19111249
19110611
19109152
19107929
19107333
19106745
19106744
19106647
19106544
19106542
19106541
19106540
19103724
19103663
19102394
19101824
19101573
19099607
19099510
19098849
19098414
19098402
19098211
19097035
19095814
19094632
19093111
19092348
19092346
19091121
19090604
19089838
19089513
19088939
19088724
19088195
19088152
19088029
19087746
19085911
19085834
19085713
19084933
19084932
19083105
19082499
19082421
19082149
19081530
19080445
19080270
19080079
19077525
19077495
19077468
19077464
19077463
19077462
19077459
19077455
19077454
19077453
19077451
19077449
19075949
19075661
19075333
19075167
19074860
19074849
19073502
19073413
19072980
19072360
19072345
19072287
19072160
19071108
19068087
19067780
19066953
19065635
19064997
19064568
19064563
19064528
19063848
19062735
19062734
19062733
19062732
19062731
19062038
19061137
19060586
19060295
19058319
19057948
19056927
19056168
19056043
19055847
19055478
19055369
19053009
19053008
19052237
19052021
19051043
19050262
19048815
19048221
19047981
19047305
19047086
19046817
19046630
19046421
19043530
19043254
19041649
19041213
20485640
20443306
20443291
19039293
19039261
19038241
19038046
19037999
19035457
19035451
19035205
19035202
19035154
19034981
19034673
19034448
19033566
19033108
19032736
19032366
19030927
19030926
19029997
19029954
19029951
19029836
19029794
19029412
19029090
19028876
19027240
19025644
19024528
19023455
19023234
19020940
19020767
19020751
19020750
19020746
19020717
19018773
19018761
19016747
19016013
19013709
19012041
19012035
19011933
19011342
19010928
19010822
19010789
19009233
19003584
19004543
19004233
19004007
19003803
19002662
19002586
19002187
19002021
19001434
19000454
18999925
18999919
18998076
18997245
18996727
18995844
18995218
18992248
18990084
18987935
18987930
18987909
18986545
18984781
18983470
18982154
18982152
18981953
18981653
18981558
18981557
18981552
18981547
18981015
18980972
18979560
18979550
18979547
18975456
18974777
18974312
18974152
18974138
21479491
20085041
18972625
18972170
18971878
18959596
18958561
18956633
18954715
18954714
18953259
18953257
18953253
18953252
18953251
18952231
18951928
18951869
18951813
18949401
18949385
18949011
18948228
18946644
18946221
18942409
18942397
20357913
18941250
18940950
18777459
18935928
18932265
18931881
18930345
18928941
18927309
18927294
18927288
18925865
18855126
18855060
18853313
18852930
18852256
18852139
18852131
18851695
18849643
18849640
18848913
18848906
18848526
18847491
18845521
18844224
18843448
18843018
18843017
18843009
18842530
18842503
18842418
18841326
18840993
18840990
18840272
18839843
18839175
18838880
18837899
18837898
18836802
18836798
18836620
18836619
18836286
18836085
18832796
18832461
18830756
18829980
18829575
18829553
18829536
18829525
18829522
18829478
18828020
18827046
18824947
18824880
18824707
18823380
18823376
18823024
23489076
22504721
20477422
20058477
18821783
18821618
18820670
18820370
18818893
18818508
18818507
18818506
18818505
18818117
18815848
18815844
18815556
18815549
18815548
18815540
18815538
18815537
18813972
18813778
18813308
18813198
18813197
18813195
18813194
18813118
18812551
18810544
18810319
18808686
18807519
18805632
18803764
18803351
18802406
18801887
18801449
18790971
18790965
18799194
18798073
18797457
18797440
18797424
18797423
18797422
18796369
18795992
18795715
18795656
18795652
18794910
18794807
18794070
18791122
18790769
18790765
18790753
18789834
18789481
18788963
18787902
18787631
18787611
18787609
18787410
18787407
18787345
18786333
18785534
18785284
18784821
18784438
18784349
18783292
18782076
18781300
18781173
18779749
18779730
18778046
18777594
18776302
18774780
18773091
18772901
18772397
18772349
18770957
18769604
18769120
18769119
18769116
18768668
18768524
18766421
18766341
18766117
18765953
18765951
18765825
18765534
18765526
18765151
18763279
18763228
18763055
18762988
18762700
18762690
18762470
18762366
18762346
18760544
18759559
18758789
18758063
18756944
18756901
23599976
18756532
18755846
18755553
18754876
18754866
18754041
18753829
18753799
18753179
18751421
18751420
18751396
18728667
18725222
18725180
18724539
18724072
18724071
18724070
18723492
18723314
18722942
18719387
18719367
18718222
18717994
18716876
18714186
18714178
18714175
18714174
18713982
18712601
18712570
18709639
18709425
18708835
18708761
18707598
18706543
18706212
18706098
18705337
18705307
18704599
18703612
18703604
18702683
18701861
18701504
18700899
18699769
18698487
18698168
18698160
18698032
18698029
18695919
18695761
18694935
18694622
18694521
18693271
18693168
18692502
18691883
18691340
18689983
18689380
18688698
18688123
18685354
18684187
18683568
18680356
18680225
18678994
18678352
18677542
18676856
18676832
18676770
18676769
18676327
18676234
18674703
18674702
18673217
18672379
18670846
18670839
18669622
18669570
18669454
18668027
23495864
18666329
18666046
18665430
18665180
18665089
18665086
18665085
18665077
18665076
18665074
18665070
18664506
18661517
18657973
18657967
18657378
18656186
18654987
18652760
18652674
18651571
18651561
18650622
18648370
18648130
18648129
18648128
18648126
18646477
18646007
18645921
18645535
18645110
18645014
18645011
18642892
18642050
18640931
18640930
18640929
18640131
18640096
18639630
18639248
18636164
18636152
18636150
18635930
18635419
18634671
18633535
18633454
18633272
18633271
18633236
18633220
18632830
18632519
18630511
18630509
18630504
18630487
18628761
18628464
18625714
18624430
18623375
18622475
18618259
18618081
18617777
18617774
18616919
18616529
18615426
18615326
18615182
18614859
18614342
18613436
18613433
18613292
18612819
18612703
18612695
18611273
18609717
18609701
18607542
18607507
18607506
18607504
18603853
18602878
18598931
18598222
18598202
18595144
18595135
18595134
18594980
18594944
18594538
18594526
18594494
18592007
18591845
18589869
18589402
18589181
18587581
18586564
18584046
18583399
18583236
18582504
18581219
18581148
18580440
18580439
18580434
18580095
18577990
18577984
18577982
18577844
18577725
18577724
18575750
18575732
18575728
18575577
18571873
18571585
18570934
18570926
18570807
18569371
18568138
18567618
18566576
18566242
18566225
18565903
18563497
18562186
18560971
18559624
18559563
18559529
18559508
18559503
18555148
18555147
18551536
18551347
18549880
18547613
18547427
18547137
18546044
18544997
18544897
18544627
18541570
18541514
18541268
18539958
18539263
18538501
18538264
18535772
18535672
18535405
18533808
18533807
18528941
18528859
18528842
18528301
18525343
18522889
18521799
18519697
18519681
18518788
18516763
18516541
18516531
18515741
18515410
18515092
18515090
18514780
18514303
18514302
18513718
18513385
20953247
20485603
18511551
18510176
18510024
18509748
18509182
18509065
18508979
18508203
18507129
18507125
18507120
18506539
18505898
18505070
18504750
18504144
18503172
18499984
18499698
18498925
18498873
18498869
18498355
18497969
18497575
18497537
18497506
18495475
18495213
18494463
18494245
18494045
18493560
18490246
18487569
18487030
18486884
18486325
18483805
18483392
18483341
18481199
18481047
18480551
18480486
18479599
18478929
18478912
18478344
18475302
18474089
18473990
18473422
18473350
18472958
18471709
18471707
18470572
18469454
18469443
18469438
18469437
18469355
18467415
18467316
18467279
18467023
18466869
18465846
18463983
18463956
18463955
18463802
18462596
18456756
18461404
18457382
18456326
18454298
18453221
18452326
18452268
18452217
18451692
18450546
18446142
18445520
18445260
21479428
21479427
18443365
18442195
18440386
18439696
18439109
18438808
18438430
18438276
18437680
18437450
18437081
18437080
18437079
18437078
18437077
18437076
18437074
18436450
18434656
18431088
18430739
18430374
18429960
18427961
18427734
18425935
18425336
18424886
18422749
18422746
18421252
18418925
18418920
18418211
18416462
18415779
18414717
18414340
18413840
18413796
18413764
18413752
18413748
18413263
18410405
18410245
18410243
18408428
18407913
18407737
18404646
18403939
18402518
18400721
18336662
18336654
18398614
18398414
18397859
18397858
18397846
18397844
18397485
18397480
18397464
18397441
18397427
18396684
18395901
18395362
18395079
18394600
18393855
18392713
18392707
18392237
18392050
18391987
18391918
18391600
18391598
18391597
18390419
18388964
18386257
18383900
18383873
18383844
18383843
18383823
18383822
18382097
18382095
18381943
18381937
18381746
18381413
18381409
18381371
18381239
18380791
18379818
18379729
18378539
18378536
18376314
18376310
18376309
18376305
18376295
18376231
18376190
18375446
18375357
18374183
18374157
18373843
18373443
18373166
18373165
18372910
19666248
19629206
18371365
18369675
18366392
18365910
18365902
18364568
18364156
18362852
18362848
18362836
18362835
18362834
18362833
18362643
18362471
18362184
18361926
18360654
18359628
18359465
18358757
18358737
18357773
18357592
18356073
18351336
18351300
18351299
18350635
18349845
18349832
18349830
18349578
18349574
18349573
18349572
18349571
18349570
18349569
18349319
18349272
18349132
18348224
18347981
18347879
18347418
18347189
18347186
18347134
18346883
18346844
18345314
18345307
18345294
18345286
18344884
18344882
18344687
18343945
18343754
18342968
18342394
18339879
18337498
18334830
18333279
18333251
18333241
18333240
18333234
18333176
18333172
18333171
18333169
18333132
18333130
18333122
18333106
18333101
18333089
18333088
18333087
18333085
18333084
18333068
18333063
18333037
18333021
18332990
18332602
18332107
18330959
18330956
18330938
18330088
18329114
18328435
18326937
18326935
18326933
18326929
18326927
18326920
18326919
18326918
18325723
18325374
18324353
18323562
18323227
18322951
18322417
18320316
18320288
18319689
18319621
18319412
18317851
18316782
18316571
18316569
18316544
18316392
18314626
18313525
18312784
18310506
18310088
18310076
18309957
18309942
18309512
18309485
18308038
18307811
18307536
18306988
19845150
19707431
19688061
18303400
18301403
18299945
18299934
18299731
18299477
18298655
18297287
18297281
18296916
18296427
18294725
18291673
18290328
18289124
18289011
18287273
18286698
18285718
18283622
18283486
18283460
18283306
18281668
18281514
18281469
18279866
18279610
18278947
18278438
18277897
18275717
18272835
18272475
18272034
18270373
18268120
18268052
18266952
18266048
18266042
18266003
18266001
18265671
18265670
18265669
18265668
18265633
18264829
18264564
18264088
18264087
18263593
18261235
18259825
18259773
18258927
18257544
18257397
18256882
18256813
18255280
18254522
18253734
18253139
18251792
18251787
18251177
18251176
18251175
18250533
18249033
18247044
18247017
18246405
18245553
18245495
18240999
18240351
18239463
18239323
18239055
18237847
18234644
18234632
18234292
18234109
18231856
18231110
18230560
18229422
18227155
18227145
18224679
18224462
18223320
18223216
18222985
18222475
18219883
18219882
18219881
18219880
18219879
18219851
18219538
18219321
18218995
18218555
18218118
18217677
18217391
18217388
18215740
18214858
18211987
18210149
18209156
18208781
18206818
18206817
18206813
18206811
18206810
18205184
18204935
18203936
18203806
18203294
18202848
18202717
18202019
18199514
18198925
18195544
18195543
18195530
18193450
18193270
18193269
18192887
18192883
18192882
18192877
18192876
18192872
18192868
18191814
18190706
18189145
18187951
18187949
18187808
18183646
18182742
18181673
18181121
18181045
18179797
18179046
18177814
18176963
18176935
18176375
18176040
18176038
18176002
18175225
18172649
18172648
18172279
18171715
18167254
18166637
18166361
18164859
18163903
18163796
18163538
21892332
21892324
21892272
19882039
19441672
18162131
18159648
18158134
18157915
18157582
18157353
18157091
18155563
18155156
18154939
18154768
18098271
18097590
18097568
18097296
18095697
18095160
18094619
18094617
18094428
18094420
18092710
18091324
18090906
18090248
18090233
18090159
18090153
18090127
18089885
18089810
18089714
18087283
18086981
18086772
18086771
18085352
18084959
18084958
18084955
18084954
18084953
18084951
18084950
18084949
18084948
18084947
18084946
18084945
18084944
18084943
18084942
18084941
18083368
18082672
18081813
18081235
18078709
18078653
18078646
18077530
18077217
18076807
18076020
18075308
18074738
18073472
18070700
18067717
18067213
18066549
18064304
18063378
18061176
18060632
18059179
18058539
18057994
18055853
18055193
18054571
18054154
18053427
18051698
18047715
17923760
17903452
17903450
18050292
18049840
18049799
18048883
18048071
21960811
18045474
18045060
18043094
18041058
18040687
18040627
18040618
18040617
18039393
18039136
18038613
18037960
18034586
18034585
18032924
18031948
18031643
18030875
18030366
18030360
18030028
18029546
18028958
18028925
18028765
18028764
18028762
18028547
18027870
18027363
18027154
18027062
18027059
18026817
18026799
18025068
18024887
18023711
18023707
18023527
18022552
18020978
18007958
18006942
18006933
18006927
18006785
18003899
18003377
18000805
18000507
18000501
18000398
17999987
17999461
17998893
17998673
17997137
17996793
17993735
17993734
17993729
17993722
17992582
17991664
17990398
17990350
17986845
17986716
17986315
17984977
17983808
17983252
17983176
17982661
17982507
17981559
17981219
17980102
17979891
17979179
17935272
17975158
17974973
17974963
17973266
17973058
17916526
17916525
17970834
17970550
17970037
17968967
17968163
17967505
17965534
17964979
17962204
17960583
17960560
17960376
17958761
17957637
17957501
17956352
17956194
17955311
17952708
17952125
17950610
17950526
17950068
17947742
17947726
17947463
17944451
17943729
17943451
17943388
17942922
17942900
17942807
17940995
17940512
17940388
17937885
17936564
17936418
17935909
17935125
17934729
17934545
17932813
17932632
17932623
17931088
17927850
17925553
17600091
17921949
17921715
17921087
17918259
17918192
17917086
17916601
17912244
17912239
17912030
17912029
17912015
17912014
17912010
17912009
17912008
17911264
17910990
17910674
17909916
17909913
17909206
17909062
17909050
17909009
17908982
17908977
17907457
17906909
17906614
17906218
17905943
23489306
19072437
17901954
17901720
17901713
17900536
17898532
17898529
17897335
17896834
17896818
17896154
17895874
17895854
17895853
17895842
17895841
17895840
17895837
17895469
17894658
17894651
17591829
17591805
17893871
17893054
17888528
17882652
17881383
17879406
17879123
17879119
17878488
17878176
17876545
17876328
17876153
17875786
17875703
17874464
17873896
17873458
17872573
17869014
17855711
17849118
17848750
17845979
17827959
17827840
17827524
17827523
17805983
17804750
17804744
17803524
17786831
17786531
17786524
17786304
17786299
17786181
17785761
17785207
17767934
17764494
17763915
17762902
17762761
17762760
17762558
17762556
23489270
21136758
19262707
17729412
17728711
17727683
17726607
17726579
17726369
17724796
17724373
17721921
17721326
17719804
17718282
17718097
17715634
17714734
17714470
17713569
17713568
17712589
17712399
17711742
17710478
17708601
17708554
17708303
17668954
17706193
17705823
17705089
17704938
17704880
17704662
17703391
17703087
17703085
17701958
17701005
17700058
17700025
17699869
17699854
17699799
17699763
17698876
17698873
17697555
17697554
17696250
17695548
17695509
17695494
17695480
17693283
17693058
17691965
17690219
17689613
17689077
17688882
17680231
17679466
17679380
17679379
17679378
17679376
17678920
17676584
17676392
17676272
17675336
17675286
17674964
17674963
17674962
17674961
17674958
17674957
17674956
17673150
17671722
17671718
17671699
17671691
17671683
17671195
17671194
17671193
17671121
17667994
17667545
17667542
17667505
17667504
17667503
17667494
17667493
17625307
17625304
17664474
17660491
17660490
17659731
17659723
17659707
17658991
17658777
17654662
17653660
17653103
17653074
17652168
17652141
17651733
17651043
17651038
17650790
17649774
17649600
17646699
17646470
17645459
17643301
17641841
17641778
17641559
17641521
17641415
17640673
17640581
17640486
17638905
17638890
17637556
17637542
17637534
17637533
17636417
17632765
17632763
17632329
17632322
17632321
17632320
17632319
17632318
17632317
17632316
17631687
17631638
17631154
17630509
17627944
17627010
17625975
17625301
17625296
17625292
17625289
17625156
17625148
17623802
17622249
17621592
17620768
17620767
17616686
17616662
17616360
17615536
17614250
17613663
17613436
17612937
17611704
17611667
17611415
17610286
17608948
17607616
17607309
17606731
17606725
17606420
17604503
17603236
19360152
17600470
17595665
17595663
17595659
17594541
17594158
17593922
17593616
17593471
17592292
17592233
17592230
17592225
17592224
17591475
17591092
17589944
17589923
17588744
17585412
17585411
17585372
17585056
17584158
17584141
17583745
17582935
17582609
17581721
17580363
17579223
17579222
17577216
17577041
17577035
17575544
17575540
17575320
17574674
17574292
17574177
17574044
17573274
17571071
17570234
17570131
17569628
17568185
17568059
17565919
17565261
17564787
17564327
17563029
17562121
17561341
17560620
17560257
17560068
17559882
17559144
17555830
17555461
17555368
17554540
17552555
17552036
17552012
17551507
17549363
17549346
17549263
17548257
17547518
17546589
17545806
17545639
17545630
17545539
17545513
17544599
17544115
17541422
17541348
17541034
17540599
17538975
17538165
17538158
17537571
17536309
17534898
17534684
17534143
17533737
17533398
17533388
17533090
17533087
17533086
17533083
17530485
17525742
17525264
17523729
17523325
17523323
17522250
17520709
17520253
17520219
17520217
17520213
17520200
17520199
17520196
17520195
17520183
17516553
17513082
17512909
17512546
17510417
17510394
17509494
17507892
17507797
17507610
17507299
17505860
17505013
17504985
17504149
17504118
17498797
17498513
17498460
17496456
17496331
17495356
17495355
17493429
17492688
17492507
17492334
17491029
17489984
17489057
17488731
17488476
17487403
17487362
17487360
17486419
17486053
17483876
17483439
17481488
17476103
17475581
17473300
17473215
17471277
17471232
17471230
17470859
17470741
17469085
17468982
17468550
17468103
17465725
17465505
17465204
17463208
17462818
17462460
17461473
17460759
17459163
17459060
17458520
17457047
17456763
17455999
17455910
17455872
17455154
17454676
17453298
17453292
17452677
17452675
17452424
17450682
17449962
17449961
17449904
17449349
17448610
17446844
17446843
17446842
17446835
17445507
17444865
17443640
17443278
17441357
17440877
17440814
17440790
17440789
17440727
17440100
17439648
17438724
17437021
17436586
17436157
17434678
17434173
17433604
17431113
17430687
17430639
17430192
17428173
17428079
17427113
17427093
17427092
17427091
17427090
17427089
17427088
17427068
17426706
17424828
17419272
17419270
17418869
17418059
17418056
17417774
17417771
17417647
17416862
17416754
17416753
17415588
17415379
17414626
17414622
17414605
17414056
17414055
17414054
17414053
17413370
17410536
17409444
17409437
17409398
17408641
17408158
17406358
17406026
17405289
17404500
17404106
17404099
17403288
17403287
17403286
17403281
17403279
17403278
17403071
17401636
17400764
17398060
17397816
17396266
17393109
17390493
17390184
17390175
17390169
17390031
17388169
17387543
17387263
17384912
17383817
17383579
17383523
17383443
17382940
17382919
17381417
17380451
17379445
17379424
17379400
17378914
17377415
17374730
17374538
17374240
17372824
17372250
17371195
17371147
17371136
17369849
17369680
17369679
17369580
17369117
17366794
17363592
17363587
17363575
17363501
17363191
17361928
17361329
17360539
17359699
17357951
17357832
17357493
17357279
17357272
17357189
17357096
17356708
17356251
17356239
17355112
17354298
17354230
17354229
17354228
17354106
17353198
17352218
17352211
17351952
17349578
17349493
17349274
17348458
17348120
17347872
17347640
17347623
17346108
17344598
17344007
17343986
17342093
17341695
17339366
17338829
17334720
17334647
17332923
17332915
17332349
17332321
17331695
17330344
17330243
17326840
17326159
17325739
17323023
17320278
17319949
17318801
17317934
17317884
17317087
17315287
17312469
17312467
17312466
17312464
17312461
17312459
17312454
17312387
17312386
17311308
17311258
17309598
17309331
17308095
17308050
17305993
17304955
17304505
17304504
17304440
17303689
17303479
17302733
17301269
17301079
17299889
17298292
17297654
17295760
17294442
17291531
17290391
17290079
17290077
17289875
17287177
17285574
17285239
17283135
17278889
17276945
17275944
17275032
17274817
17273804
17272317
17270022
17266048
17266035
17266034
17265526
17264757
17264524
17262080
17261417
17260487
17259165
17257620
17255315
17249709
17245345
17243911
17242705
17241892
17241865
17240307
17239331
17238043
17236203
17235717
17235586
17235271
17235048
17235047
17234771
17234748
17234552
17233815
17233811
17233423
17230543
17230526
17230504
17230496
17229815
17229775
17228145
17228141
17228140
17228139
17228136
17228132
17228131
17228129
17228128
17228001
17227992
17227991
17227986
17227984
17227978
17227797
17227781
17226905
17226900
17225980
17225972
17224927
17224924
17224648
17224646
17220710
17220709
17220682
17220612
17219968
17219417
17219376
17219285
17219277
17219014
17219012
17218353
17217822
17215717
17214398
17212999
17212129
17212100
17211840
17211336
17210698
17210693
17210613
17208676
17206629
17206567
17206479
17205500
17204147
17203761
17203201
17203180
17201167
17200706
17200369
17200334
17200110
17200013
17198203
17198200
17198186
17198183
17197132
17196098
21957364
21221179
19450353
19262697
17195051
17194501
17194196
17192920
17192919
17192050
17192037
17191029
17190770
17189072
17189071
17185087
17183947
17183191
17179482
17178870
17178855
17178279
17176216
17175452
17174914
17174370
17172725
17172427
17171496
17171495
17169977
17168432
17167830
17166688
17166452
17166244
17164387
17164367
17161985
17160527
17160523
17160519
17159377
17158774
17157524
17156477
17153462
17153460
17153433
17152491
17152489
17149698
17149608
17147109
17146615
17145856
17145834
17143944
17143338
17143253
17140727
17140045
17139966
17139437
17138864
19343108
17131340
17131328
17131310
17131308
17121850
17120744
17118780
17116798
17116388
17115408
17115361
17114586
17114578
17114546
17114344
17114015
17114012
17114011
17114009
17114008
17114007
17111879
17111846
17109519
17108735
17106243
17106238
17106215
17103000
17102622
17102594
17101297
17100960
17097848
17097719
17097419
17096356
17096071
17095843
17095839
17094439
17094435
17094417
17094397
17094340
17093171
17090981
17089173
17089051
17089032
17089004
17088984
17086695
17086212
17085658
17085261
17084724
17084719
17083124
17080734
17080236
17079951
17079946
17079944
17079941
17079479
17079444
17078869
17075979
17075878
17075874
17072983
17072959
17069538
17068094
17067749
17067488
17066513
17066329
17066232
17064066
17063113
17062860
17062679
17060934
17060713
17060676
17059762
17056792
17054996
17054436
17053863
17052874
17052328
17051341
17050666
17050114
17049428
17048052
17047104
17047087
17047042
17047039
17044945
17044024
17043657
17043655
17043433
17041797
17041100
17041092
17041088
17040906
17040199
17039343
17038844
17036401
17035404
17035403
17035234
17034997
17033335
17033334
17033331
17033251
17033250
17033249
17033248
17032197
17031196
17031114
17031113
17030196
17027978
17026954
17023982
17023981
17023980
17022738
17020506
17018633
17018631
17017984
17016645
17013719
17013688
17013530
17012836
17012250
17011903
23495945
17009141
17008928
17007882
17005319
17004868
17003652
17003644
17003643
17003640
17001178
17000675
17000674
17000136
16998831
16998247
16998245
16998244
16998242
16998240
16995472
16990845
16989906
16988102
16987678
16985231
16985059
16985031
16983343
16983112
16982759
16982746
16981944
16981833
16981114
16980948
16979953
16973716
16972690
16972545
16971236
16970316
16969513
16969121
16969042
16969036
16969023
16969022
16969015
16968509
16967436
16965868
16965393
16964288
16963136
16958677
16957968
16955385
16955382
16953213
16952558
16951237
16951223
16951195
16951171
16948881
16947023
16946571
16945591
16944027
16940943
16939930
16938655
16937508
16937466
16936449
16933058
16931950
16931307
16930338
16929491
16929163
16929155
16928822
16922908
16921047
16920697
16920426
16918991
16918332
16914894
16914581
16912165
16909592
16909423
16909140
16908897
16908439
16905682
16904964
16904950
16904634
16904055
16902410
16900788
16899980
16899972
16899615
16898006
16898005
16898004
16897967
16896153
16896032
16893909
16893670
16891883
16891882
16891881
16891880
16891456
16891453
16891358
16888680
16886655
16885366
16878411
16878410
16878408
16878407
16875609
16874856
16874304
16872266
16870696
16869739
16869252
16868545
16868488
16868480
16868479
16868475
16865675
16865597
16865593
16865525
16865281
16865243
16865240
16861052
16858628
16858591
16858539
16858538
16858208
16858191
16857803
16857444
16855985
16855842
16855800
16855390
16855371
16855011
16854700
16849549
16849548
16848396
16847885
16847382
16847380
16847067
16847032
16845800
16844323
16841081
16839221
16837905
16836245
16835483
16832836
16832411
16832350
16832132
16832131
16832130
16828224
16827803
16826198
16826192
16824727
16823993
16823988
16823700
16823699
16822304
16820899
16820089
16819820
16819498
16818650
16818649
16818496
16817635
16815451
16810748
16809941
16808798
16807732
16807459
16807445
16807443
16804974
16804874
16804413
16804412
16804411
16804410
16804406
16803606
16799633
16798497
16795990
16794990
16794383
16794240
16793214
16791450
16791201
16789792
16789737
16789513
16789413
16788754
16788159
16786758
16782625
16782428
16780673
16779969
16779883
16778826
16778198
16778113
16776981
16776779
16776574
16775119
16775116
16773365
16773199
16773192
16773182
16772371
16772084
16771825
16770107
16769552
16769536
16768168
16767917
16767909
16767907
16765305
16763728
16762946
16762614
16762342
16760004
16759529
16757110
16755774
16754349
16753995
16753108
16753101
16752411
16751181
16740721
16739338
16739137
16737574
16736324
16735204
16734184
16733922
16733850
16733112
16733111
16731742
16730906
16730656
16725343
16721789
16721372
16721369
16720909
16720241
16720158
16719412
16719200
16718816
16718784
16718771
16717472
16716033
16714330
16713745
16713540
16711012
16711011
16707615
16707592
16705202
16704539
16704535
16702364
16701777
16699973
16699954
16699793
16697731
16696222
16696221
16688744
16688716
16686958
16685444
16685156
16685117
16685112
16682430
16682259
16680642
16680228
16678855
16678810
16678129
16677499
16676866
16675307
16672986
16671374
16671096
16670622
16669458
16669160
16651708
16651417
16648548
16647225
16644694
16644631
16643340
16643334
16642237
16641168
16638876
16638857
16638847
16638094
16637385
16637058
16636668
16636598
16635392
16635221
16634534
16634089
16633964
16633830
16633011
16632103
16632102
16632101
16629458
16629457
16628653
16628092
16628086
16628084
16628082
16627216
16627023
16625347
16623375
16623345
16623301
16623054
16622622
16622465
16622460
16622436
16621676
16620645
16619252
16618778
16618756
16618736
16616781
16615151
16614115
16614112
16613549
16613320
16612784
16611282
16610537
16610026
16609017
16604531
16603650
16602615
16601947
16596292
16596258
16596217
16596216
16596198
16596187
16595785
16595748
16586406
16585207
16585204
16575403
16570353
16570349
16569495
16569225
16568310
16567941
16564867
16564863
16563438
16563084
16562370
16557419
16556492
16556021
16555989
16554881
16554839
16553193
16553091
16552574
16552573
16552337
16552335
16552330
16550046
16549928
16549335
16549334
16549333
16549332
16549331
16549330
16549329
16549328
16549327
16549326
16549325
16549324
16548195
16547682
16547500
16547153
16546976
16546962
16544279
16543775
16540687
16540233
16539710
16538493
16537833
16537407
16535785
16533788
16533473
16533471
16532435
16532285
16532036
16532023
16532022
16531832
16530553
16529350
16528542
16525728
16525669
16525644
16525637
16525584
16525205
16525203
16525200
16525199
16524667
16521191
16520463
16518439
16516532
16514388
16512456
16511852
16510599
16510577
16509872
16508631
16507392
16506394
16506366
16505770
16505434
16505112
16504015
16503521
16502181
16501860
16500746
16500647
16499826
16498312
16498311
16496105
16495497
16493535
16492919
16491403
16491129
16490736
16490563
16490547
16489645
16489095
16489047
16488077
16484857
16484716
16484572
16483481
16482630
16482625
16481301
16477897
16475780
16475028
16475022
16474845
16472607
16469683
16469095
16467169
16466986
16465578
16465449
16465403
16465385
16465376
16465066
16458957
16458430
16458421
16457845
16457651
16457272
16457270
16457269
16457268
16457267
16457266
16457265
16457262
16457261
16457257
16457256
16457255
16457253
16457251
16457249
16457248
16457247
16457246
16457245
16457244
16457241
16457240
16457238
16457237
16457236
16457233
16457231
16457230
16457229
16457227
16457226
16457225
16457214
16457213
16457212
16457211
16457210
16457148
16456571
16455643
16455508
16455452
16455327
16454450
16453066
16452235
16451817
16451103
16450421
16450398
16450333
16450205
16446371
16445057
16442944
16441422
16437906
16437697
16437692
16435507
16434988
16434983
16434631
16434023
16433786
16433583
16433042
16432832
16432256
16431311
16428484
16426597
16425399
16425381
16425085
16425074
16424060
16424038
16424023
16423946
16421239
16420878
16418882
16417627
16416171
16414351
16412038
16411142
16410712
16409129
16407822
16407634
16407624
16407618
16407616
16407381
16405548
16404636
16399428
16399427
16399426
16398596
16398405
16397522
16397267
16397237
16397221
16397214
16397208
16397047
16397042
16397036
16395696
16393667
16393216
16391842
16391791
16390269
16388907
16385571
16385567
16382049
16380137
16379483
16377590
16377319
16373709
16373424
16373286
16370935
16370392
16367914
16364723
16361565
16361561
16361049
16360004
16358944
16358943
16358942
16357180
16357177
16357163
16357160
16353142
16353139
16352944
16352802
16352795
16351494
16344320
16344318
16344312
16342909
16341905
16341142
16340751
16340750
16340746
16340745
16340744
16340741
16340740
16334801
16334396
16334117
16333034
16332727
16332493
16332484
16331889
16331623
16331618
16330968
16329769
16327489
16327288
16327286
16327280
16327278
16322695
16322270
16321518
16320109
16319525
16319514
16317298
16317266
16315963
16315923
16315917
16315909
16315030
16314822
16314628
16313973
16313796
16313488
16311354
16311341
16309341
16309185
16307289
16306770
16303793
16302730
16301849
16301835
16300475
16300469
16299235
16299104
16298491
16297115
16295788
16294020
16293966
16293561
16292976
16292095
16291410
16291404
16291386
16288300
16288055
16288027
16287901
16287000
16286710
16286708
16286705
16284950
16284945
16284732
16284397
16284127
16282740
16282280
16280307
16278400
16278378
16275994
16274051
16274050
16274048
16274047
16274046
16274045
16274043
16274042
16274040
16274039
16274037
16274034
16274031
16274030
16273616
16273269
16273237
16269380
16269378
16269377
16269310
16269290
16267034
16267005
16265403
16265180
16264878
16260873
16260866
16258429
16258380
16258367
16258364
16258363
16258256
16258101
16257256
16255879
16254431
16252135
16251046
16250554
16248386
16247960
16247133
16246695
16246519
16244790
16244656
16243825
16242078
16240234
16239105
16237766
16236756
16234822
16234519
16234003
16234002
16234001
16230425
16230374
16230087
16230077
16230073
16227756
16227755
16227632
16226951
16226492
16226437
16225471
16225393
16224180
16223149
16220456
16219131
16219105
16218779
16215874
16215274
16213898
16212428
16211348
16211294
16211233
16211228
16211219
16209712
16205924
16204695
16204081
16204080
16202214
16202147
16201853
16201126
16201124
16199544
16195770
16194454
16192891
16191762
16189852
16186663
16184468
16183496
16183478
16183477
16183476
16183475
16179928
16179843
16178645
16175235
16175188
16174661
16174079
16174077
16173075
16172956
16172578
16172293
16172241
16172216
16172215
16172174
16171565
16169459
16169155
16168826
16167144
16167016
16166322
16163230
16163070
16163059
16163058
16163052
16162303
16162302
16161265
16161260
16160649
16158932
16157238
16153440
16151811
16149430
16146770
16146690
16146081
16143160
16142360
16142344
16142331
16142304
16142235
16142070
16141719
16140945
16140426
16138769
16137997
16137582
16135934
16134752
16134171
16133801
16133800
16133790
16128952
16128678
16127777
16127752
16127228
16126671
16126360
16125619
16125609
16125068
16124066
16124051
16122282
16121914
16120921
16120621
16119317
16118522
16118208
16117976
16115953
16115919
16112422
16112420
16111091
16110828
16110256
16110255
16110253
16110250
16110117
16109537
16109447
16107246
16106250
16105664
16105527
16104485
16103436
16103072
16101193
16101156
16101149
16101140
16099798
16099788
16094523
16093771
16093770
16093769
16093768
16093438
16093131
16093099
16087702
16087696
16086869
16086840
16086542
16086216
16085692
16083736
16083707
16083499
16082719
16082379
16082196
16082185
16082177
16080956
16080841
16080467
16077992
16077915
16077912
16076292
16062075
16061881
16061848
16061678
16061447
16060994
16055692
16054982
16054977
16052860
16052681
16052519
16052215
16048560
16046832
16046829
16046552
16042578
16041392
16041214
16041213
16041106
16039115
16038798
16037546
16036106
16034525
16034050
16033083
16033054
16030115
16029842
16029812
16029792
16029791
16029636
16028707
16028445
16026649
16025008
16024997
16024642
16024624
16024599
16020980
16019182
16018598
16015551
16012996
16012797
16012722
16009947
16009488
16008962
16007117
16006755
16006754
16006686
16006682
16003754
16003741
16003319
16002845
16002844
16002843
16001679
16001672
16000585
16000563
16000561
15999351
15999149
15999098
15995813
15995147
15993549
15991542
15990931
15990186
15987923
15987732
15987724
15987714
15986640
15986639
15986036
15985769
15985764
15985535
15985168
15984518
15983444
15983443
15983384
15982574
15981205
15980667
15980665
15979573
15976918
15976368
15972300
15971035
15970691
15970685
15970678
15970675
15969757
15969750
15968242
15967906
15967119
15966844
15966234
15964750
15964552
15964315
15960930
15959788
15958583
15958547
15958516
15956974
15955213
15953985
15953675
15951964
15951940
15951052
15948320
15947928
15947521
15946661
15944923
15944798
15944784
15944768
15944164
15943879
15942717
15942716
15942632
15942269
15942268
15941976
15941975
15941958
15940643
15937032
15935785
15935314
15933686
15933473
15932149
15930308
15929774
15929760
15929091
15928668
15928331
15925814
15924149
15923793
15923103
15922879
15920329
15919420
15918560
15918559
15918558
15918557
15917666
15915451
15914280
15913988
15912428
15910720
15910719
15908778
15908768
15908661
15908170
15906361
15905855
15905198
15904471
15902884
15901374
15900602
15899236
15898036
15897887
15897581
15897578
15896667
15896303
15896085
15894351
15894260
15893416
15892618
15891936
15891881
15890097
15888770
15888741
15887156
15887155
15887154
15886696
15886501
15885230
15884138
15884114
15883616
15883475
15883472
15883440
15882933
15880501
15879669
15879625
15879623
15876873
15875787
15875772
15871945
15870976
15870914
15870692
15870276
15868911
15867387
15867264
15864436
15864214
15864000
15862267
15857377
15857287
15856462
15856029
15856026
15855973
15855825
15855824
15855823
15855820
15855819
15855639
15851011
15849724
15849482
15847709
15846111
15846069
15845392
15844627
15843207
15841050
15841045
15841044
15840258
15838173
15837765
15837546
15833992
15833853
15833838
15833824
15833477
15832194
15831223
15830299
15830290
15828554
15827814
15827813
15827795
15827792
15827787
15827332
15824892
15824631
15823719
15821783
15820729
15818382
15818325
15818163
15817123
15816615
15816444
15812554
15812077
15811853
15811832
15810085
15810077
15809769
15809753
15809719
15809471
15807292
15806175
15805292
15805288
15805273
15803863
15803824
15802284
15802100
15802095
15801978
15801867
15801000
15800914
15800266
15797231
15796958
15796914
15796184
15796156
15793888
15793221
15793073
15792750
15791365
15791284
15788685
15788678
15788581
15786540
15784041
15783039
15782793
15782177
15782110
15782098
15782095
15781649
15781639
15781615
15781545
15779862
15776215
15775701
15775699
15775692
15772531
15771041
15770407
15770374
15769665
15767737
15767730
15767729
15767727
15764245
15764155
15762277
15761838
15760841
15759962
15759205
15759136
15758927
15758664
15756457
15756056
15754392
15754313
15754023
15753608
15753605
15753541
15753536
15753353
15751643
15751641
15750203
15750152
15749234
15749231
15747028
15744592
15742407
15739061
15737847
15737651
15736059
15735099
15735038
15735017
15734973
15731576
15730938
15729726
15729073
15727932
15726529
15726370
15726231
15725720
15724433
15723849
15722904
15721759
15718320
15714203
15714139
15714138
15714131
15714130
15713988
15713514
15710987
15710044
15709178
15708136
15708131
15706439
15706434
15706432
15705899
15705601
15703772
15703590
15703589
15703578
15702249
15701859
15701843
15701833
15701826
15701269
15700852
15700217
15698733
15696395
15696394
15695377
15694823
15694030
15694029
15690061
15689678
15689674
15688370
15688027
15686632
15685834
15685231
15684607
15684406
15683429
15682495
15682475
15682471
15679104
19956513
15678201
15674201
15672060
15671574
15670977
15668704
15668286
15668103
15665285
15663694
15663693
15662133
15662131
15662124
15660373
15658053
15656235
15655936
15655682
15655549
15652956
15652748
15652026
15651399
15651389
15650640
15650288
15650285
15650280
15647848
15647844
15647279
15647194
15646530
15645768
15645430
15645142
15645141
15644546
15643526
15643503
15643376
15641137
15640947
15639340
15637742
15637593
15634525
15634447
15633399
15632707
15632694
15632002
15631802
15631784
15630853
15630222
15629278
15627244
19829753
19305632
15623633
15623620
15621700
15619022
15619016
15618835
15618005
15616875
15616489
15615658
15613258
15612660
15610448
15609321
15609315
15609188
15605026
15604267
15603361
15603302
15601559
15599384
15599383
15596409
15595644
15592528
15592526
15591514
15591268
15590803
15590180
15588799
15585638
15585396
15585395
15585383
15584852
15581051
15581049
15580629
15580378
15580305
15578251
15578211
15577289
15573922
15573257
15573256
15572689
15570926
15570012
15569108
15567499
15565807
15565642
15563452
15560556
15557790
15557781
15556691
15555959
15555006
15554384
15553764
15553746
15553704
15553697
15553436
15552898
15550766
15550590
15550079
15549191
15548713
15548711
15548376
15548371
15548351
15547756
15547748
15547730
15547729
15547692
15547308
15546343
15545970
15545675
15545671
15542915
15542914
15542913
15542912
15542910
15542908
15542907
15542906
15542896
15542781
15539911
15537378
15534911
15534120
15534104
15532780
15531247
15531222
15529849
15528025
15528024
15528021
15528017
15526377
15525824
15523393
15523083
15523082
15522652
15521077
15521032
15520924
15520457
15517871
15517864
15516847
15516310
15513387
15513343
15509674
15508450
15503821
15503819
15502649
15502644
15502642
15502640
15502639
15501979
15501974
15499648
15497081
15494719
15494638
15493360
15492870
15492844
15492819
15492566
15492274
15492268
15488636
15488562
15486557
15486191
15485651
15483017
15479693
15478297
15477860
15477758
15477757
15475449
15473922
15473694
15473338
15470531
15469605
15468157
15467763
15467756
15466795
15466191
15466186
15462182
15461591
15460850
15459490
15458192
15458191
15458190
15458189
15457566
15457366
15457365
15455960
15455374
15452878
15452756
15452375
15451430
15449185
15449147
15448615
15448000
15447769
15446566
15446559
15446558
15446358
15389644
15387707
15387337
15385281
15384061
15383794
15382705
15382055
15381449
15380578
15378800
15378788
15377402
15377400
15377059
15375745
15375532
15375526
15375495
15375316
15375156
15374992
15374984
15374918
15373187
15372209
15372205
15369703
15367885
15367884
15367883
15367432
15366753
15365564
15365212
15365074
15363970
15363630
15363197
15362804
15362786
15362048
15361985
15361649
15361645
15361643
15361639
15357630
15355917
15355651
15354402
15353372
15352029
15350946
15350945
15350944
15350943
15350941
15350940
15350939
15350937
15350936
15350935
15349101
15347901
15345676
15345205
15344197
15342441
15341982
15339045
15337801
15337483
15336555
15336553
25048185
21331126
15332556
15332543
15332539
15332124
15331174
15328895
15328818
15328183
15320962
15320770
15317546
15316752
15316751
15316562
15316318
15313690
15311180
15309888
15309737
15309508
15309028
15305785
15305381
15304132
15300913
15300592
15300227
15300213
15300189
15299049
15298733
15298612
15297407
15294952
15293347
15290953
15290849
15289881
15289858
15289501
15289361
15289340
15289335
15289325
15285038
15283139
15282439
15280211
15277238
15276347
15275733
15274409
15273554
15272314
15271348
15270645
15270434
15269600
15269152
15266828
15266485
15264268
15259505
15259086
15258755
15257998
15257106
15257104
15257098
15256243
15255543
15254753
15254366
15254364
15254359
15254357
15254194
15252303
15251944
15250609
15250050
15249719
15249403
15249209
15248050
15247186
15246966
15245595
15245594
15244521
15244186
15240547
15239274
15239215
15238891
15238890
15238889
15238888
15238887
15238885
15237924
15237581
15237474
15235133
15234236
15234226
15231857
15231651
15226776
15226766
15226765
15226328
15224285
15223996
15222136
15222121
15222120
15221601
15218576
15218575
15218298
15217974
15217949
15215490
15211883
15211111
15211110
15211107
15208677
15206228
15205751
15205599
15205362
15202051
15202007
15201587
15201425
15200918
15199612
15197505
15197351
15197207
15197014
15197009
15195889
15194650
15191933
15191689
15191687
15191206
15190651
15184872
15184866
15182508
15182438
15181621
15180502
15177502
15177488
15175947
15175945
15173226
15173089
15173085
15172499
15170674
15169983
15168361
15166955
15166270
15165031
15164602
15163232
15162550
15162548
15162061
15161715
15161713
15161686
15161033
15160764
15160243
15157663
15155719
15155137
15151634
15150585
15150118
15150065
15147717
15146555
15146471
15145694
15145162
15145161
15143967
15143935
15143932
15143880
15142683
15141022
15140658
15140265
15138580
15138468
15138364
15138335
15138133
15135833
15133855
15133762
15131409
15131399
15131028
15130279
15128348
15126362
15123581
15122592
15122082
15118760
15117814
15115683
15114608
15114028
15113037
15112354
15110805
15110786
15108417
15107817
15107617
15104297
15102692
15102315
15100958
15100946
15100348
15097869
15097867
15097860
15097858
15094908
15093710
15087397
15087035
15087022
15086214
15086152
15085847
15085592
15085290
15085287
15084986
15084985
15084984
15084982
15084981
15084980
15084979
15084978
15084977
15084976
15084974
15084973
15084971
15084970
15084969
15084968
15084967
15084966
15084963
15084962
15084961
15084616
15084597
15083362
15083335
15082593
15080556
15078988
15077571
15075672
15075664
15073125
15073115
15073105
15073096
15073049
15072584
15069626
15069537
15069114
15066231
15065597
15059921
15059537
15058249
15057684
15057683
15056411
15056168
15056091
15055847
15055843
15055044
15054609
15054527
15053306
15053044
15053038
15053037
15052782
15051286
15051014
15047218
15042293
15041735
15041732
15040033
15039161
15036193
15034301
15033753
15033647
15031596
15030964
15029990
15028961
15028953
15028948
15028947
15028829
15028824
15028321
15027497
15026801
15026790
15026340
15024936
15024931
15022114
15018733
15017660
15017610
15017121
15015602
15015587
15015574
15014353
15014352
15013429
15012974
15011922
15011877
15011753
15010817
15006928
15006921
15003513
15001240
15000938
15000259
14998851
14998677
14997751
14997750
14997207
14997196
14996778
14996746
14994511
14993026
14991585
14991579
14990603
14989611
14989135
14989127
14985588
14983936
14981971
14981965
14981936
14981919
14981578
14981540
14978241
14977849
14977595
14976133
14973750
14972178
14968576
14967465
14967432
14966900
14965832
14961759
14960515
14872245
14871961
14871223
14768739
14767735
14767734
14767582
14767553
14767540
14767473
14764995
14762439
14761910
14758134
14758129
14755996
14760766
14760765
14760645
14760433
14760113
14760080
14751531
14750321
14750167
14749622
14749621
14749620
14749619
14749618
14749476
14749473
14749121
14749036
14747506
14746841
14745390
14745250
14744777
14744733
14743890
14743205
14742320
14737944
14735903
14735693
14732924
14731128
14730581
14730120
14729877
14726700
14726662
14723004
14722685
14722560
14722544
14719054
14718395
14717232
14716431
14716296
14716065
14716058
14716057
14714254
14712212
14711472
14709743
14709735
14708511
14708461
14707728
14707726
14707458
14707447
14706336
14704829
14703755
14703250
20233470
19081804
14697287
14695784
14695779
14695214
14695172
14695158
14692619
14692504
14692038
14691701
14688834
14688470
14687813
14682128
14681723
14681205
14679213
14679123
14676443
14675705
14675704
14674618
14672761
14670235
14669788
14669344
14669328
14669326
14666710
14665608
14663369
14660630
14657708
14657595
14656949
14654955
14654947
14654942
14654905
14654569
14654564
14654266
14653825
14652549
14651215
14651201
14650957
14648783
14648413
14647146
14646584
14642097
14640107
14639600
14639356
14636426
14635240
14629828
14628426
14628094
14627533
14627343
14625861
14624668
14621289
14619513
14619495
14619467
14619466
14614198
14613990
14613582
14613031
14612960
14612914
14612893
14612545
14612490
14612292
14612290
14607730
14607726
14607669
14607668
14607648
14607640
14607639
14606104
14606097
14606096
14605982
14605463
14604996
14604895
14602490
14601545
14601050
14600789
14599992
14599963
14599962
14599612
14599602
14599095
14599083
14598891
14598883
14596699
14595302
14592791
14592659
23573559
14586404
14586255
14585412
14583479
14581380
14581375
14581368
14580692
14580102
14579758
14578647
14576500
14576498
14576497
14576487
14572771
14571813
14571093
14569943
14564637
14562009
14560996
14560157
14559833
14559813
14556925
14555842
14550949
14535878
14535594
14533859
14532975
14531499
14530109
14527303
14526145
14526144
14526127
14523983
14521721
14520708
14520703
14520413
14520282
14519826
14519649
14519641
14519080
14518416
14518215
14518213
14518212
14518211
14518210
14517802
14517801
14517400
14516605
14511408
14508863
14508516
14508139
14508136
14508126
14508125
14508124
14508036
14507635
14506698
14506191
14505145
14502645
14502230
14500389
14500388
13679043
13678692
13130170
13129554
12975669
12975663
12974557
12972517
12971645
12970142
12969792
12969789
12968063
12967377
12964048
12963995
12963650
12962548
12961849
12960962
12957389
12955450
12954141
12950325
12950018
12949733
12947332
12947327
12947321
12947319
12947318
12947065
12946833
12943825
12943815
12943810
12943687
12943622
12941828
12941819
12940069
12938271
12938264
12937141
12936898
12935400
12934664
12933515
12932109
12931440
12931024
12926117
12925907
12924436
12923961
12921608
12920247
12918459
12918458
12918140
12918128
12918127
12918126
12914858
12912968
12911209
12909741
12909740
12909739
12909738
12909737
12909736
12909735
12909734
12909733
12909221
12909220
12908708
12908562
12908138
12907136
12906928
12903756
12903547
12903437
12903435
12902985
12902862
12901235
12900534
12900367
12899095
12895341
12894712
12894573
12894563
12894556
12894518
12894502
12892584
12892583
12892581
12892239
12890991
12890988
12888891
12888824
12885810
12885608
12885454
12884936
12884910
12883735
12883681
12883269
12883268
12883267
12883263
12883262
12883017
12882690
12878815
12878453
12877813
12877750
12874021
12870779
12870734
12866960
12866582
12866581
12866566
12866043
12865934
12865927
12865908
12865470
12861384
12854490
12854489
12853685
12853353
12852770
12852698
12851681
12850474
12848594
12848590
12846008
12842085
12841682
12840799
12839967
12837976
12837831
12833599
12832972
12832415
12831059
12829132
12828523
12828104
12826249
12826248
12826247
12826246
12826245
12826040
12824895
12822136
12821125
12820727
12820310
12820309
12820308
12820306
12819917
12817878
12817479
12816788
12814523
12813647
12813642
12813641
12813640
12813637
12813635
12813633
12813632
12808442
12808437
12808120
12806617
12806614
12802792
12802288
12801044
12800145
12799645
12796048
12795537
12795106
12794752
12794597
12794591
12794254
12794251
12794245
12794242
12794021
12794012
12792776
12792753
12789847
12787014
12785192
12783602
12783599
12783204
12782576
12776028
12775891
12774526
12774455
12774242
12768332
12767057
12761494
12759494
12759238
12757409
12757407
12757156
12755133
12754402
12754400
12754399
12754398
12754397
12754391
12754383
12750293
12750289
12750283
12750238
12749761
12749274
12749272
12749270
12749245
12748427
12747533
12746482
12743865
12743770
12739550
12738744
12738734
12734135
12730869
12727811
12727809
12727601
12725336
12722678
12720104
12718618
12717279
12717278
12717272
12717262
12717261
12714546
12712442
12712434
12711305
12711291
12709065
12706865
12705340
12704043
12703544
12702520
12701807
12701679
12700280
12698181
12697940
12696169
12696069
12693387
12688375
12688276
12688146
12687975
12682729
12680287
12680221
12687011
12685391
12684686
12684418
12683401
12683400
12679948
12679940
12679736
12679733
12679314
12678912
12678868
12678544
12678339
12677264
12677148
12676170
12673738
12673697
12673125
12673124
12673116
12671892
12670518
12667419
12667416
12667120
12664110
12663718
12662145
12661799
12661230
12661188
12660813
12659668
12659113
12658505
12658482
12658405
12658393
12658384
12657965
12657954
12657953
12657951
12657949
12655561
12655447
12655444
12654560
12654442
12654441
12651620
12651607
12650603
12649567
12649563
12649190
12649104
12648693
12647986
12647793
12647642
12647076
12647074
12647073
12647072
12646240
12645815
12645630
12645342
12643012
12642688
12642681
12641820
12636873
12636100
12632066
12631675
12631628
12631597
12631451
12630768
12630765
12630764
12630039
12630033
12622425
12622423
12622420
12622418
12622417
12622415
12622414
12622412
12622411
12622410
12622409
12621828
12619625
12618762
12615714
12613334
12610883
12610882
12609076
12608470
12606950
12605718
12605717
12605716
12605713
12604916
12604915
12604729
12604450
12601933
12600446
12599840
12598343
12594808
12594778
12593846
12592366
12591989
12590317
12588958
12585350
12584914
12584745
12582463
12581049
12579819
12579331
12579320
12579265
12578904
12577234
12577231
12577230
12577229
12577228
12577227
12576921
12575899
12573783
12573755
12571811
12571808
12569311
12569143
12569133
12566911
12566614
12562645
12561067
12560934
12559520
12559193
12559183
12557259
12556976
12556803
12556785
12556242
12556241
12556240
12555988
12555292
12555009
12553373
12553096
12553038
12553033
12552960
12552236
12545153
12544248
12542461
12541052
12540031
12540024
12538487
12537586
12537585
12536083
12535639
12533667
12532471
12532469
12531614
12530087
12530055
12528808
12527944
12527925
12527922
12523594
12522436
12520639
12520637
12518126
12517781
12517564
12516957
12513115
12512917
12508380
12508340
12506475
19570262
12504302
12504222
12504047
12501168
12500832
12500045
12499919
12499918
12499917
12499915
12499913
12499741
12499740
12499282
12498017
12496534
12496533
12495471
12495302
12492191
12492110
12490654
12489583
12489581
12489579
12488743
12488300
12487056
12485464
12484436
12484080
12484065
12484064
12484059
12484041
12484025
12484004
12483152
12481421
12481414
12479710
12479102
12479060
12478670
12476370
12476369
12476120
12469800
12469795
12469206
12468956
12467210
12465731
12465398
12464871
12460462
12459728
12459645
12455059
12454861
12454512
12454511
12454109
12452071
12451037
12451033
12449045
12449037
12448010
12447993
12447688
12447302
12445678
12441321
12441320
12440206
12439582
12438552
12436355
12435910
12435863
12434297
12432282
12432281
12431032
12429993
12429967
12429808
12429655
12429175
12427788
12425453
12424572
12422485
12422314
12422311
12420858
12420610
12420609
12420225
12419447
12418474
12414637
12414502
12410565
12410437
12410436
12410435
12409844
12409832
12409831
12409830
12409826
12409652
12409332
12408985
12408777
12408741
12407726
12406190
12404258
12404064
12401436
12399852
12399802
12399067
12397771
12397770
12392635
12392598
12387668
12386968
12385438
12385004
12384864
12384795
12379307
12378529
12378118
12378115
12378111
12378110
12377966
12377645
12377317
12375048
12374701
12374695
12374694
12373606
12373598
12373299
12372342
12370751
12370740
12370658
12370627
12370533
12365377
12364986
12359775
12359201
12359060
12358243
12353234
12353149
12353143
12351162
12297922
12297769
12297755
12297741
12296752
12271715
12239959
12239632
12239630
12239602
12237281
12235871
12234988
12234614
12233216
12232752
12232490
12230353
12229975
12224019
12206644
12206067
12219004
12219002
12217773
12217307
12217306
12215293
12215291
12214307
12213721
12213350
12213184
12209675
12209674
12209673
12209672
12209671
12209670
12208894
12208159
12205528
12203369
12203120
12203118
12198770
12198767
12197399
12195764
12193860
12192921
12192562
12190170
12189556
12189555
12189543
12187833
12185592
12185230
12185052
12184538
12184020
12183419
12182983
12181237
12175991
12174927
12174919
12174905
12172365
12172036
12171884
12171881
12171872
12171189
12170018
12168113
12167581
12165812
12165811
12165642
12164968
12163695
12163367
12151192
12149301
12146846
12145820
12145425
12145418
12142752
12142751
12142732
12141802
12140283
12139538
12138244
12138236
12138233
12138232
12138230
12138229
12136537
12136423
12134623
12133726
12131783
12131771
12131767
12130928
12127931
12124812
12123481
12123098
12123095
12120267
12120245
12120244
12120242
12120240
12120238
12120232
12120231
12120230
12120229
12120228
12120227
12120226
12120218
12120215
12120213
12120210
12120207
12120206
12120188
12120009
12120008
12120006
12120000
12119563
12119516
12119461
12118027
12117886
12115510
12114435
12111260
12110768
12110500
12110314
12109856
12109802
12109801
12109606
12107836
12107556
12107546
12107376
12107343
12105858
12104046
12099945
12098607
12097290
12097255
12096346
12096319
12094699
12094541
12094335
12094008
12091805
12089997
12088296
12087805
12087459
12086901
12086898
12086895
12085237
12085203
12085186
12085037
12082856
12082617
12082293
12079268
12079267
12077092
12075733
12074463
12072602
12069504
12069503
12068743
12068313
12067216
12065869
12065845
12065097
12065093
12063998
12063831
12063830
12063829
12063828
12063827
12063826
12063825
12063824
12063822
12063821
12063547
12061184
12060845
12057145
12056823
12056709
12056705
12056329
12055719
12055597
12054612
12052216
12051095
12051017
12048629
12045257
12045253
12044508
12037671
12037498
12036421
12032663
12028513
12025194
12024726
12024720
12023792
12023787
12022220
12019406
12019169
12019035
12018989
12017337
12017272
12016522
12021899
12021896
12021895
12021894
12021893
12020670
12020106
12020065
12014658
12014623
12014258
12013694
12011254
12010891
12010299
12007953
12007952
12000222
11998731
11996273
11995439
11995268
11992802
11992801
11992800
11992799
11992797
11990650
11986336
11986188
11986021
11985974
11982705
11981740
11979557
11979003
11978580
11975848
11974476
11972546
11968765
11968759
11967685
11964083
11964081
11962246
11961497
11961486
11960405
11960385
11960211
11959898
11959716
11956909
11956906
11956658
11956596
11956595
11956592
11956587
11955742
11953884
11953853
11953819
11953200
11953187
11952242
11950922
11950811
11950802
11948497
11948142
11948136
11945067
11943709
11942409
11942178
11942011
11938807
11937010
11935313
11935137
11933215
11930875
11930559
11930294
11929816
11928695
11926958
11926386
11925787
11923992
11922556
11923760
11923608
11921523
11920648
11920604
11917487
11916546
11915729
11915728
11915727
11915726
11915725
11915724
11914932
11914644
11914153
11912681
11912167
11911311
11911306
11909004
11908133
11907751
11906855
11901537
11900678
11895915
11895107
11894319
11894125
11894005
11893938
11893937
11893932
11893931
11893907
11893244
11891528
11888932
11888897
11887632
11883385
11882904
11879560
11879306
11876253
11876250
11875725
11875597
11875596
11875595
11875594
11875013
11873667
11822959
11872274
11870779
11870627
11870593
11870516
11870421
11870159
11868368
11867785
11867199
11866987
11862508
11857496
11857384
11857359
11856860
11854690
11854622
11854621
11854616
11854615
11854560
11854545
11854543
11854392
11852397
11852286
11851197
11850897
11850830
11850481
11848467
11843026
11839677
11837002
11836607
11832469
11832446
11832160
11832084
11831609
11830556
11830540
11830538
11825510
11825326
11823707
11820412
11819842
11819814
11819794
11819710
11819260
11819240
11818928
11815996
11814289
11813845
11813619
11813599
11813576
11808136
11807902
11804382
11801751
11801558
11798764
11798705
11797373
11796905
11793625
11793433
11792751
11792150
11792149
11792148
11789026
11786589
11786403
11786397
11783110
11781836
11781662
11780432
11779435
11777214
11776753
11776577
11776488
11774294
11773977
11773165
11772324
11770320
11768814
11768272
11766769
11766544
11766515
11766384
11762810
11761461
11758255
11758254
11756895
11756230
11754917
11754863
11753804
11753803
11753800
11753795
11753042
11752085
11751476
11751474
11751405
11750234
11750233
11748467
11748429
11747327
11746913
11745808
11745456
11745416
11743665
11743251
11743250
11743211
11742040
11742015
11741799
11741181
11741180
11741179
11741178
11741177
11741176
11740666
11737224
11731440
11729853
11729383
11729382
11728800
11728167
11727090
11724360
11724306
11721770
11719088
11716884
11716876
11715777
11713592
11711770
11711767
11710282
11709563
11709276
11708009
11708008
11708005
11707979
11707341
11705860
11704875
11704461
11704320
11702956
11701098
11696983
11696982
11696171
11694525
11692539
11688991
11688961
11687901
11687897
11685556
11685032
11683408
11681259
11677955
11677484
11677475
11674754
11673391
11669597
11668508
11668489
11668482
11668210
11668204
11606410
11606388
11605732
11605158
11604995
11601175
11600815
11600471
11598156
11595869
11595724
11595713
11595074
11595072
11594773
11594284
11593055
11590323
11590322
11590321
11590320
11586103
11586094
11585973
11585769
11585747
11585734
11583287
11579496
11575718
11572668
11572580
11571964
11571948
11571724
11570977
11568326
11562767
11562755
11562745
11562741
11561610
11561609
11561608
11561607
11561606
11561605
11561604
11561603
11561602
11561601
11561600
11561004
11560338
11560155
11558631
11558630
11558629
11558628
11555835
11555612
11555603
11554760
11554136
11544836
11544826
11532670
11531263
11529235
11527697
11527672
11509062
11509056
11526239
11523052
11522973
11522971
11522752
11522750
11522748
11522653
11521183
11520255
11516603
11516199
11513873
11513201
11510033
11510032
11510031
11507078
11506748
11506504
11504793
11504519
11504518
11504378
11504284
11501843
11499693
11497278
11497273
11497260
11496326
11490848
11490847
11490846
11490845
11490844
11490843
11490842
11490841
11490840
11490839
11490824
11490822
11490361
11489836
11489798
11483344
11481834
11481349
11481348
11479845
11476989
11474289
11469683
11469098
11469092
11468856
11467769
11462946
11462943
11462942
11461162
11459285
11459284
11459282
11459280
11459279
11459276
11459275
11459271
11459270
11455484
11455476
11454983
11454803
11451145
11448538
11448279
11448066
11444827
11444473
11444428
11443459
11442251
11441941
11441927
11439698
11437041
11437039
11432628
11430206
11429487
11427987
11425266
11419163
11418607
11418312
11416115
11410867
11406567
11406559
11406531
11404504
11408922
11408799
11408348
11407945
11400168
11406647
11402615
11401612
11401480
11401320
11399406
11398790
11398165
11396427
11396234
11396212
11396207
11396161
11395922
11394008
11392877
11392423
11392421
11391801
11390036
11390017
11389052
11385254
11385253
11385251
11385249
11385248
11385246
11383684
11382703
11382316
11382294
11379357
11379354
11379312
11377651
11376563
11373243
11373058
11373057
11373056
11370619
11368504
11367914
11360677
11358848
11358838
11358795
11355916
11352851
11351180
11350901
11350723
11350436
11347977
11345140
11345135
11345134
11345133
11345132
11345025
11343773
11341787
11340381
11337566
11335092
11334891
11333786
11332152
11331476
11331475
11331474
11331445
11331321
11329936
11329788
11326696
11326695
11326648
11326647
11323508
11323507
11323314
11323152
11320054
11319909
11319321
11319291
11318263
11316209
11315094
11314019
11313805
11313791
11309645
11309441
11309327
11309315
11307154
11307097
11307092
11301841
11300494
11300493
11300473
11299782
11297271
11295060
11295057
11291932
11291931
11291930
11291563
11291558
11291390
11291097
11291084
11291083
11291072
11288952
11279610
11286834
11286473
11285953
11283940
11283543
11283541
11282796
11281921
11280821
11280764
11280733
11280538
11280537
11279526
11278805
11276380
11276379
11276022
11275707
11272218
11270888
11267993
11266395
11266389
11265073
11260096
11259457
11259367
11259105
11258776
11258321
11256843
11255521
11252190
11251370
11249709
11249079
11249065
11249064
11249034
11248065
11246593
11246351
11245424
11244980
11244331
11244258
11243547
11242914
11242647
11241567
11238683
11238189
11237751
11237215
11236777
11236272
11234897
11234885
11232017
11231995
11231392
11220911
11216453
11216431
11212254
11206832
11205897
11205287
11204661
11202285
11202284
11202198
11202197
11201392
11200146
11200145
11197871
11197273
11196193
11196152
11193912
11190613
11190527
11189981
11185711
11185477
11208729
11207041
11180889
11180877
11180876
11180574
11180450
11180079
11179830
11178702
11173548
11172947
11172670
11172597
11171557
11169959
11169957
11166586
11164117
11163110
11162037
11159909
11157856
11156648
11156628
11156232
11146780
11154172
11153785
11150907
11150902
11150764
11149048
11149046
11149045
11148019
11147814
11145298
11145297
11145216
11144946
11144793
11144522
11144148
11144107
11142685
11142532
11142526
11142479
11142140
11142138
11139822
11135429
11135324
11135322
11135321
11135320
11135319
11135318
11134207
11134206
11135316
22323255
11128566
11125940
11121652
11120307
11118470
11115946
11115825
11115600
11115575
11115536
11114725
11113097
11107451
11106121
11106115
11105699
11104417
11103712
11102889
11102566
11101541
11101540
11100987
11100374
11097231
11096460
11096450
11096345
11094919
11097723
11092988
11092111
11091610
11089387
11088049
11086439
11086415
11085530
11081574
11081453
11079793
11078801
11077592
11077498
11077494
11077487
11077483
11077482
11076651
11075994
11075991
11075987
11074885
11074062
11072167
11072166
11071688
11068508
11062751
11062709
11062701
11061613
11060735
11059730
11058871
11058865
11054395
11051691
11051689
11050472
11045430
11044643
11043816
11040453
11039519
11039477
11039467
11037054
11036898
11036292
11036132
11034810
11034467
11034103
11034087
11034044
11030605
11029487
11025248
11023562
11023561
11021485
11020907
11020905
11020903
11020901
11020899
11016661
11016659
11016006
11015084
11014130
11014129
11013356
11012299
11008718
11007513
11007227
11007225
11007144
11000634
11000633
11000615
11000613
11000612
11000611
11000610
11000365
10999740
10999733
10998724
10997222
10996726
10994629
10993648
10993424
10989980
10986966
10986556
10982633
10982631
10982627
10982594
10982586
10981015
10981014
10980945
10980943
10977109
10976244
10975866
10975710
10975709
10972974
10970068
10968852
10967930
10965023
10963196
10962538
10962434
10962001
10961372
10959360
10958597
10958327
10958214
10956390
10955876
10955861
10955772
10955735
10955598
10954185
10953335
10952405
10952404
10951421
10950840
10950464
10950144
10950061
10950039
10950037
10948735
10948732
10948656
10945955
10945029
10945025
10942980
10942443
10942118
10942442
10942440
10938395
10939864
10936681
10935800
10935512
10935470
10934871
10934041
10931589
10931047
10931017
10930502
10930481
10930618
10928088
10927938
10927148
10926834
10928807
10917547
10917540
10925481
10919048
10918198
10917480
10916756
10923099
10923016
10922411
10920984
10920491
10920280
10913224
10911715
10911615
10909476
10909469
10907950
10907780
10905674
10905561
10904884
10901377
10900262
10897674
10897212
10895197
10893442
10892054
10891550
10891528
10891365
10890028
10885946
10885598
10882966
10881935
10881932
10881930
10878450
10877417
10877289
10876224
10875462
10873061
10872981
10872430
10872429
10872428
10872427
10872426
10872425
10872424
10872423
10872416
10872414
10870164
10867458
10866312
10866280
10866272
10865276
10863063
10862512
10862441
10862198
10859317
10861313
10857901
10856688
10856067
10854561
10854542
10852640
10851081
10850439
10847759
10848118
10840305
10839297
10839289
10836999
10832437
10830299
10830140
10829519
10829315
10825129
10824692
10824687
10823003
10823002
10822373
10822130
10818590
10817498
10817437
10817332
10816627
10816343
10815119
10811997
10811991
10811982
10811472
10811371
10810347
10810010
10808366
10803831
10799310
10797965
10798901
10795835
10793087
10791234
10787083
10781977
10781373
10778991
10778162
10777178
10777010
10776880
10773876
10770643
10769645
10769634
10769633
10769575
10769574
10769572
10769297
10768705
10767785
10767715
10766447
10766343
10765130
10765123
10766191
10766180
10762639
10762604
10762595
10762115
10761690
10760829
10757123
10757026
10752993
10750666
10750379
10744128
10743396
10741725
10739961
10741306
10741304
10738609
10737712
10737382
10734643
10734642
10734640
10734639
10734638
10734637
10734636
10732297
10732294
10732293
10732292
10731472
10732768
10732764
10728712
10722037
10720829
10720480
10720068
10719845
10719365
10718949
10717227
10714630
10709909
10708945
10707930
10707928
10707925
10707583
10703778
10701607
10700886
10699930
10698482
10698473
10697638
10697625
10695988
10694645
10693162
10691999
10691987
10691219
10690540
10690396
10686541
10682684
10680837
10673995
10673529
10672841
10670826
10668494
10667595
10667204
10666373
10660803
10660744
10660490
10659590
10658530
10656956
10657949
10656099
10653979
10653140
10646228
10644462
10643735
10642079
10638705
10637261
10638974
10638554
10638048
10638047
10638044
10638042
10638041
10636070
10635450
10636353
10632362
10632358
10631359
10631118
10631469
10630172
10628326
10626197
10626195
10624710
10624385
10624116
10623670
10623651
10620518
10616684
21445743
10615938
10615933
10615932
10615931
10615369
10615098
10612968
10612832
10609819
10602801
10601579
10606911
10606909
10604096
10601585
10601546
10601529
10600514
10600488
10599631
10598554
10597403
10597402
10596944
10596328
10554376
10554036
10595748
10594206
10590668
10586628
10589791
10585586
10585578
10585576
10584794
10582692
10579847
10541354
10540649
10576385
10575908
10570944
10574334
10573201
10570912
10570339
10570337
10561277
10561215
10566154
10565771
10565357
10565267
10562359
10561305
10560410
10560409
10560390
10557327
10556439
10555999
10555172
10552330
10551227
10550836
10550827
10546833
10545726
10545724
10549093
10548352
10547197
10547196
10547195
10547193
10544490
10541971
10537956
10537351
10536321
10536171
10535205
10534572
10533475
10527614
10526028
10522306
10522052
10522050
10522044
10521973
10521972
10521065
10520930
10520923
10520377
10517912
10515542
10512938
10512104
10509949
10508477
10508123
10505759
10505717
10505546
10503150
10503148
10503146
10503143
10502315
10501910
10498890
10493968
10492360
10491423
10489910
10488596
10487839
10487520
10487616
10487548
10487547
10486610
10486373
10485075
10484975
10484017
10482707
10482694
10481119
10481775
10479724
10479227
10478644
10476214
10473729
10473973
10473862
10473098
10470321
10471535
10470884
10470520
10470179
10470177
10470176
10470175
10470174
10470172
10470171
10468306
10469042
10468299
10468292
10467505
10466341
10465343
10464348
10463768
10462670
10462539
10461418
10457335
10457334
10457333
10457331
10457328
10455908
10454945
10453145
10457902
10455130
10452696
10452684
10452260
10452205
10449979
10449978
10449976
10449975
10449974
10449972
10449971
10449970
10450770
10449921
10449827
10449826
10449825
10449824
10449823
10449822
10449820
10449819
10449818
10449817
10449815
10449814
10449812
10448327
10448285
10448129
10447573
10446965
10445844
10444810
10443271
10442915
10442381
10441008
10440999
10440189
10437774
10436846
10436844
10436842
10436841
10436840
10436839
10436837
10436834
10436833
10436830
10436829
10436828
10436823
10436821
10436820
10436817
10436814
10436813
10436812
10436811
10436809
10436808
10436807
10436805
10436803
10436801
10436800
10436799
10436798
10436793
10436791
10436790
10436789
10436788
10436784
10436783
10436782
10436780
10436775
10436774
10436773
10436759
10436680
10436311
10436240
10433620
10433520
10433189
10433139
10430390
10430385
10430384
10430378
10430313
10429977
10429976
10429702
10427654
10427457
10426663
10425312
10424789
10422555
10421536
10420525
10419716
10417562
10416883
10416688
10416617
10415878
10415876
10415874
10415873
10415872
10415870
10415869
10415866
10415865
10415864
10415858
10415857
10415856
10415855
10415848
10414697
10413754
10413417
10411143
10408907
10408850
10408405
10407947
10406263
10405349
10404134
10404129
10404069
10404064
10401749
10401742
10401733
10399785
10398934
10398932
10398904
10398903
10396317
10396313
10392898
10390740
10389686
10389330
10388102
10385719
10385366
10383907
10383580
10382724
10382048
10376382
10375591
10374842
10374689
10372940
10372419
10370693
10370687
10370651
10370410
10369980
10365885
10365829
10362809
10362344
10362330
10360221
10360220
10360219
10359358
10357914
10356699
10356075
10355571
10354843
10353747
10353750
10348928
10348828
10341297
10340887
10339669
10338905
10336818
10335557
10331487
10331219
10328172
10328169
10327579
10326030
10326029
10323871
10323357
10319914
10235580
10235532
10235466
10235206
10235203
10235084
10235083
10235082
10235081
10235080
10235079
10235078
10235077
10235076
10235075
10235074
10235073
10235072
10232159
10232158
10231847
10231841
10231656
10228851
10228847
10228846
10228761
10228759
10228758
10228757
10228756
10227928
10227444
10226545
10226533
10225458
10225456
10225324
10224588
10223733
10221341
10221814
10220513
10219051
10218465
10218453
10218452
10217065
10217035
10216507
10216504
10214854
10214082
10212226
10210643
10211424
10211419
10211418
10210927
10210540
10210345
10208958
10206478
10206479
10205291
10202066
10201454
10200331
10199458
10198261
10198257
10194554
10193333
10188906
10101463
10100786
10100716
10100711
10100698
10097743
10096564
10094247
10092134
10090408
10090407
10088624
10088562
10087892
10086813
10081492
10080616
10080603
10077155
10077228
10076778
10076729
10075464
10075463
10074656
10074652
10070951
10070968
10070285
10069471
10067905
10066952
10066451
10065510
10064755
10063743
10052294
10052247
10051796
10050105
10050982
10049697
10047695
10037301
10037272
10030424
10030414
10030405
10029438
10026447
10026446
10026445
10026444
10027410
10027337
10027326
10027318
10026857
10026856
10025881
10025831
10025450
10024694
10024124
10023684
10021685
9988227
9987514
9987495
9974029
9973818
9952116
9951952
9951934
9951931
9951849
9935156
9934826
9933690
9931879
9931877
9931872
9931651
9931650
9931396
9931388
9931387
9927304
9926293
9924068
9922714
9918209
9918199
9915907
9915729
9895049
9892110
9891528
9891464
9889801
9889060
9888665
9885381
9885835
9884748
9884731
9883907
9882914
9882910
9881333
9880774
9880773
9880772
9880769
9880768
9878544
9870899
9870731
9869513
9869510
9867251
9866890
9865557
9864424
9863592
9863489
9858808
9860477
9858885
9858772
9857110
9855703
9855271
9854494
9853701
9853517
9850059
9849582
9849431
9849429
9847620
9841966
9840859
9840168
9839733
9838904
9836710
9836095
9834413
9834378
9830627
9828655
9828210
9827525
9826136
9825482
9824858
9824652
9824361
9824353
9822855
9821200
9821177
9821175
9821174
9821173
9820742
9820740
9818081
9817043
9816542
9816541
9815650
9813391
9811317
9808535
9808507
9807701
9806841
9806467
9802880
9799930
9799749
9799138
9798799
9798798
9798766
9797822
9795966
9794306
9794172
9793206
9793031
9792903
9792901
9792898
9792897
9792896
9792895
9792894
9788535
9788440
9787205
9783792
9781666
9780986
9779627
9779625
9776412
9773005
9772998
9772421
9771488
9772077
9772067
9769127
9767968
9766679
9766646
9766641
9762188
9761121
9758871
9758731
9757202
9756022
9756019
9756018
9755878
9754660
9754737
9753500
9752859
9752518
9750959
9749848
9747820
9746220
9746165
9745081
9745080
9745079
9745078
9745077
9745076
9744345
9742926
9740550
9740547
9739011
9736803
9737888
9736908
9735394
9731481
9725049
9720474
9718787
9714055
9713361
9706141
9717985
9717818
9717795
9717785
9715998
9712562
9711954
9711896
9710368
9707831
9707068
9706163
9706132
9703910
9703814
9703641
9702405
9701206
9700949
9699525
9698533
9696930
9695745
9691893
9685549
9684151
9684148
9684146
9684110
9684109
9684107
9684106
9678612
9671958
9671957
9671956
9671951
9671950
9670870
9667526
9667524
9665482
9663429
9662244
9661918
9652792
9635804
9650557
9645776
9641968
9641928
9641888
9641887
9641886
9641885
9641884
9641882
9641456
9640218
9639120
9638443
9632157
9629915
9629639
9629517
9629506
9626797
9626054
9614068
9624529
9625179
9624256
9572859
9622089
9592127
9617353
9615765
9615763
9615721
9615159
9560268
9538137
9538122
9613452
9613128
9613127
9612618
9602008
9609096
9608840
9600293
9600093
9565114
9589426
9586823
9591160
9591133
9589807
9588190
9585062
9581659
9581160
9579843
9579190
9563904
9563882
9516910
9577627
9577039
9577034
9577033
9576631
9575696
9574824
9571511
9568642
9568468
9568186
9568099
9567641
9566785
9566559
9564295
9563482
9552777
9551619
9551105
9516449
9548608
9548687
9548679
9548678
9548664
9548661
9548660
9548659
9548658
9516401
9472115
9537720
9537202
9537201
9533774
9529672
9529487
9527219
9526524
9523525
9520091
9520090
9520085
9517744
9479038
9515523
9512120
9510143
9510139
9510131
9501815
9500216
9499945
9465096
9442123
9442121
9499186
9496909
9496907
9496523
9494416
9494414
9491135
9443997
9443996
9443991
9443990
9443989
9443988
9443987
9443985
9443984
9488584
9488524
9486819
9486777
9485031
9485028
9482108
9480838
9476810
9476770
9472599
9468416
9466488
9464514
9464512
9464343
9464341
9461693
9460776
9405760
9405759
9432648
9348584
9458100
9458098
9457188
9456949
9455800
9435306
9452137
9451671
9449598
9446130
9444549
9441742
9436871
9436859
9436858
9436857
9436855
9436373
9434156
9430178
9428370
9428539
9428227
9427790
9427770
9427019
9427018
9427017
9425327
9426054
9422100
9422563
9422075
9419410
9419407
21374465
9414662
9408755
9413214
9402120
9401997
9393568
9392617
9391790
9388510
9387030
9387029
9373592
9369885
9365135
9364309
9364215
9362161
9361591
9361092
9361090
9358946
9357801
9356499
9382533
9382500
9347857
21590256
9342558
9339931
9324142
9324130
9307274
9380827
9336791
9333017
9322675
9322541
9322532
9308706
9308613
21528279
9311612
9294530
9294269
9293784
21590167
21590158
9287993
9287985
9279506
9271656
9219653
9377544
9259404
9815813
9567395
9387020
9370100
9342571
9332689
9326163
9311445
9307737
9300739
9300738
9300737
9293758
9288150
9288128
9282269
9278646
9260821
9260200
9260197
9247480
9247432
9242439
9242433
9247297
9247290
9247282
9230209
21528194
10436939
10409101
9498162
9480527
9446955
9445637
9411209
9372373
9329593
9282122
9276873
9276872
9276871
9276870
9276867
9276865
9276863
9261631
9261609
9253508
9252715
9252680
9251889
9251127
9246047
9242339
9240943
9236924
9230864
9225919
9225915
9211494
9211490
9211489
9211488
9210355
9202539
9190895
9185703
9189768
9178771
9177458
10497622
9815776
9439147
9322121
9220428
9212814
9212804
9206985
9199903
9196157
9188279
9181238
9177511
9172000
9168704
9198687
9178823
9244986
9174057
9175881
21533474
9498902
9419908
9254243
9234636
9233522
9233516
9224409
9203945
9177691
9176562
9174600
9174130
9168084
9165320
9163700
9150155
9147342
9143908
9143059
9140390
9107656
9108445
10168763
9100651
21533444
9815717
9209960
9209957
9209952
9209950
9202675
9202670
9197537
9196438
9194475
9158191
9134530
9124153
9122868
9098646
9094151
9091646
9096646
9121761
21533423
9834345
9834336
9153984
9138657
9137981
9137477
9137433
9137410
9125864
9121157
9121154
9097015
9088948
9084073
9080118
9079600
9060526
9057184
9041258
9041201
9070877
9024708
9033465
9045463
21533370
9127178
9127177
9127176
9127175
9127174
9127173
9127172
9127171
9127168
9075204
9071173
9059324
9058294
9052431
9051867
9040998
9037243
9024307
8995078
9066724
9033634
9033623
9012839
9117804
9094748
9069304
9000577
21533362
19679921
18493433
16320473
16285100
10464647
10388042
9739820
9587389
9587388
9587386
9574186
9547680
9547676
9480467
9438605
9438604
9438603
9438602
9438601
9438600
9438599
9438598
9438597
9438596
9438595
9438594
9424918
9424861
9408502
9400944
9398995
9383573
9383346
9376260
9364657
9343829
9334471
9328147
9324171
9310235
9297021
9295982
9263819
9263818
9263816
9254269
9252195
9232330
9220290
9206486
9187444
9166944
9166939
9133101
9130345
9130344
9129118
9121943
9101416
9086544
9076619
9058159
9052417
9043021
9038124
9028136
9020484
9001550
9000606
9000389
8996540
8996137
8994980
8993978
8993792
8988179
8981517
8981503
8976945
8973426
8980184
8957088
21541631
9334486
9027659
9024823
9014464
9013279
9013275
9001347
9001195
8985034
8980403
8979078
8979062
8968085
8954806
8931668
8945626
8914509
8901857
21594537
9387291
9128490
9061071
9061066
8979775
8969983
8960077
8956128
8953600
8950667
8942546
8942545
8942539
8938906
8937492
8922214
8912546
8912532
8908394
8895737
8895719
8885826
8947526
8895530
9229316
8968868
8968863
8946684
8943690
8937021
8930563
8921706
8913725
8898161
8895683
8894681
8888710
8887043
8886044
8886043
8886042
8886041
8886040
8886039
8886038
8886037
8886035
8886034
8886032
8873528
8862378
8855744
8813121
8898311
8797514
21594491
21541539
21541526
9816340
9816323
9216099
8977920
8965389
8950756
8902402
8895999
8884810
8884809
8884808
8884807
8884806
8884805
8884804
8884803
8884802
8884801
8878462
8876889
8876803
8854822
8854821
8813269
8792713
8780405
8756907
8756901
8827043
8780719
8752209
8797870
8797868
8706028
15045267
9275659
8896787
8886824
8886634
8872523
8869304
8829184
8797884
8768685
8765178
8761376
8759672
8751604
8751588
8751580
8695354
8681308
8681306
8681305
8681304
8681303
8681302
8681299
8681298
8681296
8760600
10765223
8869807
8869091
8835889
8823660
8790853
8783329
8704870
8694562
8693427
8686797
8686728
8678005
8637040
8665497
8637600
8992507
8992398
8875534
8862512
8826609
8807362
8807360
8781933
8766950
8766529
8758008
8743371
8696770
8691618
8691613
8678200
8669463
8664121
8662403
8661216
8661181
8654135
8645577
8645081
8645045
8640236
8638548
8638018
8647623
8651908
8649101
8635856
8621252
9166524
8965372
8965352
8965345
8928909
8876900
8799425
8799420
8799418
8773262
8743923
8740405
8740402
8726178
8689132
8685859
8685857
8685856
8673090
8651751
8651401
8645025
8641983
8636736
8630289
8630275
8613068
8613066
8685124
8861158
8620499
8620534
8925905
8920689
8853239
8830339
8830333
8830332
8830326
8805922
8776607
8704058
8666926
8646922
8633925
8623061
8623060
8623059
8623058
8623057
8623056
8623055
8613012
8611434
8607861
8814961
21544381
10846568
10401100
10401096
8820458
8820445
8783327
8720668
8714227
8714226
8714225
8714224
8687151
8687143
8687122
8687107
8661833
8661832
8640773
8638961
8633492
8611392
8608916
8604907
8604906
8604235
8602613
8600960
8598364
8616755
8552160
8552159
8552158
8621226
21544363
21544358
9816165
9064002
8808433
8664055
8656031
8656024
8656022
8639722
8632746
8625455
8609057
8607535
8601387
8599583
8597514
8597508
8564959
8562344
8575846
8553063
21594308
21544325
12118565
12118546
11012204
9382432
9382429
9382419
9109499
9101836
9064134
9001925
8996557
8991199
8963831
8958181
8958180
8927621
8927616
8927612
8927583
8900916
8893354
8893353
8893335
8893333
8884811
8851940
8850436
8850216
8834768
8824356
8813462
8813062
8806189
8803707
8803695
8776168
8770462
8726623
8711611
8695163
8672751
8669804
8642045
8598510
8571901
8570132
8570131
8554969
8554139
8545688
8544466
8536877
8536876
8536861
8536860
21552978
16696030
9053977
8849289
8845483
8824751
8775092
8708397
8708395
8708393
8634663
8634662
8584728
8548218
8539259
8538161
7588298
7501349
7493369
7493340
7493339
7591227
21597866
9815939
8903988
8741776
8669843
8669828
8635074
8635069
8589035
8567399
8564346
8534545
8532652
8532649
7595736
7591914
7585527
7557150
7490604
7487211
7487131
8620410
8620409
7553647
7666917
7666916
7575607
7589440
21552917
21552910
16696024
8924741
8770771
8750644
8684629
8589018
8581347
8577684
8577677
8577674
8577673
8574338
8555340
8554673
8545606
8536897
8535636
8535623
8535622
8535621
8535618
8530835
8529768
7671264
7671233
7660252
7660251
7660249
7660248
7555419
7547227
7544921
7544919
7487707
7558455
7558437
7665620
7476726
7665222
7553603
8751246
8751243
8751240
8751239
8625176
8574715
8572621
8572592
8562625
8562322
7661155
7641198
7637957
7637950
7577124
7577120
7554069
7485192
7485191
7485187
7635904
7627976
7635566
8528743
7648172
7648165
7648139
7638764
7638738
7634246
7632143
7629480
7598300
7594766
7579563
7562141
7544963
7492819
7479677
7478955
7586589
7606715
7601558
21597782
8745351
8586381
8562994
8559977
8527704
7797022
7677425
7630002
7629994
7619616
7611198
7609530
7597479
7590583
7578386
7577786
7560834
7559078
7552463
7549740
7548725
7543165
7541236
7666483
7790110
7655751
21556653
8719095
7793999
7791356
7791350
7670139
7655337
7653307
7646915
7645583
7642975
7642968
7609319
7605581
7556816
7544144
7768651
7768634
7745774
7743492
7726698
21556647
21556638
7797131
7797130
7795754
7733544
7724750
7677587
7659445
7641030
7638997
7616537
7602777
7598413
7537236
7740289
7535184
7721737
8644365
7745821
7740329
7723275
7717940
7624304
7624298
7622945
7622938
7622936
7612763
7576300
7545308
7537904
7536691
7889490
7889489
7889472
7860145
21556580
8678722
7895567
7887797
7880719
7866999
7866995
7853419
7796197
7796020
7772271
7757305
7754634
7754633
7754622
7730480
7717777
7716140
7698709
7550106
7540816
7845688
8568330
7882388
7882218
7852126
7851556
7848081
7844984
7844979
7835595
7830119
7818115
7786820
7781849
7774563
7708049
7545050
7531967
9638240
9480194
8867879
8850025
8844821
8768088
8768087
8698741
8580533
8578223
8540344
8000995
7900570
7890218
7881926
7874567
7840313
7828278
7826162
7819023
7818001
7804972
7800337
7791482
7787209
7775401
7774757
7749237
7728350
7728341
7718985
7709662
7704059
7698152
7697977
7617264
7610458
7599790
7576738
7551261
7536286
7536026
7529527
7839520
21559722
21559710
7978000
7977161
7969314
7969313
7960240
7954443
7884585
7874278
7851144
7849862
7818708
7704039
7697894
7632759
7599109
7538209
7527753
7954397
21607521
7962312
7947103
7947080
7942732
7879614
7873766
7872711
7872689
7872670
7859757
7848693
7846916
7846018
7846017
7846016
7846015
7846014
7846013
7846012
7846010
7846009
7827892
7712996
7532931
7531335
7531334
7531333
7531332
7530041
7974428
7954360
7932811
7926020
10155277
8084602
8082092
7944488
7943597
7940184
7934070
7923788
7868945
7868938
7849153
7820475
7529670
7528080
7927884
8080735
8080734
8080718
8080064
8079951
8079945
8067335
8065147
8065144
7979086
7963799
7956459
7948318
7944451
7944420
7939174
7895586
7838109
7809022
7730910
7609706
7521272
8083109
8086935
8060360
8091056
8091242
8054272
8050816
8047987
8033121
8002181
7953357
7953356
7947637
7947636
7947632
7947630
7806916
7806915
7806913
7519820
7519417
8033071
8026879
8208269
21559554
8208970
8208522
8058063
8031168
8020665
8014014
8012983
7959582
7949264
7937700
7917843
7538290
7523040
7518883
8025484
8206673
8199990
7515860
8210255
8207548
8204039
8198971
8194712
8182765
8073643
8067362
8063617
8044610
8002626
8002625
7954871
7946991
7932341
7930777
7514493
8185597
8168108
21607400
8207288
8194199
8180010
8174413
8168992
8049107
8022755
8014111
7988060
7956694
7949259
7912488
7910704
7716426
7522067
8145277
8157353
7512537
12616305
8165535
8165471
8158861
8154964
8143763
8141110
8082959
8071575
8071571
8061340
8061339
8020344
8020343
8019368
7912665
7516203
7512810
8137263
10146434
8314343
8190721
8160660
8129601
8123488
8061389
8013812
7914459
7817097
7510116
8313359
8313317
8277951
8311654
8306271
8195643
8195641
8195639
8174313
8165831
8139121
8139120
8121388
8022098
7910839
7908065
7907464
7515430
7511183
8299518
8275493
8288629
21607324
8313101
8313100
8304551
8275439
8270443
8207049
8204535
8204534
8204533
8194900
8185878
8161897
8146530
8142155
8137700
8132137
8115787
8108373
8032961
7999430
7954987
7954986
7954985
7954984
7954982
7954981
7954980
7930960
7924811
7923559
7911321
7908996
7895219
7894336
7880768
7875394
7856240
7825320
7825319
7825318
7775133
7775126
7733600
7703527
7531530
7529956
7509063
7508687
8252474
8298929
8297429
8282261
8269631
8269629
8262841
8260363
8253361
8252715
8249918
8153721
8153589
8121700
8119643
8118082
8113631
8113625
8113623
7509008
7506010
8149645
8244812
8413467
8412180
8402503
8284635
8280635
8268766
8240890
8239695
8233283
8221640
8217592
8217587
8163598
8157474
8135497
8123896
8123894
8119207
8117633
8092921
7693336
7507450
8116075
8406987
8226143
8402651
21573412
8412160
8292812
8270233
8270232
8270231
8270230
8256479
8250066
8244108
8215487
8104092
7903658
7508319
8375934
8212408
8373420
8373388
24352145
8407563
8403722
8370173
8302799
8302789
8267397
8240998
8239528
8230832
8218880
8217383
8056126
7693618
7508110
7690213
8409575
8407556
8406311
8406305
8402064
8398857
8393501
8393050
8373246
8373245
8373244
8373235
8328410
8210989
8174961
8105003
7691373
7689488
7687590
8319169
8394150
8392651
8362212
8361970
8355920
8347787
8344588
8338163
8330348
8328242
8319214
8311642
8415462
8508352
8504421
8389240
21573647
8519344
8495407
8490911
8409076
8358216
8353299
8322020
8104169
8103783
7685584
8317019
7685327
8479469
8479461
8335303
8513440
8387464
8387509
8514068
8504490
8493302
8483870
8483869
8387763
8386784
8332123
8324506
8317910
8317885
8261865
7684953
7683868
8453569
8505490
8501544
8501356
8494995
8494601
8471445
8384066
8384065
8102544
8102543
8099561
7747020
7683577
7682052
8466482
8449599
8515583
8515582
8472160
8460089
8460088
8451039
8448851
8444083
8441267
8439965
8383029
8426376
7679052
8491131
8491130
8479169
8455966
8454918
8454917
8454916
8454914
8449644
8434639
8431855
8431849
8431848
8430098
8427410
8384380
8384235
8382114
8381655
8349438
8318495
8098623
8094952
8422624
10912065
8507542
8498785
8493388
8489964
8485645
8476207
8471324
8455344
8453928
8446769
8438511
8437558
8437556
8435370
8433536
8422302
8422283
8422277
8419910
8418703
8418225
8416729
8400676
8389232
8383514
8380314
8356381
8349068
8348533
8307239
8280369
8252218
8221199
8202814
8166883
8123942
8095802
8093555
7933859
7905675
7905674
7693532
7687486
7686019
7680512
7526630
7518709
7511473
1458479
1289417
1475628
1473253
1463340
1463339
1463336
1463335
1463334
1451978
1449117
1423316
1363899
1363635
1334279
1299231
1283863
1283349
1281798
1428228
1330937
21584596
1471391
1462971
1448048
1443045
1442684
1364229
1361525
1338984
1300550
1295478
1423248
1394198
1394036
1459525
1442749
1441683
1435699
1435695
1435099
1426302
1417488
1401070
1385001
1360824
1306326
1306322
1499946
1528048
1525322
1520587
1518751
1515982
1511394
1444240
1434937
1434927
1429870
1401832
1401831
1391733
1355779
1355659
1324787
1285222
11648615
1500222
1642201
1630814
1530331
1530292
1527450
1509287
1503487
1488833
1434027
1421168
1404961
1393475
1393474
1359630
1332007
1642016
1515658
1514830
1508144
1503402
1380997
1380634
1380421
1357725
1354844
1319859
1319829
1635518
1608975
1519231
1535051
1525400
1517657
1502530
1380476
1378032
1376738
1375785
1356420
1317361
1573662
1633773
1618697
1591321
1580778
1561324
1434392
1391698
1377480
1376656
1349189
1523710
1544114
1567904
1618147
1613307
1607249
1607209
1589710
1575890
1557651
1557650
1557645
1550278
1521668
1374280
1372533
1351511
1587372
1596869
1540887
1317746
1347515
1576222
1606411
1606410
1543394
1540854
1281060
1561055
1537615
1735084
1739620
1735353
1583353
1555749
1441330
1395920
1347773
1346566
1346097
1329210
1316418
1314766
1736340
1641392
1632977
1628366
1628365
1591068
1589255
1583067
1553375
1553366
1551367
1549090
1548874
1543647
1538276
1537077
1535448
1530783
1528921
1513800
1513799
1503802
1502477
1485907
1480078
1468720
1447037
1444151
1442294
1437651
1385247
1381096
1377557
1372736
1372713
1371087
1364280
1362900
1338365
1335360
1330387
1327320
1327319
1320033
1309358
1300718
1300716
1298049
1292652
1287744
1284454
1280365
1279779
1959986
1824124
1962623
1962622
1960554
1933884
1784090
1778766
1764370
1741644
1726222
1683767
1683766
1662409
1683561
1945392
1931612
1837224
1820014
1820011
1797067
1787333
1780323
1770935
1760697
1725254
1682039
1663781
1805301
1961186
1938541
1930966
1929447
1925950
1795132
1785146
1770697
1687245
1681794
1668625
1666288
1660910
1660909
1657839
1654194
1873776
1679045
1946316
1946312
1944204
1944163
1932543
1932541
1833042
1820003
1813699
1795424
1771247
1718529
1716000
1682994
1661771
2072149
1944152
1928991
1908666
1908654
1880437
1860169
1773717
1651876
1650467
2065320
1862800
1676477
1712758
2061121
2049735
1960894
1908843
1896821
1896815
1855689
1829883
1776915
1713754
1712878
1678888
1653400
1646177
2064602
2046686
2044191
1929200
1886576
1850375
1715838
1681888
1680205
1654467
2040534
1875764
1875761
2015568
1714964
2040477
2035087
2035075
2028950
1875897
1862066
1857030
1791319
1751814
1709347
1679138
1668287
1651557
1646989
2018521
1901241
2067088
2065547
2051063
2015923
2015920
1873499
1870574
1855775
1855772
1848949
1707836
1707835
1707554
1672452
2064319
2047559
2041868
2039968
2013431
2003987
2003745
2000935
1947204
1886892
1886882
1886881
1851708
1850643
1714156
1710674
1672628
1672042
1673269
1866474
2013049
1993548
1993539
1992925
1992529
1992526
1988113
1985049
1958849
1709154
1709152
1707959
1706672
1674290
1985741
1845960
18796806
2046383
2033321
2024931
2006330
1994384
1987845
1987495
1987494
1985396
1984331
1942900
1942899
1917512
1890143
1878892
1875608
1869276
1859901
1851590
1845788
1843146
1842829
1835599
1826974
1824810
1819361
1817818
1795002
1793954
1776373
1772194
1770322
1751946
1744454
1744453
1744452
1744451
1744441
1744440
1744439
1744437
1744436
1744434
1726842
1725573
1723534
1720884
1720800
1714983
1704633
1703039
1685609
1679759
1671614
2285582
2094723
1702757
1978920
2265410
2290216
2287726
2269528
2269526
2269520
2257202
2239802
2127424
2123126
2121912
2084010
2078794
2078793
2078789
2078788
2078787
2078786
1966200
1964102
1963907
1706633
1706632
1703975
2274956
2228307
2224857
2224768
2251460
2279656
2279641
2237773
2226098
2225322
2208167
2208145
2170014
2135640
2101420
1698685
1698728
2273661
2262858
2230002
2224466
2220732
2172194
2152626
2131038
2125254
2092143
2086060
2086001
1977468
1702063
2237847
2237845
1700495
1700494
2394510
2395372
2389747
2379791
2278735
2235963
2232175
2217730
2211210
2211209
2118336
2091085
1706918
1707085
1695834
2077506
2389957
2146849
2132388
2116565
2086118
2081932
2081930
2081929
2081926
2081925
2081924
2081923
2081922
2081921
2081919
2081918
2081916
2081915
1964472
1964470
1710501
1700122
1695835
2212836
2365502
2402078
2390470
2381903
2381902
2368987
2286776
2251214
2230667
2202801
2164768
1708317
1701858
2191765
2147881
2250529
2351483
2161801
2160323
2378821
2377834
2376445
2370693
2359985
2355747
2345711
2344806
2195363
2186957
2162402
2161789
2140933
1966706
1697055
1695558
1693475
2391445
2332902
2335387
2335385
2372735
2364777
2343039
2335005
2191168
2183284
2163940
2161691
2111548
1695229
1693463
2323846
2317816
2157670
1691150
2322926
2376901
2349847
2337530
2322113
2322039
2311067
2183589
2118936
2108611
2102970
1969774
1696244
1689634
2387490
2335288
2322792
2319356
2316628
2315288
2311181
2230362
2230359
2186442
2157080
2154330
2130943
2108609
2095207
2083222
2083220
1966586
1697002
1693128
2297660
2325607
2313889
2307239
2297706
2192174
2154172
2153265
2131920
2110130
1692400
1689676
1689141
1688712
2330285
2300777
2399186
2391873
2391357
2378369
2364873
2364816
2354255
2345989
2334582
2324167
2324155
2317578
2317575
2317574
2314827
2298636
2297493
2296965
2296953
2293711
2292386
2262049
2245813
2244629
2243664
2230355
2216899
2187547
2180501
2172410
2152839
2152769
2140281
2138243
2110407
2104731
2100561
2099099
2091670
1983636
1983556
1967152
1724194
1724193
1698423
1692751
1691065
1689385
1689234
1688389
2612013
2607874
2691579
2479476
2602894
2693302
2693301
2693300
2693298
2693297
2691590
2691589
2614913
2613165
2606304
2586101
2559271
2557879
2555388
2515137
2480068
2681796
2790796
2691436
2682002
2600938
2599446
2588919
2556695
2516716
2487070
2478837
2478834
2586008
2805338
2796345
2686234
2682992
2631356
2548721
2508587
2487791
2478412
2810821
2807657
2789969
2674949
2673979
2667748
2598535
2593387
2519218
2486016
2484737
2477301
2682370
2757318
2477675
2782888
2751016
2744753
2667318
2551604
2551218
2506824
2506819
2489324
2742252
2500234
2773485
2672606
2813993
2810953
2810909
2800494
2796971
2788557
2742227
2736509
2691736
2683988
2683985
2657858
2590728
2562514
2554042
2519861
2507485
2486842
2479331
2748159
2744785
2742799
2736232
2726632
2670788
2658165
2658164
2658163
2567682
2546904
2529993
2503798
2471282
2471281
2930108
2795950
2785141
2747969
2732350
2724549
2718925
2706631
2668100
2664272
2659684
2657532
2650006
2571740
2567204
2543714
2542813
2539915
2523987
2509154
2507899
2472251
2565433
2927139
2756676
2730018
2730011
2714050
2649266
2564312
2541980
2503584
2925272
2795965
2770683
2751260
2751259
2566638
2564678
2539986
2538869
2537715
2537687
2528181
2503304
2498436
2469618
2466448
2912550
2710054
2925220
2922588
2918628
2910474
2733054
2543550
2536053
2910828
2910469
2920617
2915484
2910241
2815692
2813330
2813327
2789824
2762272
2755946
2734280
2734276
2699170
2692991
2669339
2667448
2661279
2648719
2644473
2643595
2642570
2634808
2633679
2633635
2625847
2618531
2599281
2598399
2591350
2573055
2563574
2550185
2539553
2535686
2529000
2528399
2527321
2511535
2497460
2492121
2480631
2478095
2468605
2467025
2464297
2463138
3147010
3265147
3180099
3179943
3154024
3147968
3071763
3070717
3061930
2852730
3053465
3252551
3248770
3060924
2461172
2902345
3243135
3200247
3181442
3166398
3046742
2458678
3411786
3192385
3138009
3070556
2842555
3394699
3222476
3185490
3172510
3065442
2843113
2898536
3055691
2454732
3294557
3176023
3168400
3163659
3134859
3070082
3055242
2467286
2456383
2454154
3379052
2456610
3372055
3365678
3379941
3379784
3371470
3164557
3043129
3042577
2452682
3286775
2834038
3383440
3396446
3358416
3290345
3163228
3133433
2967404
2461577
2455469
2451556
3356485
3129100
3404757
3349472
3291769
3128183
2898921
2838375
2833367
2455336
2451460
3352393
3130949
3345524
3342371
3162196
3418283
3344893
3283174
3164430
2834472
2966350
3126853
3422536
3277379
3130406
3130361
2964382
3335015
3422390
3406508
3377650
3368605
3362841
3339978
3337559
3291520
3283743
3281030
3280392
3277336
3277331
3275000
3273204
3232439
3222246
3218913
3209868
3209866
3209865
3209864
3209863
3209862
3192964
3192963
3192962
3192961
3192960
3179405
3174607
3163417
3163149
3162451
3145303
3131759
3072994
3062894
3062098
3057080
3057079
2963553
2838842
2834122
2832833
2467149
2463319
2463318
2463317
3499996
3479233
3428862
3318756
3478117
3664480
3499610
3439813
3118817
2889943
2889905
3308077
3693982
3693981
3479995
3476183
3325665
3320227
3318903
3309421
2445616
2443991
2443264
3119260
3623714
2442170
3692894
3687432
3632096
3619093
3476203
3443812
3430811
3321689
3118075
3114535
2442445
3496989
3479516
3476762
3304170
3672063
3594361
3665577
3628200
3610265
3594724
3328571
3039196
2441227
2439057
3603523
3584980
3567862
3613142
3609645
3472656
3296960
3109332
3039641
2441731
2440787
3592664
3828965
3592698
3592692
3581428
3578663
3105873
2452061
3470260
3566522
3565682
3551845
3316431
3295515
3032110
2979216
3545450
3827359
3815343
3600584
3587888
3575797
3560466
3493690
3104244
3028735
3807990
3816599
3815330
3576146
3568819
3468885
3030759
3821718
3820599
3820596
3692310
3686913
3656870
3650908
3628225
3619953
3617977
3551399
3549411
3548053
3541791
3501918
3497832
3494994
3472197
3465666
3439317
3438305
3436282
3326329
3324556
3319811
3319143
3117720
3102439
3077068
2962435
2886333
2830443
2442740
2439345
2436397
2431845
3544403
3468674
3466871
3817706
2878202
3780985
3776972
3467786
3316427
3027672
2436967
3820863
3809584
3803806
3790458
3785134
3773533
3547771
3022056
2434691
3778442
3770809
3756813
2876238
3807293
3777958
3775645
3756885
3465664
2429890
2876211
3775080
3018343
2426067
3736647
3783968
3783951
3783934
3774710
3747755
3747163
3747162
3741772
3741764
3536649
3532595
3524279
3461220
3097356
3018649
2427755
2426810
3747648
3744378
3742489
3537394
3527947
3486791
3154606
3015059
3014534
2425919
3786118
3016885
3749864
3528667
3528587
3522636
3458359
3012245
3012216
3009003
3955514
3955505
3513940
3457770
3729266
3697973
3527599
3489179
3456255
3458035
3729474
3721390
3700171
3698049
3524913
3516955
3513992
3487245
3013148
3009377
3008674
2422604
3954380
3713123
3707058
3520793
3005521
2938158
3951286
3456222
3713676
3712860
3515631
3456787
3080965
3080964
2425316
3958471
3950034
3942423
3940235
3815874
3815719
3798055
3754176
3740782
3554223
3551330
3545522
3535030
3535029
3533583
3531954
3530354
3489411
3488298
3470921
3106959
3102092
3088837
3020855
3018700
3007260
2936262
2934124
2883646
2877869
2427333
2425530
4082285
3935345
4064344
4094074
4092355
4088313
4088305
4088295
4082208
4075299
4063969
4063965
3938492
3879350
3867981
3867855
3865634
2998595
2417979
2417978
2416277
2866309
2412682
4090987
4089524
4085739
4063154
3876880
2865389
4071493
4063133
4051597
3852953
2422720
2411374
4090535
4088267
4088230
4088216
4055210
4035430
3932275
3897347
3896479
2997564
2413330
4059811
4035003
4015380
3902552
4005804
2408729
4022426
3894585
3878419
3864924
3849621
2416971
2408788
2996954
4022419
4021121
4018709
3926311
3895424
3895423
3890524
3886136
3863982
3854403
2581724
2410346
4023607
4021992
4021104
3922311
3888788
3888016
3887894
3861883
3860677
3858206
3851894
3830379
2409617
4081108
4015525
3985784
3979087
3889581
3859414
2987073
2984917
2984484
2984152
2859924
3979281
4002218
3970667
3882225
2987090
2952394
2857387
3856076
4038597
4021243
3997986
3970549
3970548
3970547
3889427
3857181
3855615
3844284
3155930
3967209
3965101
2857131
4095114
4089227
4089224
4080563
4072467
4064485
4023565
4023561
4017425
3998058
3997470
3993032
3971476
3969797
3966964
3966806
3966644
3966456
3939096
3916663
3912966
3903689
3890193
3884547
3872237
3858272
3857366
2934312
2931922
2581838
2579412
2414617
2408380
6442222
6209082
6516434
6516432
6516426
6440372
6393602
6334938
6210140
6097056
6097055
6096992
6528565
6528564
6435863
6392698
6513019
6511823
6440315
6097589
6085189
6383759
6745623
6540403
6531821
6503966
6440270
6384578
6095018
6744510
6744282
6591188
6513115
6493201
6481970
6333369
6515821
6610541
6522955
6471417
6384627
6242787
6206552
6436676
6434300
6383797
6236973
6208298
6207016
6203421
6203420
6146549
6723535
6748391
6748238
6737473
6729861
6713412
6330248
6205469
6205174
6143229
6710197
6704974
6586110
6200216
6325314
6692417
6584087
6495056
6425536
6318961
6201996
6141569
6089140
6230617
6735030
6697332
6695885
6200329
6692572
6701840
6700412
6724164
6698334
6692494
6691555
6691541
6591378
6591373
6545923
6545578
6540781
6538696
6533031
6516264
6504493
6503510
6475472
6469379
6443636
6399428
6367984
6328638
6203223
6145246
6141560
6084495
6140510
6653297
6640542
6640255
6638239
6228693
6645929
6627206
6685527
6663709
6662094
6640848
6639161
6637990
6225508
6193872
6883339
6653993
6621025
6616762
6355662
6317508
6313183
6197338
6310169
6633219
6884165
6871872
6631338
6629616
6616993
6577234
6314868
6636785
6882664
6882002
6861152
6632199
6632198
6632197
6576192
6313981
6308322
6195363
6195362
6135074
6305473
6887529
6886861
6865434
6865394
6689426
6655931
6372069
6312868
6191588
6876446
6618899
6407507
6307804
6347435
6622243
6840002
6876437
6876417
6601441
6342491
6865715
6191172
6868724
6849792
6301493
6857193
6189182
6843350
6881998
6687017
6342772
6881993
6825532
6824902
6603524
6349543
6349542
6337582
6848030
6832449
6826689
6667256
6653928
6653851
6635618
6635617
6628071
6422827
6405338
6402642
6367597
6367596
6310359
6305876
6295175
6227135
6226048
6220198
6197334
6193639
6191979
6185802
7187296
7139561
7139547
6764097
6307180
6215982
6186718
6182980
7161930
6812895
6812800
7151055
7106513
6981497
7184459
7172725
6807529
6758927
6754226
6223596
6180814
6178498
7129052
7129017
7105051
6179433
7091518
7083162
6805945
6805939
6214533
7122402
7110409
7160712
6805683
7117773
7074553
6182607
7077783
7138191
7105899
7081195
7184418
6180193
7097099
7037158
7064976
6277259
6176305
7130786
6800475
7184395
7055820
7039298
6918500
6278935
6173929
7182564
7182348
7182023
7166209
7140050
7100858
7090161
7076720
7071823
7068798
7067572
7059230
7053867
6918607
6760250
6178527
6176039
7318179
7299980
7345012
7318405
7305481
6273636
6797570
7301185
7311390
7338341
7334282
7326624
6809253
6800981
6274073
6116890
7285004
7281009
6795419
6116061
6790994
7321676
7321279
7289920
6944528
6795420
6169359
6115229
7253179
6115175
7260524
7259347
6171474
6165644
6113465
7331712
7256134
6945001
6791253
6171552
7253544
6792760
7187280
6163985
6266018
7025732
7018753
6939930
7233179
7230642
7216142
7023000
7016103
6164299
7272924
7272923
7272922
7272921
7272920
7272919
7272917
7272916
7272915
7272914
7272912
7272911
7272908
7272905
7023647
6791804
6456058
6456057
6268274
6168357
6168355
6168354
6115712
6115711
7453739
7222986
7231311
7276492
7237460
7234027
6164461
7209748
6261357
6779908
7452836
7452829
7455085
7349807
7349806
7349801
7336574
7336130
7307232
7298219
7274605
7262507
7250141
7195064
7038842
7036054
7015954
7006790
6452948
6161485
7004559
7218609
7203382
6161577
6160076
7452534
7441995
7436305
7427908
7419970
7206274
7243538
7430780
7220429
7001136
6968453
6775800
6253053
7393282
7459832
6447832
7429325
7222644
6159008
7461595
7429316
7411986
7398957
7387288
7403816
7403815
6250209
6157187
7405215
7392435
7382774
7377960
7377424
6102899
7367939
7394471
6154495
7376607
7356088
7351287
6989572
6101719
6101436
7458093
7442042
7433900
7389078
7385717
7374155
7350842
7225597
7192012
7189169
6926739
6448716
6162304
93208
554225
518174
92204
527874
517870
226814
92330
90969
520766
553104
505023
505022
505021
487924
388637
388636
388635
388633
316012
116365
92054
89449
488610
464805
390517
43907
491281
469612
449417
221755
87548
493026
491184
288051
442264
453455
453139
437414
434692
88163
443902
435064
433967
85737
434747
431121
426565
371789
371783
445286
436114
426545
425433
367589
367588
83917
761837
758855
571138
545947
516561
498212
478188
446989
446987
446986
445237
433221
423380
221303
119305
31807
732672
742614
729226
717658
102467
707739
363259
280707
213611
703669
569440
361488
724455
83577
680599
150363
77724
356287
676487
281214
76938
654297
680478
356594
622146
658567
639606
636508
416901
147131
706302
705245
642218
623376
619817
580477
401111
349807
340814
215487
213341
93030
611384
609129
603272
588281
917560
920877
920876
910044
908481
332575
895803
592515
72580
892342
71008
615804
913368
195097
69150
889357
877854
871189
856467
321290
67325
194872
912658
557114
45725
838256
857412
851032
839797
590698
1006519
1000475
1010707
991124
968735
786211
1022377
972531
182028
59245
1065880
133280
1261411
934010
1274925
1260669
949211
1247984
1247976
1020260
1019937
1019833
180684
134875
1208960
1104153
1193344
1137911
1171908
1145157
1240415
1169524
48284
1129110
1110991
1152471
1104399
821030
168437
168436
50499
4425918
4422543
4135378
4610842
4477866
4846943
4812773
4799561
4798450
4797413
4797412
4793161
4720017
4354357
4270553
4700067
4799629
4709468
4687879
4666710
4117157
4404824
5048405
5064858
5063952
4672780
4339285
5045709
4552557
4482055
5043691
4587657
4564868
5166025
5566343
5206650
5159491
5573227
5205287
5134966
4258106
5529260
5449753
5449752
5435374
4917492
5196602
4309013
4182568
4306441
5771340
4302500
5714929
20626087
5744749
5685314
4295594
5740519
5756479
5706185
4233463
5622200
5599909
4298599
5183254
6070814
6037006
5981192
5990098
5979043
6007334
5975532
5947623
5923933
4286209
5998361
5985401
4174877
14287447
14307949
14312842
14238426
14229552
14148881
14140838
14202660
14101850
14058644
13995987
13977256
13889224
14470353
13712712
13723280
13762288
14422886
13803428
13670594
14432864
13660289
13633872
13659897
13568313
13557477
13567130
13526624
13438171
13413911
13417543
13419098
13505335
13415245
13352234
13332901
13445591
13439813
13299624
13276009
13220862
13214761
13083663
13056927
13025860
13026915
14953807
14922380
14922534
14876478
14783686
15396889
18149952
20267924
20259580
20242992
17856333
