# Supplementary material for: PubMedPortable: A Framework for Supporting the Development of Text Mining Applications
Source: PLoS One. 2016 Oct 5;11(10):e0163794. doi: 10.1371/journal.pone.0163794 (PMC5051953; doi:10.1371/journal.pone.0163794)
Supplement: S1 File — (ZIP) [file pone.0163794.s001.zip › PubMedPortable-master/documentation/how_to_use_pandoc.txt]

Copyright (c) 2014, Kersten Doering <kersten.doering@gmail.com>

The documentation is written in RST format. A good online editor for this can be found here:
http://rst.ninjs.org/

RST can also be used with some highlighting in gedit (Ubuntu) selecting "Markdown" mode in Gedit.

"Pandoc" can be used with command-line:
pandoc -s -S --toc -N quick_install.rst -o Quick_Install.html

The same works with PDF files (not done in this folder):
pandoc -s -S --toc -N quick_install.rst -o Quick_Install.pdf

Sometimes lines are not properly ended because of one headword that does not contain an empty line above and below the text block.

The example from a Ubuntu page shows the basic parameters (http://wiki.ubuntuusers.de/Pandoc):
pandoc -s -S --toc -c ~/.pandoc/format.css readme_final.rst -o ausgabe.html
