# Supplementary material for: PubMedPortable: A Framework for Supporting the Development of Text Mining Applications
Source: PLoS One. 2016 Oct 5;11(10):e0163794. doi: 10.1371/journal.pone.0163794 (PMC5051953; doi:10.1371/journal.pone.0163794)
Supplement: S1 File — (ZIP) [file pone.0163794.s001.zip › PubMedPortable-master/full_text_index/results/results_from_documentation/authors.csv]

Hruban, Ralph H	258
not_selected_collection_name	239
Saif, Muhammad Wasif	202
Friess, Helmut	189
Friess, H	186
Maitra, Anirban	183
Büchler, Markus W	168
Abbruzzese, James L	146
Goggins, Michael	142
Büchler, M W	142
Tanaka, Masao	121
Kleeff, Jörg	113
Korc, M	103
Evans, Douglas B	99
Sarkar, Fazlul H	97
Yeo, Charles J	94
Pour, P M	93
Wolfgang, Christopher L	91
Beger, H G	86
Mizumoto, Kazuhiro	80
Korc, Murray	80
Bouvet, Michael	77
Petersen, Gloria M	76
Hoffman, Robert M	74
Wolff, Robert A	71
Simeone, Diane M	71
Kleeff, J	71
Hidalgo, Manuel	71
Li, Donghui	70
Neoptolemos, John P	69
Reber, Howard A	66
Basso, D	66
Iacobuzio-Donahue, Christine A	64
Batra, Surinder K	64
Fleming, Jason B	63
Ohuchida, Kenoki	62
Del Favero, G	62
Stolzenberg-Solomon, Rachael Z	61
Neoptolemos, J P	60
Herman, Joseph M	60
Banerjee, Sanjeev	59
Wang, Huamin	58
Okusaka, Takuji	58
Li, Min	57
Cameron, John L	57
Plebani, M	55
Philip, Philip A	55
Hruban, R H	55
Schmid, Roland M	54
Isayama, Hiroyuki	54
Fabris, C	54
Wang, Zhiwei	53
Andrén-Sandberg, A	53
Werner, Jens	52
Shimosegawa, Tooru	52
Von Hoff, Daniel D	51
Tada, Minoru	50
Klein, Alison P	50
Heinemann, Volker	50
Sato, Norihiro	49
Ma, Qingyong	49
Fuchs, Charles S	49
Esposito, Irene	49
Chari, Suresh T	49
Song, Si Young	48
Kern, Scott E	48
Katoh, Masaru	48
Eibl, Guido	48
Brand, Randall E	48
Nakai, Yousuke	47
Logsdon, Craig D	47
Biankin, Andrew V	46
Sunamura, Makoto	45
Schulick, Richard D	45
Michaud, Dominique S	45
Vickers, Selwyn M	44
Matsuno, S	44
Lemoine, N R	44
Hong, Seung-Mo	44
Giese, Nathalia A	44
Adler, G	44
Pedrazzoli, S	43
Nakao, A	43
Eguchi, Hidetoshi	43
Bassi, Claudio	43
Masamune, Atsushi	42
Kim, Y S	42
Ishikawa, Osamu	42
Hirano, Kenji	42
Giese, Thomas	42
Fishman, Elliot K	42
Crane, Christopher H	42
Pilarsky, Christian	41
Motoi, Fuyuhiko	41
Michalski, Christoph W	41
Imamura, M	41
Hines, Oscar J	41
Gallinger, Steven	41
Egawa, Shinichi	41
Brentnall, Teresa A	41
Yeo, C J	40
Sasahira, Naoki	40
Naccarato, R	40
La Vecchia, C	40
Koike, Kazuhiko	40
Holly, Elizabeth A	40
Grützmann, Robert	40
Evans, D B	40
Doi, Ryuichiro	40
Abbruzzese, J L	40
Ueno, Hideki	39
Tanaka, M	39
Sasaki, Takashi	39
Ishikawa, O	39
Chen, Changyi	39
Ali, Shadan	39
Albanes, Demetrius	39
Scarpa, Aldo	38
Moossa, A R	38
Lawrence, Theodore S	38
Kern, S E	38
Hollingsworth, Michael A	38
Gress, Thomas M	38
Gress, T M	38
Erkan, Mert	38
Duell, Eric J	38
Bentrem, David J	38
Yamao, Kenji	37
Ohigashi, Hiroaki	37
Fisher, William E	37
Büchler, M	37
Adrian, Thomas E	37
Yao, Qizhi	36
Xie, Keping	36
Unno, Michiaki	36
Lowy, Andrew M	36
Kogure, Hirofumi	36
Guha, Sushovan	36
Adrian, T E	36
Whitcomb, David C	35
Tuveson, David A	35
Piccoli, A	35
Nakao, Akimasa	35
Lillemoe, Keith D	35
Laheru, Daniel	35
Kalthoff, H	35
Ijichi, Hideaki	35
Gansauge, F	35
Eshleman, James R	35
Chung, Y S	35
Zhao, Ping	34
Yamamoto, M	34
Yamaguchi, Koji	34
Sawabu, N	34
Safe, Stephen	34
Pisters, Peter W T	34
Nagai, Eishi	34
Li, Zhaoshen	34
Lee, Jeffrey E	34
Kamisawa, Terumi	34
Ikeda, Masafumi	34
Hoffman, John P	34
Furuse, Junji	34
Fogar, P	34
Costello, Eithne	34
Bamlet, William R	34
Baba, Hideo	34
Wolpin, Brian M	33
Virtamo, Jarmo	33
Varadhachary, Gauri R	33
Urrutia, Raul	33
Schally, A V	33
Pawlik, Timothy M	33
Omata, Masao	33
Ohtsuka, Takao	33
Ohta, Tetsuo	33
Miao, Yi	33
Meggiato, T	33
Kobari, M	33
Brody, Jonathan R	33
Boeck, Stefan	33
Talamonti, Mark S	32
Takao, Sonshin	32
Nagano, Hiroaki	32
Long, Jiang	32
Li, Yiwei	32
Kitagawa, Hirohisa	32
Jiao, Li	32
Giese, Nathalia	32
Fukushima, Noriyoshi	32
Bracci, Paige M	32
Yu, Jun	31
Warshaw, A L	31
Reni, Michele	31
Ohigashi, H	31
Liu, Chen	31
Kosuge, Tomoo	31
Klapdor, R	31
Katz, Matthew H G	31
Kalthoff, Holger	31
Jaffee, Elizabeth M	31
Greenhalf, William	31
Gao, Jun	31
Furukawa, Toru	31
Feldmann, Georg	31
Edil, Barish H	31
Bruns, Christiane J	31
Andersson, Roland	31
Zheng, Lei	30
Zhao, Yu-pei	30
Yamaue, Hiroki	30
Yamaguchi, T	30
Xu, Jin	30
Ross, J A	30
Real, Francisco X	30
Pezzilli, Raffaele	30
Negri, E	30
Iovanna, Juan L	30
Ihse, I	30
Ghaneh, Paula	30
Fearon, K C	30
Chiao, Paul J	30
Zimmermann, A	29
Yamamoto, Natsuyo	29
Watanabe, H	29
Wang, Feng	29
Shinchi, Hiroyuki	29
Schmidt, C Max	29
Sawada, T	29
Satoi, Sohei	29
Rabe, Kari G	29
Ohta, T	29
McWilliams, Robert R	29
Li, Wei	29
Lee, Kyu Taek	29
Horii, Akira	29
Ho, J J	29
Hirakawa, Kosei	29
Han, Haiyong	29
Chen, Zhen	29
Bueno-de-Mesquita, H Bas	29
Bloomston, Mark	29
Ben-Josef, Edgar	29
Wang, Li	28
Takahashi, T	28
Ryan, David P	28
Reber, H A	28
Pedrazzoli, Sergio	28
Park, Seung Woo	28
Panozzo, M P	28
Mizuno, Nobumasa	28
Matsuno, Seiki	28
Maisonneuve, P	28
Kayahara, M	28
Ishiwata, Toshiyuki	28
Hamada, Shin	28
Ding, Xian-Zhong	28
Bartsch, Detlef K	28
Azmi, Asfar S	28
Zhao, Yu-Pei	27
Zalupski, Mark M	27
Yu, Xianjun	27
Yanaga, Katsuhiko	27
Takeda, Shin	27
Schneider, Günter	27
Satake, K	27
Mori, Masaki	27
Matsuo, Yoichi	27
Matsubayashi, Hiroyuki	27
Leach, Steven D	27
Jacobs, Eric J	27
Ishii, Hiroshi	27
Heinemann, V	27
Furukawa, T	27
Falconi, Massimo	27
Anderson, Kristin E	27
Zhang, Bo	26
Takamori, Hiroshi	26
Takagi, H	26
Shi, Chanjuan	26
Schwarz, Roderich E	26
Satoh, Kennichi	26
Nakamori, Shoji	26
Maisonneuve, Patrick	26
Lowenfels, Albert B	26
Klöppel, Günter	26
Klimstra, David S	26
Khaw, Kay-Tee	26
Imaoka, S	26
Ghaneh, P	26
Funahashi, Hitoshi	26
Fernandez-Zapico, Martin E	26
Fendrich, Volker	26
Douglass, H O	26
Dong, Ming	26
Chen, Ge	26
Bergmann, Frank	26
Adler, Guido	26
Yanagimoto, Hiroaki	25
Wang, Wei	25
Tjønneland, Anne	25
Tateishi, Keisuke	25
Takahashi, M	25
Sugimoto, Hiroyuki	25
Sawai, Hirozumi	25
Saitoh, Y	25
Risch, Harvey A	25
Pour, Parviz M	25
Pandol, Stephen J	25
Okada, Yuji	25
Nakamura, Kazuyuki	25
Kong, Dejuan	25
Ko, Andrew H	25
Klöppel, G	25
Jimeno, Antonio	25
Jauch, Karl-Walter	25
Imamura, Masayuki	25
Henne-Bruns, D	25
Hayakawa, T	25
Haglund, C	25
Goggins, M	25
Funakoshi, Akihiro	25
Endo, Itaru	25
Chang, David K	25
Cameron, J L	25
Buscail, Louis	25
Buchholz, Malte	25
Brunicardi, F Charles	25
Boutron-Ruault, Marie-Christine	25
Batra, S K	25
Ahmad, Aamir	25
Zeh, Herbert J	24
Wu, Erxi	24
Wenger, F A	24
Warshaw, Andrew L	24
Wang, Zheng	24
Wang, Peng	24
Thayer, Sarah P	24
Tempero, Margaret A	24
Sowa, M	24
Schmidt, Jan	24
Scheithauer, W	24
Porta, Miquel	24
Patel, Alpa V	24
Okada, S	24
Natsugoe, Shoji	24
Nagakawa, T	24
Mizuno, Suguru	24
Mizumoto, K	24
Manabe, T	24
Li, Zhao-Shen	24
Lemoine, Nicholas R	24
Laheru, Daniel A	24
La Vecchia, Carlo	24
Kuramitsu, Yasuhiro	24
Kraft, Peter	24
Kawa, S	24
Jenab, Mazda	24
Izbicki, Jakob R	24
Hosotani, R	24
Hinz, Ulf	24
Gullo, L	24
Giovannucci, Edward L	24
Bassi, C	24
de Andrade, Mariza	23
Zhao, Ming	23
Ye, Weimin	23
Yamaguchi, K	23
Wang, Chunyou	23
Takeyama, Hiromitsu	23
Takahashi, Hiroki	23
Sperti, C	23
Riboli, Elio	23
Permert, J	23
Overvad, Kim	23
Oka, Masaaki	23
O'Reilly, Eileen M	23
Nomoto, Shuji	23
Naito, Zenya	23
Morizane, Chigusa	23
Liu, Yang	23
Liao, Quan	23
Lee, Woo Jung	23
Lee, Jong Kyun	23
Koong, Albert C	23
Kaushal, Sharmeela	23
Itoi, Takao	23
Hirota, Masahiko	23
Hines, O Joe	23
Hao, Jihui	23
Goggins, Michael G	23
Ghadirian, P	23
Fujimoto, Koji	23
Fong, Yuman	23
Ellenrieder, Volker	23
Egawa, Naoto	23
Di Carlo, V	23
Cullen, Joseph J	23
Canto, Marcia Irene	23
Brunner, Thomas B	23
Brekken, Rolf A	23
Billadeau, Daniel D	23
Bao, Bin	23
Bang, Seungmin	23
Allen, Peter J	23
Abe, M	23
Vineis, Paolo	22
Tsujino, Takeshi	22
Townsend, C M	22
Sato, N	22
Ryu, Ji Kon	22
Ren, He	22
Rajeshkumar, N V	22
Ozaki, H	22
Oettle, Helmut	22
Ni, Quanxing	22
Motoo, Y	22
Mohammad, Ramzi M	22
Li, Ang	22
Lerch, Markus M	22
Kremer, B	22
Kawabe, Takao	22
Jacobi, C A	22
Ioka, Tatsuya	22
Iacobuzio-Donahue, Christine	22
Huang, Chen	22
Grizzle, William E	22
Furukawa, H	22
Fujita, Hayato	22
Doki, Yuichiro	22
DiMagno, E P	22
Crnogorac-Jurcevic, Tatjana	22
Chen, Hui	22
Canzian, Federico	22
Burlina, A	22
Buchsbaum, Donald J	22
Bardeesy, Nabeel	22
Arumugam, Thiruvengadam	22
Anderson, Michelle A	22
Aggarwal, Bharat B	22
Zheng, Wei	21
Zhang, Wei	21
Wang, Liwei	21
Vogelstein, Bert	21
Seufferlein, Thomas	21
Saur, Dieter	21
Pasquali, C	21
Park, Jeong Youp	21
Okusaka, T	21
Okai, T	21
Mukhopadhyay, Debabrata	21
Lubman, David M	21
Liu, Liang	21
Lillemoe, K D	21
Kornmann, M	21
Kilian, M	21
Kayed, Hany	21
Katz, Matthew H	21
Jin, Chen	21
Hassan, Manal M	21
Giovannucci, Edward	21
Giovannetti, Elisa	21
Esumi, Hiroyasu	21
Eloubeidi, Mohamad A	21
Dawson, David W	21
Chen, Jie	21
Awale, Suresh	21
van Eijck, Casper H J	20
Zerbi, A	20
Xu, Qinhong	20
Xiong, Henry Q	20
Winter, Jordan M	20
Wang, Kun	20
Uchida, E	20
Trichopoulos, Dimitrios	20
Tamm, Eric P	20
Syrigos, Kostas N	20
Suzuki, T	20
Sunamura, M	20
Smyrk, Thomas C	20
Sipos, Bence	20
Sho, Masayuki	20
Sasaki, Y	20
Rückert, Felix	20
Riall, Taylor S	20
Pederzoli, P	20
Olson, Sara H	20
Miyazaki, I	20
Malafa, Mokenge P	20
Liu, Tao	20
Lin, Yingsong	20
Kawakubo, Kazumichi	20
Kang, Chang Moo	20
Kami, Kazuhiro	20
Horii, A	20
Hoheisel, Jörg D	20
Hirata, Koichi	20
Herr, Ingrid	20
Hartge, Patricia	20
Han, Liang	20
Hahn, Stephan A	20
Hackert, Thilo	20
Grippo, Paul J	20
Gouma, D J	20
Goldstein, David	20
Fujii, Tsutomu	20
Cordelier, Pierre	20
Chen, Ying	20
Chen, Ru	20
Chakraborty, Subhankar	20
Ceyhan, Güralp O	20
Zhu, Yi	19
Zhao, Gang	19
Zhang, Lizhi	19
Willett, Christopher G	19
Vaysse, N	19
Tsao, Ming-Sound	19
Toyokawa, Hideyoshi	19
Takeda, Yutaka	19
Takahashi, Hidenori	19
Syrigos, Konstantinos N	19
Sund, Malin	19
Srivastava, Rakesh K	19
Smith, J P	19
Silverman, Debra T	19
Shimada, Kazuaki	19
Sherman, Stuart	19
Shankar, Sharmila	19
Sawaki, Akira	19
Sato, T	19
Safran, Howard	19
Plebani, Mario	19
Peeters, Petra H M	19
Palli, Domenico	19
Omura, Noriyuki	19
Ohkawa, Shinichi	19
Nio, Y	19
Nakata, B	19
Nakamura, Yusuke	19
Nakamura, Masafumi	19
Nakajima, Yoshiyuki	19
Moore, Malcolm J	19
Monden, Morito	19
Miyoshi, Eiji	19
Miyazaki, Masaru	19
Miyabayashi, Koji	19
Misawa, Takeyuki	19
Lynch, Henry T	19
Lomberk, Gwen	19
Li, Qiang	19
Kwon, A-Hon	19
Kurahara, Hiroshi	19
Koizumi, Masayuki	19
Kinoshita, Taira	19
Kim, Yong-Tae	19
Hiroshima, Yukihiko	19
Heeschen, Christopher	19
Hammel, Pascal	19
Grimmond, Sean M	19
Gansauge, S	19
Funel, Niccola	19
Fogar, Paola	19
Edderkaoui, Mouad	19
Dudeja, Vikas	19
Büchler, Peter	19
Brennan, Murray F	19
Boffetta, Paolo	19
Basso, Daniela	19
Zhang, Tai-Ping	18
Yu, Kai	18
You, Lei	18
Yamaguchi, Taketo	18
Yamaguchi, Hiroshi	18
Wente, Moritz N	18
Vauthey, Jean-Nicolas	18
Uwagawa, Tadashi	18
Uchida, Eiji	18
Tsunoda, T	18
Toyoda, Eiji	18
Tanaka, H	18
Tamakoshi, Akiko	18
Takeda, S	18
Takamura, Hiroyuki	18
Smith, Jill P	18
Siveke, Jens T	18
Shu, Xiao-Ou	18
Schimke, I	18
Scarpa, A	18
Sakon, Masato	18
Ramanathan, Ramesh K	18
Pezzilli, R	18
Pederzoli, Paolo	18
Pandey, Akhilesh	18
Pan, Sheng	18
Oguchi, H	18
Ogawa, M	18
McConkey, David J	18
Manabe, Tadao	18
Lynch, H T	18
Li, Yan	18
Li, Hui	18
Lee, Sung Koo	18
Lee, Kwang Hyuck	18
Kurtz, Robert C	18
Kodera, Yasuhiro	18
Kocher, Hemant M	18
Kobayashi, T	18
Kinzler, Kenneth W	18
Kinoshita, T	18
Kim, Myung-Hwan	18
Kayahara, Masato	18
Kawaguchi, Yoshiya	18
Kawa, Shigeyuki	18
Katoh, Masuko	18
Johnson, C D	18
Ito, Daisuke	18
Hostetter, Galen	18
Cui, Lin	18
Chanock, Stephen J	18
Cavallini, G	18
Boeing, Heiner	18
Bell, Richard H	18
Barber, M D	18
Abrams, Ross A	18
Zhou, Li	17
Zhang, Yuqing	17
Zhang, Yong	17
Yu, Herbert	17
Yoshimori, M	17
Yong, Ken-Tye	17
Yamashita, Y	17
Yamamoto, Keisuke	17
Yamada, Suguru	17
Yamada, Nobuya	17
White, Rebekah R	17
Wei, Daoyan	17
Wang, Hao	17
Tumino, Rosario	17
Tseng, Jennifer F	17
Trichopoulou, Antonia	17
Thompson, J C	17
Tani, Masaji	17
Tajima, Hidehiro	17
Saluja, Ashok K	17
Saeger, Hans-Detlev	17
Rustgi, Anil K	17
Rozengurt, Enrique	17
Rosemurgy, Alexander S	17
Regine, William F	17
Rachagani, Satyanarayana	17
Porta, M	17
Ohta, H	17
Nakamura, K	17
Munshi, Hidayatullah G	17
Motoo, Yoshiharu	17
Moser, A James	17
Mohri, Dai	17
Michl, Patrick	17
Matsuda, Yoko	17
Mataki, Yuko	17
Masui, Toshihiko	17
Maemura, Kosei	17
Lowenfels, A B	17
Longnecker, D S	17
Liu, Luming	17
Link, K H	17
Li, Feng	17
Levy, Michael J	17
Lee, Sang Soo	17
Kurzrock, Razelle	17
Krishnan, Sunil	17
Kornmann, Marko	17
Kikuchi, Shogo	17
Kench, James G	17
Katano, Mitsuo	17
Karikari, Collins	17
Javle, Milind	17
Ikeda, M	17
Hong, Theodore S	17
Hartwig, Werner	17
Hamada, Tsuyoshi	17
Gukovskaya, Anna S	17
Gross, Myron	17
Greenson, Joel K	17
Greenhalf, W	17
Gao, Feng	17
Fraumeni, J F	17
Esposito, I	17
Eskelinen, M	17
El-Rayes, Bassel F	17
Egami, H	17
Duan, Wanxing	17
Dong, Xiaoqun	17
Donahue, Timothy R	17
Doi, R	17
Cohen, Steven J	17
Chung, Jae Bock	17
Chen, Hao	17
Cascinu, S	17
Canto, Marcia	17
Bold, Richard J	17
Bockhorn, Maximilian	17
Bao, Ying	17
Arslan, Alan A	17
Alhava, E	17
Zhang, Hui	16
Zamboni, Giuseppe	16
Werner, J	16
Wakasugi, H	16
Wagner, M	16
Umeyama, K	16
Ueno, H	16
Togawa, Osamu	16
Tempero, M A	16
Tatsuta, M	16
Tamura, K	16
Takaori, Kyoichi	16
Takahata, Shunichi	16
Strobel, Oliver	16
Srivastava, Sanjay K	16
Sperti, Cosimo	16
Shimano, T	16
Shibamoto, Y	16
Seo, Dong Wan	16
Schwarz, Margaret A	16
Schulick, Richard	16
Schmid, R M	16
Sasson, Aaron R	16
Sarkar, F H	16
Ramachandran, Vijaya	16
Otsuji, E	16
Offerhaus, G J	16
Oettle, H	16
Nakamori, S	16
Nakaizumi, A	16
Muscarella, Peter	16
Mori, Tomohiko	16
Mori, T	16
Malats, Núria	16
Malats, N	16
Liu, Jun	16
Liu, Han	16
Lindkvist, Björn	16
Li, Xuqi	16
Li, Jia	16
Lee, Jeffrey H	16
Kobrin, M S	16
Kinoshita, Hisafumi	16
Kaur, Sukhwinder	16
Kanno, Atsushi	16
Kanda, Mitsuro	16
Jaster, Robert	16
Ito, Tetsuhide	16
Ishiwata, T	16
Homma, T	16
Harada, A	16
Haas, Michael	16
Greco, Eliana	16
Go, Vay Liang W	16
Fushida, Sachio	16
Funakoshi, A	16
Fujimura, Takashi	16
Fidler, Isaiah J	16
Ferrone, Cristina R	16
Felix, Klaus	16
Egami, Hiroshi	16
Debus, Jürgen	16
Chu, T M	16
Chang, Daniel T	16
Cereda, Stefano	16
Buring, Julie E	16
Brune, Kieran	16
Brennan, M F	16
Brand, Randall	16
Bondy, Melissa L	16
Beger, Hans G	16
Bartsch, D K	16
Bahra, Marcus	16
Awasthi, Niranjan	16
Ansari, Daniel	16
Angonese, C	16
Amundadottir, Laufey	16
Amano, Ryosuke	16
Aboukameel, Amro	16
Zhao, Yupei	15
Zeleniuch-Jacquotte, Anne	15
Zambon, Carlo-Federico	15
Yoshida, T	15
Yoon, Yong Bum	15
Witkiewicz, Agnieszka K	15
Weitz, Jürgen	15
Wang-Gillam, Andrea	15
Wang, Hua	15
Wang, Chun-You	15
Wada, Hiroshi	15
Van Laethem, Jean-Luc	15
Ueno, K	15
Uemoto, Shinji	15
Uehara, Hiroyuki	15
Tsuchida, Akihiko	15
Tobias, Geoffrey S	15
Takiyama, Y	15
Takahara, Naminatsu	15
Sun, Bei	15
Standop, Jens	15
Silverman, D T	15
Shibata, T	15
Schmiegel, W	15
Satomura, Y	15
Saif, M Wasif	15
Rosewicz, S	15
Riess, Hanno	15
Raimondo, Massimo	15
Raderer, M	15
Padhye, Subhash	15
Ohshio, G	15
Offerhaus, G Johan A	15
Nomoto, S	15
Nishimura, Y	15
Ninomiya, Itasu	15
Negri, Eva	15
Navaglia, Filippo	15
Nakaizumi, Akihiko	15
Moriwaki, Hisataka	15
Mori, M	15
Meng, Zhiqiang	15
Matsubara, Saburo	15
Makino, Isamu	15
Löhr, Matthias	15
Löhr, M	15
Liu, Lu-Ming	15
Liu, Li	15
Lee, Sang Hyub	15
Le, Dung T	15
Kosuge, T	15
Kong, Bo	15
Kondo, T	15
Kobayashi, Shogo	15
Kitamura, K	15
Kim, Richard	15
Kawai, Manabu	15
Kato, M	15
Kato, H	15
Kanemitsu, Keiichiro	15
Kaneko, T	15
Kadota, Shigetoshi	15
Kaaks, Rudolf	15
Jia, Zhiliang	15
Jesnowski, Ralf	15
Hwang, Jin-Hyeok	15
Hunter, David J	15
Hollingsworth, M A	15
Hirota, M	15
Hirono, Seiko	15
Hirohashi, Setsuo	15
Henne-Bruns, Doris	15
Haab, Brian B	15
Guski, H	15
Goldenberg, David M	15
Gao, Song	15
Gallick, Gary E	15
Furuta, S	15
Fine, Robert L	15
Fillat, Cristina	15
Ferrara, C	15
Egawa, S	15
Ebert, M	15
Cunningham, David	15
Cunningham, D	15
Choti, Michael A	15
Buscail, L	15
Bronner, Mary P	15
Boyle, P	15
Boku, Narikazu	15
Bhutani, Manoop S	15
Benson, Al B	15
Bell, R H	15
Arizumi, Toshihiko	15
van den Brandt, Piet A	14
Zhang, Min	14
Zhang, Jing	14
Zhang, Dong	14
Zerbi, Alessandro	14
Yuan, Yaozong	14
Yuan, M	14
Yokosuka, Osamu	14
Yip-Schneider, Michele T	14
Yee, Nelson S	14
Yamaguchi, N	14
Yagioka, Hiroshi	14
Yachida, Shinichi	14
Wu, Zheng	14
Williamson, R C	14
Wilkowski, Ralf	14
Whang, Edward E	14
Wang, Lei	14
Wagner, Martin	14
Vaitkevicius, V K	14
Umeshita, Koji	14
Uehara, H	14
Tomlinson, James S	14
Toda, Nobuo	14
Tezuka, Yasuhiro	14
Tanaka, Sachiko	14
Tanaka, Kuniya	14
Talamini, Renato	14
Takada, Tadahiro	14
Syngal, Sapna	14
Sutton, R	14
Sung, Bokyung	14
Su, Gloria H	14
Strimpakos, Alexios S	14
Shimada, Mitsuo	14
Scarlett, Christopher J	14
Sakaida, Isao	14
Saisho, H	14
Roberts, P J	14
Rhee, Jong Chul	14
Pisters, P W	14
Petersen, Gloria	14
Ohira, Masaichi	14
Ogawa, Michio	14
Ochiai, Atsushi	14
Neuhaus, Peter	14
Neesse, Albrecht	14
Nakata, Bunzo	14
Nakagawara, Hisatoshi	14
Nakagawa, Hidewaki	14
Miyazawa, Motoki	14
Miyamoto, Y	14
Michl, P	14
Merchant, Nipun B	14
Matsumoto, Kunio	14
Marubashi, Shigeru	14
Linehan, David C	14
Li, Yanan	14
Lennon, Anne Marie	14
Kooperberg, Charles	14
Kono, A	14
Kondo, Y	14
Kindler, Hedy L	14
Kimura, Yasutoshi	14
Katoh, Yuriko	14
Juhl, H	14
Jeekel, J	14
Ito, Yukiko	14
Ikenaga, Naoki	14
Hingorani, Sunil R	14
Hawkins, William G	14
Guo, Xiao-Zhong	14
Gouma, Dirk J	14
Gallinger, S	14
Fukutomi, Akira	14
Frankel, Wendy L	14
Falconi, M	14
Crippa, Stefano	14
Crawford, Howard C	14
Cotterchio, Michelle	14
Chelala, Claude	14
Chabot, John A	14
Carter, D C	14
Bosetti, Cristina	14
Boggi, Ugo	14
Boggi, U	14
Bekaii-Saab, Tanios	14
Baker, Cheryl H	14
Angst, Eliane	14
Adsay, N Volkan	14
Abdelrahim, Maen	14
van Eijck, C H J	13
Zhang, Tai-ping	13
Zhang, Qing	13
Zhang, Lei	13
Zhang, Hao	13
Zervos, Emmanuel E	13
Yu, Xian-Jun	13
Yokoyama, M	13
Yang, Feng	13
Yagyu, Kiyoko	13
Woo, Sang Myung	13
Wolk, Alicja	13
Wolff, R A	13
Wild, Aaron T	13
Wigmore, S J	13
Wang, Jing	13
Tyler, Douglas S	13
Tsuruta, Koji	13
Trichopoulos, D	13
Tomita, Yasuhiko	13
Tien, Yu-Wen	13
Tan, Xiaodong	13
Takai, Soichiro	13
Tajiri, H	13
Suzuki, Yasuyuki	13
Sutherland, Robert L	13
Susini, C	13
Sumii, Toshihiko	13
Stoeltzing, Oliver	13
Stampfer, Meir J	13
Sinha, Rashmi	13
Singh, Pankaj K	13
Singh, Ajay P	13
Shibuya, Keiko	13
Sharma, Rajni	13
Schuller, Hildegard M	13
Schmidt, J	13
Schatzkin, Arthur	13
Sarr, M G	13
Ryozawa, Shomei	13
Rubio-Viqueira, Belen	13
Roy, Indrajit	13
Riess, H	13
Prasad, Paras N	13
Postier, Russell G	13
Peters, Godefridus J	13
Pasca di Magliano, Marina	13
Panucci, A	13
Panico, Salvatore	13
Pajic, Marina	13
Okamoto, Atsutake	13
Ochi, Nobuo	13
Novelli, Francesco	13
Nonami, T	13
Nakazawa, Takahiro	13
Nakajima, S	13
Nakajima, Atsushi	13
Nakagohri, Toshio	13
Müller-Pillasch, F	13
Müller, J M	13
Mulvihill, Sean J	13
Moriyasu, Fuminori	13
Morgan, Meredith A	13
Milella, Michele	13
Mendelsohn, Julie B	13
Matthaei, Hanno	13
Martin, Robert C G	13
Manjer, Jonas	13
Mambrini, Andrea	13
Macdonald, J S	13
Löhr, J-Matthias	13
Li, Lei	13
Kurosawa, Michiko	13
Ku, Yonson	13
Krasinskas, Alyssa M	13
Kojima, Takashi	13
Kobayashi, H	13
Kitagawa, M	13
Kindler, Hedy Lee	13
Kimmelman, Alec C	13
Keleg, Shereen	13
Kayashima, Tadashi	13
Kameyama, M	13
Kabuto, T	13
Johansen, Dorthe	13
Jiang, Hua	13
Ji, Baoan	13
Itokawa, Fumihide	13
Ito, Hiromichi	13
Ichikawa, Yasushi	13
Hotz, Hubert G	13
Hotz, Birgit	13
Hosotani, Ryo	13
Hoover, Robert N	13
Hirata, K	13
Hiraoka, Nobuyoshi	13
Hiraoka, Masahiro	13
Heo, Jin Seok	13
Hebrok, Matthias	13
Hayashi, Hironori	13
Hatori, Takashi	13
Gold, David V	13
Go, V L	13
Gallmeier, Eike	13
Fujiwara, Yuki	13
Freeman, James W	13
Frampton, Adam E	13
Ekbom, A	13
Egami, Takuya	13
Donadelli, Massimo	13
Dobelbower, R R	13
Di Carlo, Valerio	13
Dervenis, Christos	13
Demir, Ihsan Ekin	13
Couch, Fergus J	13
Clark, Jeffrey W	13
Chikamoto, Akira	13
Chen, Wei	13
Chen, Jian	13
Cascinu, Stefano	13
Canto, Marcia I	13
Callery, Mark P	13
Bramhall, S R	13
Bournet, Barbara	13
Borges, Michael	13
Bisht, Savita	13
Bharadwaj, Uddalak	13
Apte, Minoti V	13
Andrén-Sandberg, Ake	13
An, Yong	13
Algül, Hana	13
Aishima, Shinichi	13
Abe, Tadayoshi	13
de Wilde, Roeland F	12
Zalatnai, A	12
Zagon, Ian S	12
Yasuda, Ichiro	12
Yamanaka, Y	12
Yamamoto, Tomohisa	12
Yamamoto, Kazuhide	12
Yamada, Y	12
Yamada, Tesshi	12
Yamada, Shigeru	12
Xu, Ze-Kuan	12
Xu, Kecheng	12
Wilson, Jeremy S	12
Wiedenmann, B	12
Watanabe, T	12
Wang, Yufeng	12
Wang, Xiuchao	12
Wang, L	12
Wang, Hui	12
Wactawski-Wende, Jean	12
Von Hoff, D D	12
Ueno, Shinichi	12
Ueno, Makoto	12
Tzeng, Ching-Wei D	12
Tytgat, G N	12
Tsuji, S	12
Tsai, Susan	12
Tran Cao, Hop S	12
Taylor, Philip R	12
Tanemura, Masahiro	12
Tanaka, Hiroshi	12
Săftoiu, Adrian	12
Szmitkowski, Maciej	12
Suzuki, Y	12
Shimizu, Yasuhiro	12
Shiba, Hiroaki	12
Sen, Subrata	12
Scheithauer, Werner	12
Sawada, Tetsuji	12
Sawada, Norimasa	12
Salvia, Roberto	12
Sakamoto, Michiie	12
Ryschich, Eduard	12
Rhim, Andrew D	12
Real, F X	12
Rao, Chinthalapally V	12
Pitt, Henry A	12
Pitt, H A	12
Permert, Johan	12
Pelzer, Uwe	12
Pasquali, Claudio	12
Olino, Kelly	12
Okazaki, Kazuichi	12
Ohara, Hirotaka	12
Oda, Yoshinao	12
Oberley, Larry W	12
Nordling, S	12
Niu, Lizhi	12
Ni, Quan-Xing	12
Neoptolemos, John	12
Nakamura, Toshikazu	12
Nakachi, Kohei	12
Märten, Angela	12
Mukherjee, Pinku	12
Mosca, F	12
Moro, Aune	12
Moore, M J	12
Metzgar, R S	12
Messersmith, Wells A	12
Mayerle, Julia	12
Matsui, William	12
Maruyama, H	12
Malfertheiner, Peter	12
Li, Ying-Yi	12
Levin, B	12
Lee, Woo Jin	12
Lee, J E	12
Lang, Sven A	12
Labianca, R	12
Kwak, Eunice L	12
Kuroda, Yoshikazu	12
Konishi, Masaru	12
Ko, Clifford Y	12
Kiyosawa, K	12
Kitamura, T	12
Kitajima, M	12
Kitagawa, Yuko	12
Kitagawa, H	12
Kimura, Kenjiro	12
Kim, Joseph	12
Kazakoff, K	12
Katayose, Yu	12
Jäger, Dirk	12
Johnson, F E	12
Janjan, N A	12
Jang, Jin-Young	12
Iwamura, T	12
Ischenko, Ivan	12
Imai, Kohzoh	12
Imai, K	12
Hwang, Rosa F	12
Hutchinson, Amy	12
Hirota, Morihisa	12
Hara, Kazuo	12
Han, Sung-Sik	12
Hammel, P	12
Hallmans, Göran	12
Greer, Julia B	12
Goldberg, Richard M	12
Geissler, Edward K	12
Gaziano, J Michael	12
Furukawa, Kenei	12
Fulda, Simone	12
Fu, Deliang	12
Fisher, W E	12
Erickson, Beth	12
Ellison, E Christopher	12
Dono, Keizo	12
Del Chiaro, Marco	12
Dangi-Garimella, Surabhi	12
Cohn, I	12
Chopra, Arvind	12
Choi, Dong Wook	12
Chiorean, E Gabriela	12
Chen, Jing	12
Charnsangavej, C	12
Chang, B K	12
Chaney, W G	12
Catalano, G	12
Casadei, Riccardo	12
Butturini, Giovanni	12
Bueno-de-Mesquita, H B	12
Bosetti, C	12
Boeck, S	12
Berlin, Jordan D	12
Beppu, Toru	12
Bauer, Todd W	12
Bauer, Andrea	12
Bae, Insoo	12
Aust, Daniela	12
Aprahamian, Marc	12
Ajiki, Tetsuo	12
Abbruzzese, James	12
Zhao, Tiansuo	11
Zhang, Qiang	11
Zhang, Li	11
Zalatnai, Attila	11
Yoshida, H	11
Yokoyama, T	11
Yin, Tao	11
Yeh, Jen Jen	11
Yasuda, Akira	11
Yamamoto, K	11
Xia, Jun	11
Wu, Chen	11
Weinstein, Stephanie J	11
Watson, James C	11
Wang, Zhao-Hong	11
Wang, Yi	11
Wang, X	11
Wang, Qi	11
Wang, Min	11
Wang, Jian	11
Wang, Hong	11
Wang, Furong	11
Wang, Bo	11
Wade, T P	11
Wada, Michihiko	11
Wada, Keita	11
Vogel, I	11
Venook, Alan P	11
Van Cutsem, Eric	11
Valentini, Vincenzo	11
Tsuneyoshi, Masazumi	11
Traverso, L W	11
Torrisani, Jérôme	11
Tannapfel, Andrea	11
Taniuchi, Keisuke	11
Talar-Wojnarowska, Renata	11
Takeda, K	11
Takahashi, Shinichiro	11
Takada, T	11
Tajiri, Hisao	11
Stolzenberg-Solomon, Rachael	11
Springett, Gregory M	11
Sofuni, Atsushi	11
Sina-Frey, Mercedes	11
Shrikhande, Shailesh V	11
Shimizu, Hiroaki	11
Seufferlein, T	11
Serraino, Diego	11
Schlitt, Hans J	11
Sato, Y	11
Sasai, K	11
Sangwan, Veena	11
Sakoda, Masahiko	11
Saisho, Hiromitsu	11
Saif, Muhammad W	11
Ruszniewski, Philippe	11
Rosty, Christophe	11
Rigas, Basil	11
Rieder, Harald	11
Rhodes, J M	11
Reichert, Maximilian	11
Qiu, Wanglong	11
Polesel, Jerry	11
Polesel, J	11
Petersen, G M	11
Pelzer, U	11
Park, Young Suk	11
Park, Do Hyun	11
Palmieri, Marta	11
Onda, M	11
Olive, Kenneth P	11
Ogawa, T	11
Ogata, Y	11
Oda, Tatsuya	11
Oberg, Ann L	11
Novarino, Anna	11
Niedergethmann, Marco	11
Nakata, Kohei	11
Nakamura, Masato	11
Müller, Michael W	11
Motohashi, Yutaka	11
Moser, Christian	11
Morton, Jennifer P	11
Mortensen, Michael Bau	11
Mori, Ryutaro	11
Mino-Kenudson, Mari	11
Michalski, C W	11
Melvin, W Scott	11
Melisi, Davide	11
McLaughlin, J K	11
McFadden, David W	11
Matsuo, Keitaro	11
Martignoni, Marc E	11
Manabe, Tatsuya	11
Malfertheiner, P	11
Maehara, Shin-Ichiro	11
Maehara, Naoki	11
Lüttges, J	11
López, Tomàs	11
Lu, Jie	11
Lombardo, Dominique	11
Loehrer, Patrick J	11
Liu, Yan	11
Lin, Sheng-Zhang	11
Li, Xin	11
Li, Ping	11
Li, Junhui	11
Li, Jian	11
Li, Hong-Yu	11
Li, Fei	11
Leung, Po Sing	11
Lerch, M M	11
Lei, Jianjun	11
Le, Xiangdong	11
Larsson, J	11
Langer, Peter	11
Kubota, T	11
Krantz, Seth B	11
Konomi, Hiroyuki	11
Kondo, Satoshi	11
Kolonel, Laurence N	11
Koch, Moritz	11
Klein, Alison	11
Kimura, M	11
Kikuta, Kazuhiro	11
Kijima, Hiroshi	11
Keck, Tobias	11
Kawai, K	11
Kataoka, Kazunori	11
Kallioniemi, Anne	11
Kaley, Kristin	11
Joh, Takashi	11
Jiang, Tao	11
Ji, B T	11
Jang, Kee-Taek	11
Jain, Maneesh	11
Ito, Yoshinori	11
Ishikawa, Shinji	11
Inaba, Yutaka	11
Huguier, M	11
Huang, Peng	11
Holdenrieder, Stefan	11
Hiraoka, T	11
Hiraoka, M	11
Hidalgo, M	11
Hess, Kenneth R	11
Hermann, Patrick C	11
Henshall, Susan M	11
Helzlsouer, Kathy	11
Hedley, David W	11
Harris, J E	11
Habbe, Nils	11
Gong, Yanfang	11
Gonen, Mithat	11
Fölsch, U R	11
Funatomi, H	11
Fujiwara, Kenji	11
Fujimoto, K	11
Frazier, Marsha L	11
Farrow, Buckminster	11
Farini, R	11
Falconer, J S	11
Ellis, Lee M	11
Dufresne, Marlène	11
Ducreux, Michel	11
Du, Juan	11
Diaz, Luis A	11
Diamandis, Eleftherios P	11
De Jesus-Acosta, Ana	11
Dal Molin, Marco	11
Cui, Jiujie	11
Crane, C H	11
Coppola, Domenico	11
Conlon, K C	11
Colvin, Emily K	11
Clavien, Pierre-Alain	11
Clavel-Chapelon, Françoise	11
Chung, Moon Jae	11
Choi, Seong Ho	11
Chipitsyna, Galina	11
Chen, J	11
Chen, Hua	11
Chang, Qing	11
Carrato, A	11
Cao, Jun	11
Bilimoria, Karl Y	11
Barnett, Carlton C	11
Axelson, J	11
Avan, Amir	11
Ashley, Stanley W	11
Ashfaq, Raheela	11
Arafat, Hwyda A	11
Aoki, Kazunori	11
Aikou, Takashi	11
Agarwal, Banke	11
Abrams, R A	11
Zimmermann, Arthur	10
Zhu, Andrew X	10
Zhang, Yuxiang	10
Zhang, Yaqing	10
Zhang, Y	10
Zhang, Tao	10
Zhang, Sheng	10
Zhang, L	10
Zhang, Jingjing	10
Zagon, I S	10
Yoshitomi, Hideyuki	10
Yoshino, Shigefumi	10
Yoshikawa, T	10
Yoshida, Teruhiko	10
Ychou, Marc	10
Yashiro, Masakazu	10
Yano, Shuya	10
Yang, Ming	10
Yang, Jingxuan	10
Yamauchi, H	10
Yamamoto, Masato	10
Yamaguchi, Y	10
Yamada, Terumasa	10
Yamada, T	10
Xu, Zekuan	10
Xie, K	10
Wu, Yulian	10
Wu, Jianmin	10
Wormsley, K G	10
Wood, Laura D	10
Wilentz, R E	10
Wickstrom, Eric	10
Watanabe, A	10
Wang, Fengfei	10
Wang, Enfeng	10
Wang, B	10
Wanebo, H J	10
Wallrapp, C	10
Wallace, Michael B	10
Wada, M	10
Virgo, K S	10
Vezeridis, M P	10
Verhage, Bas A J	10
Velculescu, Victor E	10
Varadhachary, Gauri	10
Varadarajulu, Shyam	10
Ueno, Tomio	10
Uchida, Kazushige	10
Tsujie, Masanori	10
Tsuchiya, R	10
Tortora, Giampaolo	10
Toma, Hiroki	10
Tisdale, M J	10
Thun, Michael J	10
Tang, Yong	10
Tang, Hongwei	10
Tanaka, Toshihiro	10
Tanaka, Hideo	10
Takuma, Kensuke	10
Takemori, Y	10
Tabernero, Josep	10
Sun, Duxin	10
Strzelczyk, Janusz	10
Stocken, Deborah D	10
Stebbing, Justin	10
Stanger, Ben Z	10
Sindelar, W F	10
Shu, Hong	10
Shinomura, Yasuhisa	10
Shimada, Y	10
Shimada, Hiroshi	10
Shi, Q	10
Schäfer, Heiner	10
Schmied, B M	10
Schirmacher, Peter	10
Schein, P S	10
Sarr, Michael G	10
Salabat, Mohammad R	10
Sakai, Seisho	10
Saito, S	10
Saga, Tsuneo	10
Ross, David	10
Rosemurgy, A S	10
Rooman, Ilse	10
Riemann, J F	10
Riecken, E O	10
Reni, M	10
Raman, Siva P	10
Ponnusamy, Moorthy P	10
Pollak, Michael N	10
Pisters, Peter W	10
Pinese, Mark	10
Phillips, Phoebe A	10
Pereira, Stephen P	10
Pastan, Ira	10
Passoni, Paolo	10
Parsi, Mansour A	10
Parsels, Leslie A	10
Park, Sang-Jae	10
Park, Joon Oh	10
Park, Joo Kyung	10
Omata, M	10
Okita, Kiwamu	10
Okada, Takaho	10
Obara, T	10
Nöthlings, Ute	10
Nishida, K	10
Nakamura, Akira	10
Naitoh, Itaru	10
Nagorney, D M	10
Nagai, E	10
Mouri, Hisatsugu	10
Morita, Satoshi	10
Monden, M	10
Molina-Montes, Esther	10
Mohammed, Altaf	10
Miwa, Shinji	10
Mitsunaga, Shuichi	10
Miller, George	10
Miller, A B	10
Miele, Lucio	10
Meropol, Neal J	10
Mazo, A	10
Matsuo, Yukinori	10
Matsumura, Yasuhiro	10
Matsui, Yoichi	10
Maehara, Yoshihiko	10
Maehara, N	10
Ma, Jiguang	10
Luiken, George A	10
Lopez, M E	10
Liu, L	10
Liu, Jie	10
Li, Gang	10
Lee, Jeeyun	10
Leach, S D	10
Laubender, Rüdiger P	10
Labianca, Roberto	10
Kuusela, P	10
Kurata, Masanao	10
Kuo, Yong-Fang	10
Kunnumakkara, Ajaikumar B	10
Krell, Jonathan	10
Koshiba, T	10
Kondo, M	10
Koido, Shigeo	10
Koh, Sang Seok	10
Kichikawa, Kimihiko	10
Khorana, Alok A	10
Khashab, Mouen A	10
Khalid, Asif	10
Kester, Mark	10
Kawakami, Koji	10
Kawahara, Kiyoko	10
Kato, Hironari	10
Kato, Atsushi	10
Kahaleh, Michel	10
Johns, Amber L	10
Jiao, Long R	10
Jarnagin, William R	10
Iwanaga, T	10
Ishii, H	10
Ishihara, Takeshi	10
Inoue, Soichiro	10
Imura, Satoru	10
Hung, Mien-Chie	10
Huang, Suyun	10
Hu, Rui	10
Horton, Karen M	10
Holyoke, E D	10
Hollande, E	10
Ho, Linus	10
Hines, O J	10
Herman, Joseph	10
Hemminki, K	10
Haun, Randy S	10
Han, Joon Koo	10
Hamano, Hideaki	10
Halmos, G	10
Haldar, Subrata	10
Hajri, Amor	10
Hacker-Prietz, Amy	10
Grzesiak, John J	10
Goldbohm, R Alexandra	10
Glimelius, Bengt	10
Gill, Anthony J	10
Ghadirian, Parviz	10
Gao, Yong	10
Fujioka, Shuichi	10
Fuchs, C S	10
Franceschi, S	10
Fockens, Paul	10
Fitzner, Brit	10
Fisher, Paul B	10
Fernández-del Castillo, C	10
Ellenrieder, V	10
Duell, E J	10
Du, Yiqi	10
Dong, Qi	10
Ding, Hong	10
Dervenis, C	10
Denno, R	10
Dawiskiba, S	10
Danesi, Romano	10
Cook, Natalie	10
Combs, Stephanie E	10
Colditz, Graham A	10
Classen, M	10
Choi, Minsig	10
Chiba, Tsutomu	10
Chak, Amitabh	10
Castellano, Leandro	10
Carrato, Alfredo	10
Cardillo, Thomas M	10
Cantore, Maurizio	10
Campbell, Fiona	10
Campani, Daniela	10
Buhr, Heinz J	10
Bruns, C J	10
Brackett, Daniel J	10
Borgida, Ayelet	10
Boffetta, P	10
Blaszkowsky, Lawrence S	10
Blackford, Amanda	10
Berlin, Jordan	10
Bednar, Filip	10
Basu, Aruna	10
Barkanov, A I	10
Banerjee, Sulagna	10
Balzano, Gianpaolo	10
Balzano, G	10
Bailey, Jennifer M	10
Bahra, M	10
Bahary, Nathan	10
Aoki, Y	10
Aoki, Tatsuya	10
Aoki, K	10
Alberts, Steven R	10
Aiura, Koichi	10
Ahmad, Syed A	10
Abiatari, Ivane	10
van Gulik, T M	9
di Magliano, Marina Pasca	9
Zyromski, Nicholas J	9
Zinner, Michael J	9
Zhou, Wei	9
Zhou, Lin	9
Zhou, Jianping	9
Zhao, Lili	9
Zhang, Hong	9
Yu, Kenneth H	9
Yoshidome, Hiroyuki	9
Yoshida, M	9
Yokoi, Kenji	9
Ye, W	9
Yatsuoka, T	9
Yatabe, Yasushi	9
Yano, Masahiko	9
Yamakawa, O	9
Xu, Bin	9
Xiong, Q	9
Wu, Yuan-de	9
Wo, Jennifer Y	9
Winter, Jordan	9
Willett, Walter C	9
Welsch, Thilo	9
Weitz, J	9
Weiss, Matthew J	9
Wang, Yan	9
Wang, Xin	9
Wang, Di	9
Wang, Bin	9
Walter, Kimberly	9
Wagener, D J	9
Waddell, Nicola	9
Vonderheide, Robert H	9
Visvanathan, Kala	9
Vincent, Audrey	9
Verbeke, Caroline S	9
Ventrucci, M	9
Venkatasubbarao, Kolaparthi	9
Vashist, Yogesh K	9
Vantini, I	9
Van Cutsem, E	9
Ura, H	9
Ujiki, Michael B	9
Uesaka, Katsuhiko	9
Uehara, Fuminari	9
Ueda, Michio	9
Ueda, Junji	9
Tuli, Richard	9
Tsuji, Tatsuya	9
Tsuchiya, Takayoshi	9
Tonini, Giuseppe	9
Tong, Zhimin	9
Tian, Rui	9
Thomas, Ryan M	9
Tersmette, A C	9
Terakawa, Naoyoshi	9
Terada, M	9
Teich, Niels	9
Tanno, Satoshi	9
Tang, Su-Ni	9
Tang, Dong	9
Tanaka, S	9
Tan, Wen	9
Talamini, R	9
Takeuchi, T	9
Takeda, Kazunori	9
Takahashi, Mami	9
Takahashi, Kanji	9
Takahashi, H	9
Tajima, Kazuo	9
Taguchi, T	9
Tada, M	9
Tachezy, Michael	9
Tabata, Taku	9
Taba, Kumiko	9
Suzuki, Nobuaki	9
Susini, Christiane	9
Sun, Yi	9
Sudo, Kentaro	9
Steplowski, Emily	9
Steplewski, Z	9
Stelow, Edward B	9
Staley, Charles A	9
Snyder, Cynthia S	9
Smith, Ross C	9
Siriwardena, Ajith K	9
Sinnett-Smith, James	9
Singh, Seema	9
Simeone, Diane	9
Siersema, Peter D	9
Siegel, David	9
Siddiqui, Ali A	9
Shiratori, Keiko	9
Shindo, Koji	9
Shimizu, Koichi	9
Shimada, K	9
Shields, Mario A	9
Shields, Anthony F	9
Shi, Si	9
Sheng, Weiwei	9
Shan, Yi	9
Seong, Yeon-Sun	9
Seeliger, Hendrik	9
Schnölzer, Martina	9
Scalon, P	9
Scaife, Courtney L	9
Sasaki, T	9
Sarkar, Devanand	9
Sansom, Owen J	9
Salnikov, Alexei V	9
Sakorafas, G H	9
Sakamoto, Yoshihiro	9
Sakamoto, J	9
Safran, H	9
Röcken, Christoph	9
Russo, Suzanne	9
Rohrmann, Sabine	9
Rohan, Thomas E	9
Roebuck, B D	9
Qin, Renyi	9
Qin, Ren-Yi	9
Puri, Raj K	9
Poston, G J	9
Pincus, Matthew R	9
Piemonti, Lorenzo	9
Partelli, Stefano	9
Papadopoulos, Nickolas	9
Pacetti, Paola	9
Oyama, Katsunobu	9
Onimaru, Manabu	9
Okuda, S	9
Okamoto, K	9
Okami, Jiro	9
Ohyanagi, H	9
Ohtsuka, Masayuki	9
Ohtsubo, Koushiro	9
Nishiyama, Kinji	9
Nishiofuku, Hideyuki	9
Nio, Yoshinori	9
Nawrocki, Steffan T	9
Navaglia, F	9
Nakamura, Toru	9
Nakamura, Kazuyoshi	9
Nagino, Masato	9
Mutoh, Michihiro	9
Musgrove, Elizabeth A	9
Murakami, Takashi	9
Mukaida, Naofumi	9
Mroczko, Barbara	9
Moriai, T	9
Morganti, Alessio G	9
Momiyama, Masashi	9
Mizuma, Masamichi	9
Mizukami, Yusuke	9
Miyazono, Kohei	9
Miwa, Koichi	9
Miller, Laurence J	9
Miller, Anthony B	9
Michaud, D S	9
Miao, Xiaoping	9
Melstrom, Laleh G	9
McKay, Colin J	9
McGinn, Cornelius J	9
McFadden, D W	9
Maybaum, Jonathan	9
Matsumoto, K	9
Matsumoto, Ippei	9
Mamon, Harvey J	9
Macchia, Gabriella	9
Ma, Jing	9
Lévy, Philippe	9
Lynch, Shannon M	9
Lynch, Jane F	9
Luo, Guopei	9
Lund, Eiliv	9
Lulka, Hubert	9
Lotze, Michael T	9
Longnecker, Daniel S	9
Lluís, F	9
Liu, Wei	9
Liu, Min	9
Liu, Hao	9
Liu, Dian-Lei	9
Lightfoot, Stan A	9
Liebe, Stefan	9
Li, Z	9
Li, Lin	9
Li, Jing	9
Li, Ji	9
Li, D	9
Levi, F	9
Larsson, Susanna C	9
LaCroix, Andrea	9
Kuroda, Y	9
Kume, Kiyoshi	9
Kulke, Matthew H	9
Kudo, Masatoshi	9
Kubota, Kensuke	9
Kozono, Shingo	9
Kong, Rui	9
Kondo, Shunsuke	9
Kondo, S	9
Kohno, Masayuki	9
Koga, Yoshikatsu	9
Kobayashi, Noritoshi	9
Kobayashi, M	9
Kitagawa, Takao	9
Kimura, K	9
Kim, Sun-Whe	9
Ketterer, Knut	9
Kawamoto, Koichi	9
Karikari, Collins A	9
Kang, Won Ki	9
Kanemitsu, K	9
Kanai, M	9
Kamiyama, Yasuo	9
Kajiyama, G	9
Johnson, Keith R	9
Jin, Gang	9
Jacobs, Kevin B	9
Itoh, Kyogo	9
Isaji, Shuji	9
Iovanna, Juan Lucio	9
Inoue, S	9
Infante, Jeffrey R	9
Imaoka, Shingi	9
Imamura, T	9
Iishi, H	9
Iida, Tomonori	9
Iguchi, H	9
Ichihara, T	9
Honda, Kazufumi	9
Honda, Goro	9
Homma, Sadamu	9
Hiratsuka, M	9
Hiraoka, Takehisa	9
Hirano, Satoshi	9
Hicklin, Daniel J	9
Heslin, Martin J	9
Hemminki, Kari	9
Hayashi, Y	9
Hayashi, Kazuki	9
Hassan, Manal	9
Hankinson, Susan E	9
Hanada, Keiji	9
Guo, Kun	9
Guillou, P J	9
Grützmann, R	9
Griffith, Margaret	9
Greten, Tim F	9
Gregor, J I	9
Greco, E	9
Graber, H U	9
Goodman, Karyn A	9
Goldstein, Alisa M	9
Goldrosen, M H	9
Goedegebuure, Peter	9
Gocho, Takeshi	9
Gnant, Michael	9
Gladkich, Jury	9
Ghiorzo, Paola	9
Gebauer, Florian	9
Garden, O J	9
Gao, Yu-Tang	9
Gao, Y T	9
Gansauge, Frank	9
Fujita, Naotaka	9
Frucht, Harold	9
Franceschi, Silvia	9
Fisher, George A	9
Firpo, Matthew A	9
Fernández-del Castillo, Carlos	9
Fernandez-del Castillo, Carlos	9
Fearon, Kenneth C H	9
Farrell, James J	9
Faggian, D	9
Evers, B Mark	9
Emmrich, Jörg	9
Dorr, Robert T	9
Ding, Qiang	9
Deshpande, Vikram	9
Der, Channing J	9
Demeure, Michael J	9
DePinho, Ronald A	9
Dagorn, Jean-Charles	9
Cowley, Mark J	9
Clipp, Sandra	9
Chugh, Rohit	9
Christians, Kathleen K	9
Christein, John D	9
Chijiiwa, Kazuo	9
Chijiiwa, K	9
Chen, Jinyun	9
Che, Xu	9
Chauhan, Subhash C	9
Chang, Ming-Chu	9
Chang, Kenneth J	9
Chang, Bryan W	9
Caraglia, Michele	9
Cappello, Paola	9
Capelli, Paola	9
Calle, Eugenia E	9
Buchler, M	9
Brugge, William R	9
Borad, Mitesh J	9
Bold, R J	9
Birk, D	9
Berger, Martin R	9
Berger, Adam C	9
Bellone, Graziella	9
Barricarte, Aurelio	9
Baron, Byron	9
Balachandran, Aparna	9
Bachmann, Jeannine	9
Arnoletti, J Pablo	9
Andriulli, Angelo	9
[truncated: 73,821 more rows]
