# Supplementary material for: PubMedPortable: A Framework for Supporting the Development of Text Mining Applications
Source: PLoS One. 2016 Oct 5;11(10):e0163794. doi: 10.1371/journal.pone.0163794 (PMC5051953; doi:10.1371/journal.pone.0163794)
Supplement: S1 File — (ZIP) [file pone.0163794.s001.zip › PubMedPortable-master/full_text_index/results/results_from_documentation/pmids_results.csv]

10027337	p53
10029438	p53
10066952	Gemcitabine
10067905	breast cancer	ovarian cancer
10074652	colon cancer
10076729	Gemcitabine
10080603	Gemcitabine
10081492	colon cancer	breast cancer	ovarian cancer
10090407	p53	pancreatic ductal adenocarcinoma
10090408	p53
10193333	p53
10198261	Diabetes	diabetes mellitus
10200331	Gemcitabine
10208958	Diabetes	hereditary pancreatitis
10210540	p53
10214854	breast cancer
10217035	Gemcitabine
10217065	p53	pancreatic ductal adenocarcinoma
10218465	p53	breast cancer
10219051	colon cancer
10220513	SMAD4
10221814	colon cancer
10231841	SMAD4
10235079	Gemcitabine
10235081	Gemcitabine
10235466	breast cancer	ovarian cancer
10235580	colon cancer
10323357	hereditary pancreatitis
10326029	ovarian cancer
10338905	Gemcitabine
10340887	Gemcitabine
10341297	p53	Gemcitabine
10353750	p53
10354843	breast cancer
10355571	colon cancer
10360221	pancreatic ductal adenocarcinoma
10362809	STK11	Peutz-Jeghers syndrome
10365829	CDKN2	p53
10372419	breast cancer
10376382	Gemcitabine
10388042	Gemcitabine
10388102	Gemcitabine
10389330	Diabetes	diabetes mellitus
10396313	Gemcitabine
10396317	breast cancer	Gemcitabine
10398932	colon cancer
10408405	Gemcitabine
10408907	SMAD4
10411143	colon cancer	breast cancer
10415848	SMAD4
10415855	SMAD4	p53
10415856	SMAD4	p53
10415858	p53
10415865	hereditary pancreatitis
10415873	p53
10416688	p53
10416883	Gemcitabine
10422555	colon cancer
10429976	colon cancer
10433620	BRCA2	breast cancer	ovarian cancer	breast-ovarian cancer
10436774	BRCA2	STK11	p53	Peutz-Jeghers syndrome
10436775	BRCA2	p53
10436789	BRCA2	STK11	Peutz-Jeghers syndrome
10436791	Diabetes
10436798	p53
10436800	p53
10436807	Diabetes	diabetes mellitus	hereditary pancreatitis
10436809	p53	ovarian cancer
10436811	SMAD4	p53	Diabetes	diabetes mellitus
10436812	Gemcitabine
10436820	breast cancer
10436829	Gemcitabine
10436830	Gemcitabine
10436842	p53
10436844	p53
10436846	Gemcitabine
10440999	pancreatic ductal adenocarcinoma
10443271	breast cancer
10444810	Diabetes	diabetes mellitus
10445844	p53
10449826	Gemcitabine
10449972	SMAD4	p53
10452205	colon cancer	Gemcitabine
10457902	p53	colon cancer
10462539	p53	colon cancer
10464647	hereditary pancreatitis
10468299	Gemcitabine
10468306	colon cancer	Diabetes	diabetes mellitus
10470171	Gemcitabine
10470175	Gemcitabine
10470321	hereditary pancreatitis
10470520	Diabetes
10473098	p53
10479227	colon cancer	Diabetes	diabetes mellitus
10479724	SMAD4	juvenile polyposis syndrome
10481119	p53
10482694	breast cancer
10486610	p53	pancreatic ductal adenocarcinoma	Gemcitabine
10487520	SMAD4	breast cancer
10487548	Gemcitabine
10497622	Diabetes	diabetes mellitus
10498890	SMAD4
10505717	SMAD4
10508477	CDKN2A	breast cancer
10509949	Diabetes
10520377	Gemcitabine
10520930	Diabetes	diabetes mellitus
10521973	pancreatic ductal adenocarcinoma
10522044	p53
10522306	Gemcitabine
10534572	p53
10537956	Gemcitabine
10541971	breast cancer	ovarian cancer	Gemcitabine
10545726	Diabetes	diabetes mellitus
10547195	p53	Gemcitabine
10547197	pancreatic ductal adenocarcinoma
10549093	Gemcitabine
10550827	Gemcitabine
10555999	Diabetes	diabetes mellitus
10560390	colon cancer
10561277	Gemcitabine
10566154	p53
10573201	Gemcitabine
10575908	breast cancer
10594206	Diabetes	pancreatic ductal adenocarcinoma
10598554	colon cancer	breast cancer
10620518	breast cancer
10623651	SMAD4	MADH4
10624116	p53
10630172	CDKN2A
10631469	Gemcitabine
10635450	Gemcitabine
10638042	p53
10644462	pancreatic ductal adenocarcinoma
10653140	hereditary pancreatitis
10658530	p53
1065880	colon cancer	breast cancer
10660490	p53
10667595	BRCA1	BRCA2
10668494	colon cancer
10673529	Gemcitabine
10680837	p53
10697625	breast cancer
10700886	colon cancer
10719365	CDKN2A
10720068	Diabetes	diabetes mellitus
10732293	p53
10734643	SMAD4	p53
10737382	Gemcitabine
10737712	p53
10741725	colon cancer	breast cancer
10743396	breast cancer
10750666	p53
10760829	p53
10762604	SMAD4
10762639	Gemcitabine
10765123	Gemcitabine
10765130	colon cancer
10766180	breast cancer
10766191	SMAD4
10768705	pancreatic ductal adenocarcinoma
10769633	SMAD4
10769645	Gemcitabine
10773876	SMAD4
10778991	Gemcitabine
10781373	p53
10793087	BRCA2	pancreatic ductal adenocarcinoma
10803831	colon cancer
10810347	SMAD4	ovarian cancer
10811472	p53	Gemcitabine
10815119	Diabetes
10816343	breast cancer
10823002	Gemcitabine
10829519	hereditary pancreatitis
10830140	p53	Gemcitabine
10832437	Gemcitabine
10839289	Gemcitabine
10846568	colon cancer
10850439	Gemcitabine
10854561	Gemcitabine
10861313	CDKN2A
10862198	SMAD4
10866312	Gemcitabine
10870164	Gemcitabine
10872414	hereditary pancreatitis
10872416	hereditary pancreatitis
10872426	hereditary pancreatitis
10872428	hereditary pancreatitis	pancreatic ductal adenocarcinoma
10872429	hereditary pancreatitis
10873061	KRAS2
10875462	Gemcitabine
10878450	colon cancer
10881935	Gemcitabine
10891365	pancreatic ductal adenocarcinoma
10892054	Diabetes
10893442	MEN1
10895197	Gemcitabine
10897674	colon cancer	breast cancer
10905561	colon cancer
10907950	Gemcitabine
10909469	p53
10918198	colon cancer
10920491	colon cancer
10922411	CDKN2A	breast cancer
10928807	hereditary pancreatitis
10935512	pancreatic ductal adenocarcinoma
10942980	Gemcitabine
10945025	breast cancer
10945029	Gemcitabine
10948732	breast cancer
10950039	p53
10950061	KRAS	SMAD4	TP53	pancreatic ductal adenocarcinoma
10950464	Gemcitabine
10952405	Gemcitabine
10955735	colon cancer
10955861	colon cancer	Gemcitabine
10956390	CDKN2A
10958327	colon cancer
10975709	SMAD4
10980943	hereditary pancreatitis
10993648	SMAD4
11000613	Gemcitabine
11014130	Diabetes	diabetes mellitus	hereditary pancreatitis
11015084	p53
11020903	Peutz-Jeghers syndrome
11021485	Diabetes	diabetes mellitus
11025248	Diabetes	diabetes mellitus
11030605	hereditary pancreatitis
11034044	Gemcitabine
11034087	Gemcitabine
11034810	colon cancer	Gemcitabine
11039519	colon cancer
11040453	SMAD4
1104153	Diabetes
11045430	pancreatic ductal adenocarcinoma
11050472	colon cancer	breast cancer	ovarian cancer
11060735	Gemcitabine
11062701	Gemcitabine
11062709	hereditary pancreatitis
11068508	Gemcitabine
11075991	BRCA2	TP53	p53
11077487	SMAD4	p53	pancreatic ductal adenocarcinoma
11081453	Gemcitabine
11085530	Gemcitabine
11091610	BRCA1	BRCA2	breast cancer
11097231	p53	Diabetes
11100374	Gemcitabine
11102889	p53	pancreatic ductal adenocarcinoma
11106115	Gemcitabine
11106121	Gemcitabine
11113097	CDKN2
11115575	SMAD4	p53
11125940	Gemcitabine
11135318	colon cancer	breast cancer	Diabetes	diabetes mellitus
11135319	SMAD4	p53
11135321	Diabetes	diabetes mellitus
11135322	Diabetes	diabetes mellitus
11142479	Gemcitabine
11142526	Diabetes
11142685	Gemcitabine
11150902	Gemcitabine
11150907	Gemcitabine
11156628	BRCA1
11156648	PRSS1	hereditary pancreatitis
11159909	SMAD4	p53
11169959	KRAS	CDKN2A	MADH4	TP53
11172670	Gemcitabine
11172947	Gemcitabine
11180876	p53	pancreatic ductal adenocarcinoma
11196193	ovarian cancer
11197871	SMAD4	p53
11200146	Gemcitabine
11202197	Gemcitabine
11204661	breast cancer	ovarian cancer	Gemcitabine
11207041	BRCA2	colon cancer	ovarian cancer	breast-ovarian cancer
11234897	p53
11237215	Diabetes
11237751	colon cancer
11243547	hereditary pancreatitis
11244980	p53
11248065	SMAD4	ACVR1B
11249034	Gemcitabine
11249079	Diabetes
11256843	Gemcitabine
11258776	Gemcitabine
11266395	Diabetes	diabetes mellitus
11276379	CDKN2A	hereditary pancreatitis
11276380	Gemcitabine
11278805	SMAD4
11280764	colon cancer
11288952	breast cancer
11291072	pancreatic ductal adenocarcinoma
11291097	Gemcitabine
11291558	BRCA1	CDKN2A	Diabetes	diabetes mellitus
11295057	colon cancer
11295060	colon cancer	breast cancer
11300493	pancreatic ductal adenocarcinoma
11301841	breast cancer	Gemcitabine
11309327	breast cancer
11313791	p53
11313805	p53
11318263	Gemcitabine
11320054	ovarian cancer
11323508	SMAD4	MADH4	p53
11326695	Gemcitabine
11331476	pancreatic ductal adenocarcinoma
11332152	p53
11335092	pancreatic ductal adenocarcinoma
11345025	Gemcitabine
11345135	p53
11350723	colon cancer	Gemcitabine
11358795	p53
11368504	Diabetes	diabetes mellitus
11373058	pancreatic ductal adenocarcinoma
11376563	breast cancer
11379357	pancreatic ductal adenocarcinoma
11382316	p53
11385246	Diabetes	diabetes mellitus	hereditary pancreatitis
11385253	Gemcitabine
11385254	BRCA2	STK11	PRSS1	Peutz-Jeghers syndrome
11391801	SMAD4
11392877	colon cancer	breast cancer
11396207	p53
11396427	Diabetes	diabetes mellitus
11404504	Gemcitabine
11406647	ovarian cancer
11408799	Gemcitabine
11410867	SMAD4
11427987	p53
11441927	breast cancer	ovarian cancer
11441941	Gemcitabine
11448279	hereditary pancreatitis
1145157	hereditary pancreatitis
11455476	p53
11459282	Gemcitabine
11461162	Diabetes
11462943	Diabetes
11462946	Gemcitabine
11467769	Gemcitabine
11474289	Diabetes	diabetes mellitus
11476989	pancreatic ductal adenocarcinoma
11481349	Gemcitabine
11483344	Gemcitabine
11489798	Gemcitabine
11489836	colon cancer	Gemcitabine
11490361	Gemcitabine
11490843	BRCA2	p53	pancreatic ductal adenocarcinoma
11490848	p53
11496326	Gemcitabine
11497260	MGI-114
11497278	p53
11504378	breast cancer
11504793	Gemcitabine
11509056	Diabetes	diabetes mellitus
11510031	Gemcitabine
11510032	Gemcitabine
11510033	Gemcitabine
11513873	colon cancer
11516199	Gemcitabine
11520255	p53
11522748	Diabetes	diabetes mellitus
11523052	p53	pancreatic ductal adenocarcinoma
11555835	Diabetes	diabetes mellitus
11558629	Gemcitabine
11560155	Gemcitabine
11561600	pancreatic ductal adenocarcinoma
11561601	p53
11561602	p53
11561603	BRCA2	STK11	Peutz-Jeghers syndrome	ovarian cancer	breast-ovarian cancer	hereditary pancreatitis
11561609	Gemcitabine
11561610	p53	Gemcitabine
11562767	breast cancer
11572580	Gemcitabine
11585734	p53	Gemcitabine
11585973	breast cancer
11586094	pancreatic ductal adenocarcinoma
11590321	pancreatic ductal adenocarcinoma
11590323	Gemcitabine
11595724	Gemcitabine
11600471	Diabetes
11601175	p53
11668204	Diabetes	diabetes mellitus
11668508	Gemcitabine
11674754	TERT	Gemcitabine
11681259	Gemcitabine
11685556	SMAD4
11687897	CDKN2
11694525	p53
11701098	Gemcitabine
11702956	Gemcitabine
11704320	Gemcitabine
11709563	Gemcitabine
11713592	breast cancer
11716884	pancreatic ductal adenocarcinoma
11741177	Diabetes	diabetes mellitus
11741178	p53
11741799	p53
11743211	Gemcitabine
11748429	breast cancer
11751405	SMAD4	MADH4	p53
11751474	SMAD4	pancreatic ductal adenocarcinoma
11751476	ovarian cancer
11752085	Gemcitabine
11753042	p53
11753795	p53
11753800	hereditary pancreatitis
11758254	p53
11766769	pancreatic ductal adenocarcinoma
11768272	pancreatic ductal adenocarcinoma
11774294	Gemcitabine
11776753	Gemcitabine
11779435	colon cancer
11783110	SMAD4
11786589	Gemcitabine
11792148	pancreatic ductal adenocarcinoma
11793433	breast cancer
11807902	CDKN2A	G101W
11813599	colon cancer
11823707	breast cancer	ovarian cancer	Gemcitabine
11825326	Gemcitabine
11839677	colon cancer	Gemcitabine
11843026	Diabetes
11854543	colon cancer
11854615	Diabetes
11854690	p53
11857496	breast cancer
11866987	SMAD4
11867199	colon cancer
11870159	Gemcitabine
11872274	Diabetes
11873667	breast cancer
11875597	Gemcitabine
11879560	BRCA1	BRCA2	breast cancer
11888897	BRCA2	breast cancer
11891528	breast cancer
11894005	Gemcitabine
11894125	breast cancer
11901537	Gemcitabine
11907751	Gemcitabine
11908133	breast cancer
11911311	breast cancer
11912167	pancreatic ductal adenocarcinoma
11914932	Gemcitabine
11915726	Gemcitabine
11915729	p53
11929816	Gemcitabine
11942409	breast cancer
11950811	BRCA2	breast cancer
11952242	Gemcitabine
11953187	colon cancer	Diabetes	diabetes mellitus
11953200	Gemcitabine
11953819	p53
11953884	pancreatic ductal adenocarcinoma
11955742	Gemcitabine
11956596	breast cancer
11964083	breast cancer
11968759	Diabetes
11974476	Gemcitabine
11979557	SMAD4
11992802	Diabetes	diabetes mellitus
12000222	breast cancer
12007952	Gemcitabine
12010891	SMAD4	p53
12014623	MGI-114
12014658	p53
12020106	Diabetes	diabetes mellitus
12021893	SMAD4	p53
12021895	SMAD4	TP53	p53
12021896	p53
12021899	Gemcitabine
12023787	breast cancer	Gemcitabine
12023792	Gemcitabine
12024720	Diabetes	diabetes mellitus
12036421	Gemcitabine
12044508	Gemcitabine
12045257	pancreatic ductal adenocarcinoma
12051017	breast cancer
12056705	Gemcitabine
12057145	Gemcitabine
12063821	Diabetes	diabetes mellitus
12063824	p53
12063826	SMAD4	p53
12063827	p53
12063831	Gemcitabine
12065845	p53
12065869	breast cancer
12072602	p53
12075733	breast cancer
12077092	SMAD4	colon cancer
12079267	SMAD4	p53
12079268	hereditary pancreatitis	pancreatic ductal adenocarcinoma
12085037	hereditary pancreatitis
12085203	Gemcitabine
12085237	pancreatic ductal adenocarcinoma
12094335	Gemcitabine
12094699	BRCA2	SMAD4	p53
12096346	SMAD4
12097290	BRCA2	SMAD4	MAP2K4	MADH4	ACVR1B	breast cancer	ovarian cancer
12098607	Gemcitabine
12107556	Gemcitabine
12107836	Gemcitabine
12109801	Gemcitabine
12109802	Gemcitabine
12109856	pancreatic ductal adenocarcinoma
12110314	colon cancer
12115510	Diabetes	diabetes mellitus
12119461	BRCA2	CDKN2A	breast cancer
12120215	SMAD4	p53
12120218	hereditary pancreatitis
12120226	BRCA2	CDKN2A	hereditary breast-ovarian cancer syndrome	ovarian cancer	breast-ovarian cancer	hereditary pancreatitis
12120227	hereditary pancreatitis
12120229	hereditary pancreatitis	pancreatic ductal adenocarcinoma
12120230	BRCA2
12120238	BRCA2	CDKN2A	PRSS1
12123481	Diabetes	diabetes mellitus
12127931	Diabetes	diabetes mellitus
12131767	Diabetes
12133726	colon cancer	breast cancer
12138230	p53
12138236	Gemcitabine
12138244	Gemcitabine
12140283	SMAD4
12145418	hereditary pancreatitis
12145820	p53
12146846	Diabetes	diabetes mellitus
12149301	Gemcitabine
12163695	Diabetes	diabetes mellitus
12165811	breast cancer
12165812	breast cancer
12167581	Gemcitabine
12171884	p53
12174927	Gemcitabine
12182983	Gemcitabine
12183419	breast cancer
12189543	Gemcitabine
12189555	KRAS2
12193860	Gemcitabine
12209670	Gemcitabine
12209671	Gemcitabine
12209672	Gemcitabine
12209673	Gemcitabine
12209674	Gemcitabine
12209675	Gemcitabine
12213350	Diabetes	diabetes mellitus
12213721	Gemcitabine
12214307	BRCA2	Peutz-Jeghers syndrome	breast cancer	hereditary pancreatitis
12232752	Gemcitabine
12234614	p53	breast cancer	ovarian cancer
12237281	BRCA1	ovarian cancer
12239602	breast cancer
12239632	breast cancer
12297922	pancreatic ductal adenocarcinoma
12351162	Diabetes
12353234	p53
12365377	breast cancer
12374701	breast cancer
12377317	Gemcitabine
12377966	G17DT
12378118	Diabetes
12379307	SMAD4
12384795	p53
12385004	Gemcitabine
12392635	Gemcitabine
12399067	Gemcitabine
12406190	pancreatic ductal adenocarcinoma
12407726	Gemcitabine
12408741	breast cancer	Gemcitabine
12408777	Gemcitabine
12409652	G17DT	Gemcitabine
12419447	Gemcitabine
12422311	Gemcitabine
12429655	SMAD4
12432281	pancreatic ductal adenocarcinoma
12436355	Gemcitabine
12438552	colon cancer
12445678	Gemcitabine
12447993	pancreatic ductal adenocarcinoma
12448010	SMAD4	p53
12449037	Gemcitabine
12449045	breast cancer	Gemcitabine
12451037	pancreatic ductal adenocarcinoma
12452071	breast cancer
12454109	CDKN2	SMAD4	MADH4	p53	pancreatic ductal adenocarcinoma
12454511	CDKN2A
12454861	p53
12459645	CDKN2A
12459728	pancreatic ductal adenocarcinoma
12465398	Gemcitabine
12467210	pancreatic ductal adenocarcinoma
12469206	breast cancer
12479060	SMAD4
12479102	pancreatic ductal adenocarcinoma
12481421	Gemcitabine
12483152	SMAD4	p53
12484004	Gemcitabine
12488300	Gemcitabine
12492110	Gemcitabine
12495471	p53
12498017	Erlotinib
12500045	Diabetes	diabetes mellitus
12501168	pancreatic ductal adenocarcinoma
12504047	Gemcitabine
12506475	Gemcitabine
12508340	PRSS1	hereditary pancreatitis
12512917	Diabetes	diabetes mellitus
12513115	Diabetes
12517781	Gemcitabine
12520639	BRCA2	SMAD4	p53
12527944	colon cancer
12537585	SMAD4	p53
12540024	Gemcitabine
12553373	colon cancer
12555988	BRCA2	Peutz-Jeghers syndrome	Diabetes	diabetes mellitus
12556241	pancreatic ductal adenocarcinoma
12556242	Diabetes	diabetes mellitus
12561067	p53
12562645	Gemcitabine
12566911	Gemcitabine
12569133	BRCA2
12569143	BRCA2	breast cancer	ovarian cancer	pancreatic ductal adenocarcinoma
12571808	Gemcitabine
12571811	Gemcitabine
12576921	Gemcitabine
12577227	Gemcitabine
12577228	Gemcitabine
12577231	Gemcitabine
12577234	Gemcitabine
12584745	Gemcitabine
12584914	colon cancer
12590317	Gemcitabine
12598343	Gemcitabine
12599840	hereditary pancreatitis
12601933	Gemcitabine
12604916	Diabetes
12605713	p53
12605716	SMAD4	TP53	p53
12609076	p53
12610883	Gemcitabine
12615714	TGFBR2
12622415	SMAD4
12622418	p53
12622420	BRCA1	BRCA2
12622423	Diabetes	diabetes mellitus
12630768	Gemcitabine
12631675	ovarian cancer
12643012	Gemcitabine
12647072	SMAD4	TP53	p53
12647642	Gemcitabine
12647986	Gemcitabine
12648693	colon cancer
12649104	Gemcitabine
12650603	breast cancer
12654442	Gemcitabine
12655444	Gemcitabine
12655447	Gemcitabine
12655561	TP53
12657951	SMAD4	p53
12661188	colon cancer
12663718	R115777
12667120	Gemcitabine
12667419	Gemcitabine
12670518	BRCA1	BRCA2	breast cancer	ataxia-telangiectasia	Diabetes
12673116	STK11	Peutz-Jeghers syndrome
12673124	pancreatic ductal adenocarcinoma
12673697	Gemcitabine
12676170	Diabetes	diabetes mellitus
12678868	breast cancer
12680221	Gemcitabine
12684686	breast cancer
12696169	SMAD4	p53
12698181	Gemcitabine
12701679	pancreatic ductal adenocarcinoma
12702520	pancreatic ductal adenocarcinoma	Gemcitabine
12703544	SMAD4	TP53	p53
12711305	CDKN2A
12712434	p53
12714546	Diabetes
12717262	pancreatic ductal adenocarcinoma
12717272	Diabetes	diabetes mellitus
12718618	BRCA2	p53	Diabetes	diabetes mellitus	hereditary pancreatitis
12722678	Gemcitabine
12727601	Diabetes	diabetes mellitus
12727809	p53
12727811	KRAS
12730869	Diabetes	diabetes mellitus
12738744	Gemcitabine
12743865	Gemcitabine
12748427	p53
12749274	Gemcitabine
12749761	G17DT	Gemcitabine
12750238	Diabetes
12750283	BRCA2
12750289	pancreatic ductal adenocarcinoma
12754400	Gemcitabine
12757156	pancreatic ductal adenocarcinoma
12757407	Diabetes
12757409	ovarian cancer	Gemcitabine
12759238	KRAS2
12761494	Gemcitabine
12774242	colon cancer
12774526	Gemcitabine
12782576	TP53	p53
12783599	breast cancer	R115777	Gemcitabine
12783602	Gemcitabine
12794245	Gemcitabine
12795537	Gemcitabine
12800145	breast cancer
12808120	pancreatic ductal adenocarcinoma
1281060	colon cancer	breast cancer
12813633	Diabetes	diabetes mellitus
12813641	Gemcitabine
12820727	CD40
12826040	Gemcitabine
12826245	Gemcitabine
12826246	Gemcitabine
12826247	Gemcitabine
12826248	Gemcitabine
12826249	R115777	Gemcitabine
12828523	Diabetes	diabetes mellitus
12829132	Gemcitabine
12837831	BRCA2	Diabetes	diabetes mellitus
12837976	ovarian cancer
12840799	ovarian cancer	Erlotinib
12848590	Erlotinib	Gemcitabine
12850474	Gemcitabine
12853353	Gemcitabine
12854490	p53
12861384	pancreatic ductal adenocarcinoma
12865908	Gemcitabine
12874021	pancreatic ductal adenocarcinoma
1287744	Diabetes	diabetes mellitus
12877750	p53
12878815	p53
12883263	Diabetes	diabetes mellitus
12884910	ovarian cancer
12885810	Gemcitabine
12888824	Diabetes
12894573	Gemcitabine
12894712	Gemcitabine
12895341	p53
12900534	pancreatic ductal adenocarcinoma
12901235	Gemcitabine
12902862	Gemcitabine
12903435	p53
12908138	Gemcitabine
12909221	Gemcitabine
12909734	p53
12909738	SMAD4
12914858	Gemcitabine
12918127	p53
12924436	TP53	p53
12935400	p53
12938264	Gemcitabine
12938271	Gemcitabine
12943810	colon cancer
12943815	Gemcitabine
12943825	Gemcitabine
12946833	p53	Peutz-Jeghers syndrome	breast cancer	hereditary pancreatitis
12947065	Gemcitabine
12961849	colon cancer	breast cancer
12962548	breast cancer
12969792	pancreatic ductal adenocarcinoma
12975669	Gemcitabine
1300550	colon cancer
1300716	Diabetes	diabetes mellitus
1306322	colon cancer
1309358	pancreatic ductal adenocarcinoma
13129554	Gemcitabine
13130170	PRSS1
1334279	breast cancer	ovarian cancer
1349189	colon cancer	breast cancer
13567130	Diabetes	diabetes mellitus
1364229	colon cancer
1378032	breast cancer
1380421	pancreatic ductal adenocarcinoma
1380997	colon cancer
13977256	Diabetes	diabetes mellitus
14058644	Diabetes	diabetes mellitus
14202660	Diabetes	diabetes mellitus
14229552	Diabetes	diabetes mellitus
1434027	Diabetes
14502645	p53
14506191	Gemcitabine
14506698	CDKN2A	p53
14507635	KRAS2
14508125	Gemcitabine
14508516	SMAD4	breast cancer
14511408	p53	Peutz-Jeghers syndrome
14516605	breast cancer	ovarian cancer
14518211	p53
14518215	p53
14518416	Gemcitabine
14519080	Gemcitabine
14526145	Gemcitabine
14530109	Peutz-Jeghers syndrome
14531499	BRCA1	BRCA2	breast cancer	ovarian cancer
14535878	p53
14560157	hereditary pancreatitis
14562009	Gemcitabine
14576487	Diabetes
14578647	Gemcitabine
14581368	colon cancer
14581375	Gemcitabine
14581380	SMAD4
14583479	breast cancer
14586404	pancreatic ductal adenocarcinoma
14596699	Gemcitabine
14598891	colon cancer
14599083	colon cancer	Gemcitabine
14599095	Gemcitabine
14599602	Erlotinib
14604895	CDKN2A
14604996	Diabetes
14605463	Gemcitabine
14606097	Gemcitabine
14606104	colon cancer	ovarian cancer
14612290	p53
14613990	pancreatic ductal adenocarcinoma
14619467	Gemcitabine
14619495	Gemcitabine
14625861	pancreatic ductal adenocarcinoma
14627343	pancreatic ductal adenocarcinoma
14628094	Diabetes
14628426	Gemcitabine
1462971	Diabetes
1463336	Diabetes
14636426	Gemcitabine
14647146	breast cancer
14650957	Gemcitabine
14651201	pancreatic ductal adenocarcinoma	Gemcitabine
14651215	Gemcitabine
14653825	Gemcitabine
14654564	Gemcitabine
14654569	Diabetes
14654905	Gemcitabine
14654955	Gemcitabine
14656949	colon cancer
14657595	Gemcitabine
14657708	SMAD4	pancreatic ductal adenocarcinoma
14665608	Gemcitabine
14675704	Diabetes
14679123	G101W
14692038	Peutz-Jeghers syndrome
14695158	Gemcitabine
14695784	SMAD4	p53
14706336	KRAS
14707728	Gemcitabine
14712212	pancreatic ductal adenocarcinoma
14716296	breast cancer
14719054	pancreatic ductal adenocarcinoma
14723004	Gemcitabine
14726700	BRCA1	BRCA2
14732924	KRAS2
14735693	Gemcitabine
14743205	SMAD4
14743890	SMAD4	p53
14745250	Diabetes	diabetes mellitus
14749121	pancreatic ductal adenocarcinoma
14749618	BRCA2	ataxia-telangiectasia	Diabetes
14749621	Gemcitabine
14750167	Gemcitabine
14750321	Gemcitabine
14751531	colon cancer
14758134	Gemcitabine
14760080	pancreatic ductal adenocarcinoma
14760113	Gemcitabine
14760433	colon cancer	ovarian cancer	Hippel-Lindau syndrome	Diabetes	diabetes mellitus	hereditary pancreatitis
14760645	Diabetes
14762439	SMAD4
14960515	Gemcitabine
14967432	Gemcitabine
14967465	Gemcitabine
14976133	Gemcitabine
14978241	SMAD4	p53
14981540	BRCA2	breast cancer
14981578	breast cancer
14981919	p53
14981965	pancreatic ductal adenocarcinoma
14989135	breast cancer
14990603	pancreatic ductal adenocarcinoma
14991585	Gemcitabine
14997207	pancreatic ductal adenocarcinoma
14997751	Gemcitabine
14998677	breast cancer
14998851	Gemcitabine
1500222	Diabetes
15003513	Gemcitabine
15012974	Gemcitabine
15014353	breast cancer	Gemcitabine
15015574	colon cancer
15017610	PRSS1	hereditary pancreatitis
15022114	Gemcitabine
15028824	pancreatic ductal adenocarcinoma
15028953	hereditary pancreatitis
15029990	Diabetes	diabetes mellitus	hereditary pancreatitis
15031596	Gemcitabine
15036193	CD40
15041732	Gemcitabine
15042293	breast cancer
15047218	colon cancer
15051014	Gemcitabine
15051286	Gemcitabine
15052782	SMAD4	p53
15053037	p53	pancreatic ductal adenocarcinoma
15053038	pancreatic ductal adenocarcinoma
15053044	colon cancer
15056411	pancreatic ductal adenocarcinoma
15066231	Gemcitabine
15069114	Diabetes
15073049	pancreatic ductal adenocarcinoma
15073105	Gemcitabine
15073115	pancreatic ductal adenocarcinoma
15077571	Diabetes	diabetes mellitus
15083362	Diabetes	diabetes mellitus
15084616	R115777	Gemcitabine
15084963	Diabetes
15084968	p53	TERT
15084969	pancreatic ductal adenocarcinoma
15084976	Gemcitabine
15084977	PRSS1	hereditary pancreatitis
15084978	SMAD4
15084981	TP53	p53
15085290	Gemcitabine
15087035	Gemcitabine
1509287	colon cancer
15097860	ATM	p53	ataxia-telangiectasia
15097867	Diabetes
15107617	BRCA2	breast cancer
15110786	SMAD4
1511394	colon cancer
15115683	Diabetes	diabetes mellitus
15131028	Gemcitabine
15131399	BRCA2	breast cancer	ovarian cancer
15131409	Peutz-Jeghers syndrome	ovarian cancer	hereditary pancreatitis
15133762	p53	Gemcitabine
15135833	colon cancer	ovarian cancer
15143880	Gemcitabine
15145162	Gemcitabine
15146471	CDKN2A	G101W
15147717	hereditary pancreatitis
15150118	pancreatic ductal adenocarcinoma
15150585	KRAS2
15151634	Gemcitabine
15155137	Gemcitabine
15160243	Gemcitabine
15161033	Gemcitabine
15161686	pancreatic ductal adenocarcinoma
15161713	colon cancer
15162061	BRCA1	BRCA2	breast cancer
15166270	pancreatic ductal adenocarcinoma
15168361	Diabetes	diabetes mellitus
15169983	colon cancer	G17DT	Gemcitabine
15170674	Diabetes	diabetes mellitus
15173085	BRCA1	BRCA2	breast cancer	ovarian cancer
15173226	CDKN2A
15184866	p53	breast cancer
15184872	SMAD4
15191206	Gemcitabine
15191689	Gemcitabine
15191933	colon cancer	breast cancer	Diabetes	diabetes mellitus
15195889	Gemcitabine
15197207	Gemcitabine
15199612	colon cancer
15202051	pancreatic ductal adenocarcinoma
15205599	Gemcitabine
15205751	Diabetes	diabetes mellitus	hereditary pancreatitis
15211110	Diabetes	diabetes mellitus
15211883	Gemcitabine
15217974	Gemcitabine
15218298	Gemcitabine
15221601	Gemcitabine
15222120	Gemcitabine
15222121	Gemcitabine
15223996	Diabetes	diabetes mellitus
15224285	Peutz-Jeghers syndrome
15226328	Gemcitabine
15226765	Gemcitabine
15226776	breast cancer
15231857	BRCA2	hereditary pancreatitis
15237581	Gemcitabine
15238885	Diabetes	diabetes mellitus
15244186	Diabetes	diabetes mellitus
15245594	pancreatic ductal adenocarcinoma
15246966	hereditary pancreatitis
15249719	Gemcitabine
15252303	pancreatic ductal adenocarcinoma
15254753	colon cancer
15257998	Diabetes
15258755	Gemcitabine
15259505	p53
15264268	BRCA1	BRCA2	CDKN2A	p53	hereditary breast-ovarian cancer syndrome	ovarian cancer	breast-ovarian cancer
15266485	colon cancer
15269152	Gemcitabine
15270434	Diabetes	diabetes mellitus
15274409	Gemcitabine
15275733	Gemcitabine
15277238	BRCA2
15282439	Gemcitabine
15283139	SMAD4
15289325	SMAD4	MADH4
15289361	colon cancer
15293347	p53
15298733	colon cancer
15300189	Gemcitabine
15300213	pancreatic ductal adenocarcinoma
1530292	colon cancer
15305785	colon cancer
15309508	colon cancer	Gemcitabine
15316318	SMAD4	p53
15316562	Gemcitabine
15316752	Gemcitabine
15317546	Gemcitabine
15320962	Gemcitabine
15328818	Gemcitabine
15331174	STK11	Peutz-Jeghers syndrome
15332543	Gemcitabine
15339045	breast cancer	ovarian cancer
15345205	Gemcitabine
15350935	pancreatic ductal adenocarcinoma
15350936	Gemcitabine
15350943	Gemcitabine
15352029	Gemcitabine
15355651	Gemcitabine
15357630	breast cancer	ovarian cancer	Gemcitabine
15361643	Gemcitabine
15361645	Gemcitabine
15363970	Gemcitabine
15365074	Gemcitabine
15367432	breast cancer
15367885	SMAD4	p53
15374984	colon cancer
15375156	p53
15375316	p53
15375532	colon cancer
15375745	colon cancer
15377059	breast cancer
15377402	Gemcitabine
15380578	Gemcitabine
15382055	colon cancer	breast cancer	ovarian cancer
1543647	colon cancer
15446558	Gemcitabine
15446559	Gemcitabine
15446566	Gemcitabine
15448000	breast cancer
15452756	Gemcitabine
15457366	pancreatic ductal adenocarcinoma
15459490	breast cancer
15470531	SMAD4
15483017	colon cancer	breast cancer
15485651	ATM	ataxia-telangiectasia
15486557	Gemcitabine
15492844	Diabetes	diabetes mellitus
15499648	hereditary pancreatitis
15501974	Gemcitabine
15502644	pancreatic ductal adenocarcinoma
15508450	Gemcitabine
15509674	breast cancer
15516847	BRCA1	BRCA2	CDKN2A	ATM	STK11	Peutz-Jeghers syndrome	ovarian cancer	breast-ovarian cancer	ataxia-telangiectasia
15528017	PRSS1	hereditary pancreatitis	pancreatic ductal adenocarcinoma
15528021	PRSS1	hereditary pancreatitis
15528025	BRCA2
15534120	pancreatic ductal adenocarcinoma
15534911	p53
15539911	Gemcitabine
15542781	Gemcitabine
15542915	BRCA2	STK11	Peutz-Jeghers syndrome
15547308	Gemcitabine
15548371	pancreatic ductal adenocarcinoma
15548711	Gemcitabine
15550590	BRCA1	BRCA2	breast cancer	ovarian cancer
15552898	hereditary pancreatitis
15553704	Gemcitabine
15553764	Gemcitabine
15565642	SMAD4	p53
15565807	Gemcitabine
15570926	Gemcitabine
15573257	Gemcitabine
1557645	colon cancer
15577289	Diabetes
15578211	p53
15581049	Gemcitabine
15581051	Gemcitabine
15585383	Gemcitabine
15585396	Gemcitabine
15585638	Gemcitabine
15588799	hereditary pancreatitis
15590180	Gemcitabine
15592526	SMAD4
15592528	pancreatic ductal adenocarcinoma
15599384	Diabetes
15601559	Gemcitabine
15609188	Gemcitabine
15610448	Gemcitabine
15618005	Diabetes
15623633	MAP2K4
15627244	Gemcitabine
15630853	Gemcitabine
15632002	pancreatic ductal adenocarcinoma
15632694	Diabetes	diabetes mellitus
15637742	SMAD4
15640947	pancreatic ductal adenocarcinoma
15643503	p53
15644546	Diabetes
15645141	p53
15645142	breast cancer
15646530	Gemcitabine
15647844	Gemcitabine
15652748	KRAS
15655936	Gemcitabine
15656235	Diabetes
15662124	CDKN2A
15665285	pancreatic ductal adenocarcinoma
15668704	Gemcitabine
15682475	p53
15684607	Gemcitabine
15685834	Gemcitabine
15686632	Diabetes	diabetes mellitus
15688370	pancreatic ductal adenocarcinoma
15690061	colon cancer
15695377	BRCA2
15696395	p53
15700852	Gemcitabine
15710987	pancreatic ductal adenocarcinoma
15713514	p53
15713988	Gemcitabine
15722904	colon cancer
15724433	breast cancer
15725720	PRSS1	hereditary pancreatitis
15726370	Gemcitabine
15734973	Diabetes
15735017	pancreatic ductal adenocarcinoma
15735038	mTOR	Gemcitabine
15747028	Diabetes
15749231	PRSS1	hereditary pancreatitis	pancreatic ductal adenocarcinoma
15750152	breast cancer	ovarian cancer
15751641	Gemcitabine
15751643	Gemcitabine
15753536	Diabetes	diabetes mellitus
15753608	Diabetes
15754313	pancreatic ductal adenocarcinoma
15770407	Gemcitabine
15779862	Gemcitabine
15781639	BRCA1	BRCA2	CDKN2A	breast cancer
15782095	Gemcitabine
15782098	Gemcitabine
15782177	KRAS2
15786540	PRSS1	hereditary pancreatitis
15791284	pancreatic ductal adenocarcinoma
15796184	colon cancer
15796958	BRCA1	BRCA2	breast cancer	ovarian cancer	breast-ovarian cancer
15801867	Gemcitabine
15802284	Gemcitabine
15805288	R115777
15806175	BRCA2
15809769	breast cancer
15810085	p53
15812077	Diabetes
15812554	pancreatic ductal adenocarcinoma
15816444	SMAD4	p53
15818325	Gemcitabine
15823719	Diabetes	diabetes mellitus
15827813	p53
15832194	KRAS2	CDKN2A	SMAD4	TP53	p53
15833824	Erlotinib
15833838	pancreatic ductal adenocarcinoma
15833853	SMAD4	p53	pancreatic ductal adenocarcinoma
15833992	breast cancer
15837765	Gemcitabine
15845392	p53	mTOR
15846069	KRAS2	SMAD4	TP53	p53	colon cancer
15846111	Gemcitabine
15847709	Gemcitabine
15849724	BRCA2	Diabetes
15851011	breast cancer
15855639	SMAD4	pancreatic ductal adenocarcinoma
15855819	colon cancer
15855820	Diabetes
15855823	Gemcitabine
15856026	pancreatic ductal adenocarcinoma	Gemcitabine
15856462	pancreatic ductal adenocarcinoma
15857287	breast cancer	ovarian cancer	Erlotinib	Gemcitabine
15864214	p53
15868911	colon cancer
15871945	breast cancer
15879625	SMAD4	p53
15882933	Gemcitabine
15883440	breast cancer
15883472	Gemcitabine
15883616	CDKN2A
15886501	pancreatic ductal adenocarcinoma
15886696	Diabetes	diabetes mellitus
15891881	breast cancer	ovarian cancer
15891936	Diabetes	diabetes mellitus
15892618	mTOR	Erlotinib	R115777	Gemcitabine
15893416	Gemcitabine
15894260	KRAS	TP53	p53
15894351	breast cancer
15897578	Gemcitabine
15897581	ovarian cancer
15897887	pancreatic ductal adenocarcinoma
15904471	Gemcitabine
15905198	p53
15908661	Gemcitabine
15908768	Gemcitabine
15910720	breast cancer
15918557	SMAD4	pancreatic ductal adenocarcinoma
15918559	Diabetes	diabetes mellitus
15925814	Gemcitabine
15928331	pancreatic ductal adenocarcinoma
15929091	KRAS2	CDKN2A	TP53
15932149	hereditary pancreatitis
15940643	p53	pancreatic ductal adenocarcinoma
15942268	hereditary pancreatitis
15942632	Gemcitabine
15943879	Gemcitabine
15944784	breast cancer
15946661	Diabetes	diabetes mellitus
15947521	Gemcitabine
15947928	Gemcitabine
15955213	ATM	p53
15956974	Gemcitabine
15958547	SMAD4	p53
15958583	colon cancer	breast cancer
15966844	pancreatic ductal adenocarcinoma
15967119	Gemcitabine
15970675	pancreatic ductal adenocarcinoma
15970685	pancreatic ductal adenocarcinoma
15983384	pancreatic ductal adenocarcinoma
15984518	Gemcitabine
15986036	Gemcitabine
15986640	Diabetes	diabetes mellitus
15987732	Diabetes
15993549	Gemcitabine
15995147	pancreatic ductal adenocarcinoma
15999098	Gemcitabine
16002843	pancreatic ductal adenocarcinoma
16003754	pancreatic ductal adenocarcinoma	Gemcitabine
16006755	p53	Gemcitabine
16007117	colon cancer
16012722	Gemcitabine
16012797	Gemcitabine
16015551	R115777	Gemcitabine
16020980	Gemcitabine
16024599	KRAS
16024642	Gemcitabine
16026649	Gemcitabine
16028707	Gemcitabine
16029792	Gemcitabine
16033054	Gemcitabine
16033083	Gemcitabine
16034525	Gemcitabine
16041213	pancreatic ductal adenocarcinoma
16041392	Gemcitabine
16042578	breast cancer
16046829	breast cancer
16052215	Gemcitabine
16052860	hereditary pancreatitis
16054982	Diabetes	diabetes mellitus
16060994	Gemcitabine
16061881	Gemcitabine
16062075	Gemcitabine
1607209	breast cancer
16082177	BRCA2
16082196	Gemcitabine
16083707	Diabetes	diabetes mellitus
16085692	Gemcitabine
16086869	colon cancer
16087696	Gemcitabine
16101140	Gemcitabine
16101149	Gemcitabine
16101193	Gemcitabine
16104485	Diabetes	diabetes mellitus
16110255	pancreatic ductal adenocarcinoma	Gemcitabine
16112422	Gemcitabine
16115919	pancreatic ductal adenocarcinoma
16117976	colon cancer
16120621	Gemcitabine
16121914	Gemcitabine
16122282	Gemcitabine
16127228	Diabetes	diabetes mellitus
16127777	p53	pancreatic ductal adenocarcinoma
16133800	R115777
16134171	hereditary pancreatitis
16137582	SMAD4
16138769	Gemcitabine
16140945	Gemcitabine
16141719	Gemcitabine
16142331	breast cancer	Gemcitabine
16143160	Erlotinib	Gemcitabine
16146690	SMAD4	p53
16149430	Gemcitabine
16151811	Gemcitabine
16158932	Gemcitabine
16161260	Diabetes	diabetes mellitus
16162302	BRCA2	CDKN2A	STK11	PRSS1
16169155	KRAS	pancreatic ductal adenocarcinoma
16171565	p53
16172216	Diabetes	diabetes mellitus
16172241	Diabetes
16172956	Gemcitabine
16173075	p53
16174077	TERT	colon cancer
16174661	Gemcitabine
16179928	TP53
16183477	Gemcitabine
16183478	Gemcitabine
16184468	Diabetes
16186663	Diabetes	diabetes mellitus
16191762	Diabetes	diabetes mellitus
16194454	Erlotinib	Gemcitabine
16202147	p53
16204081	Gemcitabine
16204695	Diabetes	diabetes mellitus
16211233	Gemcitabine
16211294	Gemcitabine
16218779	pancreatic ductal adenocarcinoma
16219105	Gemcitabine
16220456	breast cancer
16224180	Gemcitabine
16225471	Diabetes	diabetes mellitus
16227632	Imexon
16227755	Gemcitabine
16227756	Gemcitabine
16234003	Diabetes
16234822	colon cancer	breast cancer
16242078	Gemcitabine
16243825	BRCA2	Gemcitabine
16244790	breast cancer
16246519	G17DT
16247960	KRAS
16251046	SMAD4
16252135	Gemcitabine
16255879	p53
16257256	Diabetes
16258101	Gemcitabine
16258363	Gemcitabine
16258429	Gemcitabine
16260866	Diabetes
16269377	Gemcitabine
16274034	colon cancer
16274039	Gemcitabine
16274042	Gemcitabine
16274047	p53
16274051	breast cancer
16275994	Gemcitabine
16280307	p53
16282740	Gemcitabine
1628365	pancreatic ductal adenocarcinoma
1628366	pancreatic ductal adenocarcinoma
16284732	pancreatic ductal adenocarcinoma
16284945	Diabetes	diabetes mellitus
16288027	Gemcitabine
16288300	Diabetes
16291410	breast cancer	Gemcitabine
16292095	Gemcitabine
16293561	Gemcitabine
16300469	ovarian cancer
16300475	breast cancer
16301835	breast cancer	ovarian cancer	Erlotinib	Gemcitabine
16301849	PRSS1	hereditary pancreatitis
16302730	Gemcitabine
16303793	Gemcitabine
16307289	Peutz-Jeghers syndrome	Hippel-Lindau syndrome	Diabetes	hereditary pancreatitis
1630814	p53
16313796	p53
16315030	Gemcitabine
16315909	Gemcitabine
16315917	Gemcitabine
16315923	Gemcitabine
16315963	Gemcitabine
16317266	Erlotinib	Gemcitabine
16317298	breast cancer	Gemcitabine
16319514	Gemcitabine
16320109	SMAD4	pancreatic ductal adenocarcinoma
16322695	pancreatic ductal adenocarcinoma
16327288	Gemcitabine
16331618	pancreatic ductal adenocarcinoma
16331623	mTOR	pancreatic ductal adenocarcinoma	Gemcitabine
16340741	Gemcitabine
16340744	Gemcitabine
16341142	Gemcitabine
16341905	Gemcitabine
16344312	Gemcitabine
16344320	Gemcitabine
16351494	Gemcitabine
16352795	Diabetes	diabetes mellitus
16352944	Gemcitabine
16353139	pancreatic ductal adenocarcinoma
16353142	Gemcitabine
16357180	breast cancer
16358942	Diabetes	diabetes mellitus
16358943	PRSS1	hereditary pancreatitis
16360004	Erlotinib	Gemcitabine
16367914	KRAS	CDKN2A	SMAD4	TP53	pancreatic ductal adenocarcinoma
16370935	ovarian cancer
16373709	Erlotinib
16382049	KRAS	breast cancer
16385567	colon cancer
16397036	ovarian cancer	Gemcitabine
16397042	colon cancer	pancreatic ductal adenocarcinoma
16397047	Gemcitabine
16397237	KRAS	p53	pancreatic ductal adenocarcinoma
16397267	p53
16397522	CDKN2A
16399428	Gemcitabine
16404636	Gemcitabine
16407616	Gemcitabine
16410712	Gemcitabine
16412038	Gemcitabine
16417627	BRCA2	ataxia-telangiectasia
16418882	Gemcitabine
1642201	Diabetes
16424060	pancreatic ductal adenocarcinoma
16425381	p53	pancreatic ductal adenocarcinoma
16425399	Gemcitabine
16432832	Gemcitabine
16433583	Erlotinib	Gemcitabine
16434631	breast cancer	ovarian cancer
16434988	Gemcitabine
16435507	Gemcitabine
16437692	colon cancer
16450333	pancreatic ductal adenocarcinoma
16450398	Diabetes
16455452	Gemcitabine
16455508	Erlotinib	Gemcitabine
16457213	Diabetes	diabetes mellitus
16457249	Gemcitabine
16465385	p53
16465403	colon cancer
16465449	Diabetes	diabetes mellitus
16467169	pancreatic ductal adenocarcinoma
16469095	breast cancer
16477897	Diabetes	Gemcitabine
16481301	p53
16483481	Gemcitabine
16484572	colon cancer
16484857	Gemcitabine
16488077	pancreatic ductal adenocarcinoma
16490547	Gemcitabine
16500746	Gemcitabine
16501860	Gemcitabine
16502181	Gemcitabine
16505112	colon cancer
16508631	Gemcitabine
1651557	pancreatic ductal adenocarcinoma
16520463	ATM	ataxia-telangiectasia	Gemcitabine
16524667	colon cancer
16525200	Gemcitabine
16525728	colon cancer
16532023	KRAS2
16533473	pancreatic ductal adenocarcinoma
16533788	breast cancer
16539710	Gemcitabine
16540233	p53	breast cancer	Gemcitabine
16543775	Gemcitabine
16546976	breast cancer
16549324	Diabetes
16549325	KRAS	CDKN2A	SMAD4	TP53
16549327	Diabetes
16549328	KRAS	CDKN2A	TP53
16549331	Gemcitabine
16549332	pancreatic ductal adenocarcinoma
16552573	colon cancer	Gemcitabine
16552574	breast cancer	pancreatic ductal adenocarcinoma
16556021	Erlotinib
16563084	Erlotinib	Gemcitabine
16567941	Gemcitabine
16568310	Gemcitabine
16570353	Gemcitabine
16596187	Gemcitabine
16596216	TP53	colon cancer
16596258	SMAD4	pancreatic ductal adenocarcinoma
16610026	Diabetes	diabetes mellitus
16613549	breast cancer	ovarian cancer
16618736	pancreatic ductal adenocarcinoma
16619252	p53
16621676	Erlotinib	Gemcitabine
16622465	Gemcitabine
16622622	Gemcitabine
16625347	breast cancer
16628086	Gemcitabine
16632102	BRCA1	BRCA2
16632103	BRCA1	BRCA2	CDKN2A	PRSS1	Peutz-Jeghers syndrome
16633830	Gemcitabine
16633964	Diabetes
16634534	Gemcitabine
16636668	colon cancer
1663781	KRAS2
16638094	Gemcitabine
16638847	Diabetes
16638857	Gemcitabine
16641168	Gemcitabine
16643334	Diabetes
16644631	Diabetes	diabetes mellitus
16647225	ovarian cancer
16648548	BRCA2	pancreatic ductal adenocarcinoma
16671096	colon cancer	breast cancer
16678810	Diabetes	diabetes mellitus
16678855	Erlotinib
16680228	Diabetes
16682259	Peutz-Jeghers syndrome
16682430	pancreatic ductal adenocarcinoma
16685112	Gemcitabine
16685156	Gemcitabine
16688716	p53
16696221	breast cancer
16699954	p53
16702364	Diabetes
16704539	Gemcitabine
1672042	colon cancer	breast cancer
16721369	Gemcitabine
16721372	Gemcitabine
16725343	Gemcitabine
16731742	pancreatic ductal adenocarcinoma	Gemcitabine
16739338	pancreatic ductal adenocarcinoma
16752411	p53	pancreatic ductal adenocarcinoma
16753108	hereditary pancreatitis
16759529	p53
16760004	p53
16762342	breast cancer
16763728	ovarian cancer
16767907	Gemcitabine
16770107	Gemcitabine
16773192	Gemcitabine
16778198	pancreatic ductal adenocarcinoma
16782625	Diabetes
16789513	p53
16789792	Gemcitabine
16791201	SMAD4
16793214	Gemcitabine
16794240	Gemcitabine
16804406	Diabetes	diabetes mellitus
16804413	pancreatic ductal adenocarcinoma
16807459	breast cancer	ovarian cancer	Gemcitabine
16807732	Gemcitabine
16808798	p53
16818496	TP53	p53	Gemcitabine
16823993	Gemcitabine
16827803	p53	colon cancer
16832131	Gemcitabine
16832132	Gemcitabine
16832411	pancreatic ductal adenocarcinoma
16832836	p53
16835483	Gemcitabine
16841081	breast cancer
16844323	pancreatic ductal adenocarcinoma
16845800	breast cancer
16847067	pancreatic ductal adenocarcinoma
16847885	Erlotinib	Gemcitabine
16848396	pancreatic ductal adenocarcinoma
16849548	pancreatic ductal adenocarcinoma
16855371	colon cancer
16855985	Gemcitabine
16857444	Gemcitabine
16857803	Erlotinib
16858191	pancreatic ductal adenocarcinoma
16858591	Gemcitabine
16858628	colon cancer
16865240	breast cancer	ovarian cancer
16865525	Gemcitabine
16865675	pancreatic ductal adenocarcinoma
16868475	pancreatic ductal adenocarcinoma
16868479	Gemcitabine
16868545	Gemcitabine
16869739	KRAS	pancreatic ductal adenocarcinoma
16870696	Gemcitabine
16872266	Gemcitabine
16878407	Diabetes
1688389	Diabetes	diabetes mellitus
1688712	breast cancer
16888680	BRCA2	CDKN2A	STK11	PRSS1	Peutz-Jeghers syndrome	breast cancer
16893909	CDKN2A
16896032	Diabetes	diabetes mellitus
16896153	CD40
16897967	colon cancer	breast cancer
16898006	Gemcitabine
16899972	p53
16904634	Gemcitabine
16905682	CDKN2A
16909140	Gemcitabine
16909423	Erlotinib
16914581	Gemcitabine
16918991	pancreatic ductal adenocarcinoma
16921047	Gemcitabine
16928822	Gemcitabine
16929155	Diabetes	diabetes mellitus
16929163	Gemcitabine
16931950	KRAS
16933058	Diabetes
16938655	Diabetes	diabetes mellitus
16940943	p53
16944027	Gemcitabine
16945591	Diabetes	diabetes mellitus
16951237	breast cancer
16953213	ovarian cancer
16955382	Gemcitabine
16958677	Diabetes	diabetes mellitus
16964288	BRCA2
16965393	pancreatic ductal adenocarcinoma
16965868	Gemcitabine
16969022	Gemcitabine
16969023	Gemcitabine
16969036	Gemcitabine
16969042	Gemcitabine
16973716	BRCA1	BRCA2	breast cancer	ovarian cancer
16980948	pancreatic ductal adenocarcinoma
16982746	pancreatic ductal adenocarcinoma
16983112	Gemcitabine
1698728	colon cancer	ovarian cancer
16995472	p53
17000136	Gemcitabine
17001178	RP101	Gemcitabine
17005319	p53
17007882	breast cancer
17012250	Gemcitabine
17016645	pancreatic ductal adenocarcinoma
17018631	SMAD4
17023981	BRCA2	p53
17027978	p53
1703039	breast cancer
17031113	BRCA2	TGFBR2	STK11	p53
17031196	Diabetes
17035234	p53
17035403	breast cancer	pancreatic ductal adenocarcinoma
1703975	Diabetes
17040199	Erlotinib	Gemcitabine
17040906	breast cancer
17041100	breast cancer
17043433	Gemcitabine
17043657	pancreatic ductal adenocarcinoma
17047042	CDKN2A	G101W
17052874	colon cancer
17054996	Gemcitabine
17060676	p53	colon cancer
17060934	GV1001
17066513	p53
17067488	Gemcitabine
17072983	pancreatic ductal adenocarcinoma
17079479	Erlotinib	Gemcitabine
17079946	Gemcitabine
17083124	Gemcitabine
17084724	pancreatic ductal adenocarcinoma
17085658	pancreatic ductal adenocarcinoma
17086212	pancreatic ductal adenocarcinoma
17089051	Gemcitabine
17090981	Gemcitabine
17093171	Diabetes
17094397	Gemcitabine
17094435	Gemcitabine
17094439	Gemcitabine
17096356	pancreatic ductal adenocarcinoma
17102594	colon cancer
17102622	breast cancer
17106238	p53
17106243	breast cancer
17108735	Gemcitabine
17109519	Gemcitabine
17111846	hereditary pancreatitis
17111879	SMAD4	TP53	p53	colon cancer	Gemcitabine
17114012	Gemcitabine
17114015	Gemcitabine
17114586	pancreatic ductal adenocarcinoma
17115408	Peutz-Jeghers syndrome	hereditary pancreatitis
17131310	Gemcitabine
17131328	Gemcitabine
17139966	colon cancer
17143944	Gemcitabine
17145834	Gemcitabine
17149608	Erlotinib	Gemcitabine
17153433	breast cancer
17156477	Gemcitabine
17157524	Gemcitabine
17158774	Gemcitabine
17159377	Gemcitabine
17164367	Diabetes
17169977	Diabetes
17178279	Gemcitabine
17179482	Gemcitabine
17189071	Gemcitabine
17192037	colon cancer	breast cancer
17192920	Gemcitabine
17194196	PALLD
17195051	breast cancer
17197132	Gemcitabine
17198183	pancreatic ductal adenocarcinoma
17200334	Gemcitabine
17201167	p53
17203180	KRAS	TP53	p53	colon cancer
17204147	PRSS1	Diabetes
17212100	Gemcitabine
17212129	Gemcitabine
17212999	breast cancer
17218353	Diabetes	diabetes mellitus
17219285	breast cancer
17220709	Diabetes	diabetes mellitus
17224646	pancreatic ductal adenocarcinoma
17224924	Diabetes	diabetes mellitus
17224927	Gemcitabine
17226900	Gemcitabine
17226905	pancreatic ductal adenocarcinoma
17227978	Gemcitabine
17228128	Erlotinib	Gemcitabine
17228132	Erlotinib
17229775	Gemcitabine
17230496	p53
17230543	pancreatic ductal adenocarcinoma
17235047	pancreatic ductal adenocarcinoma
17241865	Diabetes
17242705	pancreatic ductal adenocarcinoma
17259165	Diabetes
17260487	Gemcitabine
1726222	TERT
17264524	Gemcitabine
17264757	Gemcitabine
17265526	pancreatic ductal adenocarcinoma
17266048	pancreatic ductal adenocarcinoma
17272317	Gemcitabine
17275032	Gemcitabine
17278889	Gemcitabine
17285574	breast cancer
17289875	BRCA2	ovarian cancer
17297654	p53
17298292	Erlotinib
17301079	SMAD4
17301269	BRCA2	breast cancer	ovarian cancer
17304504	pancreatic ductal adenocarcinoma
17304955	Gemcitabine
17308050	Erlotinib
17309331	G17DT	Gemcitabine
17309598	Gemcitabine
17312386	BRCA2	CDKN2A	STK11	PRSS1	pancreatic ductal adenocarcinoma
17312387	ATM	pancreatic ductal adenocarcinoma
17312466	Diabetes	diabetes mellitus
17312467	Diabetes
17317087	BRCA2	Diabetes	diabetes mellitus
17325739	pancreatic ductal adenocarcinoma
17326840	colon cancer
17331695	Gemcitabine
17332349	Gemcitabine
17334647	breast cancer
17339366	Gemcitabine
17343986	Gemcitabine
17344598	pancreatic ductal adenocarcinoma
17346108	breast cancer
17349493	colon cancer
17349578	KRAS
17351952	BRCA1	BRCA2	ovarian cancer
17352211	p53
17353198	KRAS	pancreatic ductal adenocarcinoma
17354229	KRAS	Erlotinib	Gemcitabine
17355112	Gemcitabine
17356239	Erlotinib	Gemcitabine
17357189	Gemcitabine
17357272	p53	pancreatic ductal adenocarcinoma
17363191	Gemcitabine
17363501	Erlotinib
17363575	p53
17369580	Gemcitabine
17369680	p53
17371195	Gemcitabine
17374240	BRCA2	p53
17377415	pancreatic ductal adenocarcinoma
17378914	Gemcitabine
17379445	Gemcitabine
17381417	CDKN2A
17382919	pancreatic ductal adenocarcinoma
17382940	Peutz-Jeghers syndrome
17383523	Erlotinib
17383817	p53
17390031	breast cancer
17396266	Gemcitabine
17398060	pancreatic ductal adenocarcinoma
17401636	Diabetes	diabetes mellitus
17404099	Gemcitabine
17404106	Gemcitabine
17406026	TP53
17409437	colon cancer
17409444	p53	Gemcitabine
17414056	Gemcitabine
17414605	pancreatic ductal adenocarcinoma
17414626	Gemcitabine
17417771	p53
17419272	Gemcitabine
17426706	Gemcitabine
17430687	Erlotinib	Gemcitabine
17434173	pancreatic ductal adenocarcinoma
17440100	Gemcitabine
17440727	Gemcitabine
17440814	pancreatic ductal adenocarcinoma
1744436	Diabetes	diabetes mellitus
1744440	Diabetes	diabetes mellitus
17444865	Gemcitabine
17448610	colon cancer	breast cancer
17449349	Erlotinib	Gemcitabine
17452677	Erlotinib	Gemcitabine
17453292	Erlotinib
17453298	Gemcitabine
17457047	mTOR	Erlotinib
17458520	Peutz-Jeghers syndrome
17465725	SMAD4
17469085	SMAD4
17471232	pancreatic ductal adenocarcinoma
17471277	Gemcitabine
17487403	Gemcitabine
17488476	SMAD4	p53
17489057	Diabetes	diabetes mellitus
17489984	Gemcitabine
17492507	pancreatic ductal adenocarcinoma
17495356	Gemcitabine
17496456	Gemcitabine
17498513	colon cancer	Diabetes	diabetes mellitus
17504149	colon cancer	breast cancer
17512546	Diabetes	diabetes mellitus
17520183	Gemcitabine
17520196	BRCA2	KRAS	KRAS2	SMAD4	MADH4	TP53
17523729	Gemcitabine
17525264	pancreatic ductal adenocarcinoma
17534898	pancreatic ductal adenocarcinoma
17536309	pancreatic ductal adenocarcinoma
17538165	Gemcitabine
17538975	Gemcitabine
17540599	p53
17541348	Peutz-Jeghers syndrome
17545806	Erlotinib
17547518	Erlotinib	Gemcitabine
17549346	Gemcitabine
17554540	Gemcitabine
17555368	Erlotinib	Gemcitabine
17555830	Gemcitabine
17559882	Gemcitabine
17561341	Erlotinib	Gemcitabine
17569628	p53
17575320	p53
17577035	Gemcitabine
17577041	Gemcitabine
17577216	Gemcitabine
17579222	Gemcitabine
17579223	Gemcitabine
17583745	Gemcitabine
17584141	Diabetes
17585372	Gemcitabine
17585412	Gemcitabine
17589944	Gemcitabine
17591092	Gemcitabine
17591805	Gemcitabine
17591829	Erlotinib	Gemcitabine
17592233	Diabetes	diabetes mellitus
17593922	Gemcitabine
17594158	pancreatic ductal adenocarcinoma
17595663	Gemcitabine
17600091	Erlotinib	Gemcitabine
17604503	Gemcitabine
17606725	Erlotinib	Gemcitabine
17608948	Gemcitabine
17611415	pancreatic ductal adenocarcinoma
17611704	breast cancer	ovarian cancer
17613663	Gemcitabine
17615536	Erlotinib	Gemcitabine
17616662	Gemcitabine
17621592	pancreatic ductal adenocarcinoma
17625289	Erlotinib	Gemcitabine
17625301	Gemcitabine
17625975	Erlotinib
17630509	p53
17632317	Diabetes	diabetes mellitus
17632329	Gemcitabine
17637534	Gemcitabine
17637556	Gemcitabine
17638890	pancreatic ductal adenocarcinoma	Gemcitabine
17638905	ATM	p53	ataxia-telangiectasia
17641415	pancreatic ductal adenocarcinoma
17641559	PRSS1	hereditary pancreatitis
1764370	p53
17646699	Gemcitabine
17649600	Gemcitabine
17651038	p53
17652141	KRAS
17653074	Gemcitabine
17658777	breast cancer
17659731	CDKN2A	SMAD4	MADH4	p53
17660491	Gemcitabine
17664474	breast cancer
17667542	p53	pancreatic ductal adenocarcinoma
17667545	Peutz-Jeghers syndrome
17667994	Diabetes	pancreatic ductal adenocarcinoma
17671194	breast cancer
17671195	colon cancer
17671683	Gemcitabine
17671699	breast cancer	pancreatic ductal adenocarcinoma
17671718	Gemcitabine
17673150	breast cancer	ovarian cancer
17674956	Diabetes	diabetes mellitus
17674962	Gemcitabine
17674963	Erlotinib	Gemcitabine
17674964	Erlotinib	Gemcitabine
17675286	Gemcitabine
17679466	breast cancer	ovarian cancer
17691965	TP53	pancreatic ductal adenocarcinoma
17695509	Gemcitabine
17695548	p53
17697554	Gemcitabine
17697555	Gemcitabine
17699854	pancreatic ductal adenocarcinoma
17700025	Gemcitabine
17700058	Gemcitabine
17701005	Gemcitabine
17704662	Erlotinib	Gemcitabine
17705089	Gemcitabine
17705823	Diabetes
17708303	Gemcitabine
17708601	Gemcitabine
17710478	Gemcitabine
17713569	CDKN2A
17714470	pancreatic ductal adenocarcinoma
17714734	TP53	p53	Gemcitabine
17718097	breast cancer
17718282	colon cancer
17719804	colon cancer
17724373	colon cancer
17724796	SMAD4	p53
17726579	p53	breast cancer
17726607	Gemcitabine
17728711	pancreatic ductal adenocarcinoma
17729412	Gemcitabine
1773717	Diabetes	diabetes mellitus
17762902	Erlotinib	Gemcitabine
17764494	Diabetes	diabetes mellitus
17785207	KRAS
17785761	colon cancer	breast cancer
17786181	Gemcitabine
17786299	SMAD4
17786524	Gemcitabine
1778766	colon cancer
17804750	pancreatic ductal adenocarcinoma
17845979	Gemcitabine
17848750	Gemcitabine
17849118	Gemcitabine
1785146	colon cancer	ovarian cancer
1787333	Diabetes
17873458	Gemcitabine
17876153	Gemcitabine
17876328	pancreatic ductal adenocarcinoma
17878176	Erlotinib	Gemcitabine
17878488	Erlotinib
17879123	KRAS2
17879406	Diabetes	diabetes mellitus
17882652	Gemcitabine
17894651	pancreatic ductal adenocarcinoma
17895840	pancreatic ductal adenocarcinoma
17895874	Erlotinib	Gemcitabine
17896154	Gemcitabine
17896834	Gemcitabine
17897335	Diabetes	diabetes mellitus
17900536	p53	colon cancer	Diabetes
17901720	Gemcitabine
17901954	Gemcitabine
17903450	Diabetes	diabetes mellitus
17903452	pancreatic ductal adenocarcinoma
17905943	Diabetes
17906218	Erlotinib	Gemcitabine
17907457	Gemcitabine
17908977	Gemcitabine
17908982	Gemcitabine
17909062	pancreatic ductal adenocarcinoma
17909916	Gemcitabine
17911264	p53	pancreatic ductal adenocarcinoma
17912008	pancreatic ductal adenocarcinoma
17912010	BRCA2	pancreatic ductal adenocarcinoma
17912014	ovarian cancer
17917086	pancreatic ductal adenocarcinoma
17921715	Gemcitabine
17925553	Gemcitabine
17931088	Erlotinib	Gemcitabine
17935272	Erlotinib
17936564	Gemcitabine
17942900	pancreatic ductal adenocarcinoma
17942922	pancreatic ductal adenocarcinoma	Gemcitabine
17943388	pancreatic ductal adenocarcinoma
17943729	pancreatic ductal adenocarcinoma
17947726	Erlotinib	Gemcitabine
17950068	Erlotinib
17952125	pancreatic ductal adenocarcinoma
17956194	Gemcitabine
17956352	colon cancer
17962204	Gemcitabine
17967505	Gemcitabine
17968967	pancreatic ductal adenocarcinoma
17970550	pancreatic ductal adenocarcinoma
17974973	pancreatic ductal adenocarcinoma
17979179	Gemcitabine
17979891	pancreatic ductal adenocarcinoma
17981219	BRCA1
17982507	KRAS	pancreatic ductal adenocarcinoma
17982661	Gemcitabine
17983252	Gemcitabine
17984977	Gemcitabine
17986716	breast cancer	ovarian cancer
17986845	Gemcitabine
17990350	mTOR	Erlotinib	Gemcitabine
17992582	CDKN2A	breast cancer
[truncated: 5,500 more rows]
[truncated: 10 more columns]
