# Supplementary material for: PubMedPortable: A Framework for Supporting the Development of Text Mining Applications
Source: PLoS One. 2016 Oct 5;11(10):e0163794. doi: 10.1371/journal.pone.0163794 (PMC5051953; doi:10.1371/journal.pone.0163794)
Supplement: S1 File — (ZIP) [file pone.0163794.s001.zip › PubMedPortable-master/full_text_index/synonyms/pancreatic_cancer.txt]

PNCA1
PNCA2
PNCA3
PNCA4
BRCA1
BRCA2
PALB2
PALLD
KRAS
KRAS2
CDKN2
CDKN2A
G101W
SMAD4
MLL3
TGFBR2
ARID1A
SF3B1
EPC1
ARID2
ATM
ZIM2
MAP2K4
NALCN
SLC16A4
MAGEA6
DAXX
ATRX
MEN1
MADH4
TP53
ARMET
STK11
ACVR1B
RBBBP8
PRSS1
GLUD1
GOT1
p53
CLPTM1L
TERT
SLIT
SLIT1
ROBO
ROBO1
mTOR
Peutz-Jeghers syndrome
hereditary nonpolyposis colon cancer syndrome
HPNCC
colon cancer
hereditary breast-ovarian cancer syndrome 
breast cancer
ovarian cancer
breast-ovarian cancer
Hippel-Lindau syndrome
ataxia-telangiectasia
juvenile polyposis syndrome
Diabetes
diabetes type 2
diabetes mellitus
hereditary pancreatitis
pancreatic ductal adenocarcinoma
CD40
PRLX 93936
GV1001
RP101
MT201
Erlotinib
G17DT
EUR-1008
anti-alpha5Beta1-integrin antibody
Lintitript
DTS-201
Hedgehog pathway inhibitor
ANX-510
AVN-944
MGCD-0103
WF10
MGI-114
R115777
Imexon
DHA-paclitaxel
PX-12
AGRO100
Gemcitabine
Hydroxocobalamin
