# Supplementary material for: PubMedPortable: A Framework for Supporting the Development of Text Mining Applications
Source: PLoS One. 2016 Oct 5;11(10):e0163794. doi: 10.1371/journal.pone.0163794 (PMC5051953; doi:10.1371/journal.pone.0163794)
Supplement: S1 File — (ZIP) [file pone.0163794.s001.zip › PubMedPortable-master/full_text_index_title_text/blacklist/stop_words.txt]

#stop word list taken from 
#http://www.nlm.nih.gov/bsd/disted/pubmedtutorial/020_170.html - the following link is no longer available:
#http://www.ncbi.nlm.nih.gov/bookshelf/br.fcgi?book=helppubmed&part=pubmedhelp&rendertype=table&id=pubmedhelp.T43
#use this link instead:
#http://www.ncbi.nlm.nih.gov/books/NBK3827/table/pubmedhelp.T.stopwords/
#referenced by Hettne et al.:
#ref: PMID: 19759196, A dictionary to identify small molecules and drugs in free text.

#A
a
about
again
all
almost
also
although
always
among
an
and
another
any
are
as
at

#B
be
because
been
before
being
between
both
but
by

#C
can
could

#D
did
do
does
done
due
during

#E
each
either
enough
especially
etc

#F
for
found
from
further

#H
had
has
have
having
here
how
however

#I
i
if
in
into
is
it
its
itself

#J
just

#K
kg
km

#M
made
mainly
make
may
mg
might
ml
mm
most
mostly
must

#N
nearly
neither
no
nor

#O
obtained
of
often
on
our
overall

#P
perhaps
pmid

#Q
quite

#R
rather
really
regarding

#S
seem
seen
several
should
show
showed
shown
shows
significantly
since
so
some
such

#T
than
that
the
their
theirs
them
then
there
therefore
these
they
this
those
through
thus
to

#U
upon
use
used
using

#V
various
very

#W
was
we
were
what
when
which
while
with
within
without
would
