# Supplementary material for: PubMedPortable: A Framework for Supporting the Development of Text Mining Applications
Source: PLoS One. 2016 Oct 5;11(10):e0163794. doi: 10.1371/journal.pone.0163794 (PMC5051953; doi:10.1371/journal.pone.0163794)
Supplement: S1 File — (ZIP) [file pone.0163794.s001.zip › PubMedPortable-master/plots/bar_chart/BRCA2.csv]

2014	9
2013	11
2012	13
2011	15
2010	11
2009	11
2008	16
2007	8
2006	6
2005	9
2004	12
2003	5
2002	9
2001	9
2000	4
1999	5
1998	2
1997	7
1996	4
1993	1
