# Supplementary material for: PubMedPortable: A Framework for Supporting the Development of Text Mining Applications
Source: PLoS One. 2016 Oct 5;11(10):e0163794. doi: 10.1371/journal.pone.0163794 (PMC5051953; doi:10.1371/journal.pone.0163794)
Supplement: S1 File — (ZIP) [file pone.0163794.s001.zip › PubMedPortable-master/plots/bar_chart/BRCA2_pubmed.csv]

2015	278
2014	530
2013	506
2012	534
2011	521
2010	491
2009	456
2008	412
2007	393
2006	394
2005	365
2004	386
2003	316
2002	352
2001	290
2000	252
1999	255
1998	212
1997	151
1996	92
1995	35
1994	4
1993	2
