# Supplementary material for: PubMedPortable: A Framework for Supporting the Development of Text Mining Applications
Source: PLoS One. 2016 Oct 5;11(10):e0163794. doi: 10.1371/journal.pone.0163794 (PMC5051953; doi:10.1371/journal.pone.0163794)
Supplement: S1 File — (ZIP) [file pone.0163794.s001.zip › PubMedPortable-master/plots/bar_chart/CDKN2A.csv]

2014	6
2013	12
2012	17
2011	12
2010	6
2009	14
2008	8
2007	8
2006	9
2005	6
2004	4
2003	3
2002	4
2001	6
2000	4
1999	2
1998	1
