# Supplementary material for: PubMedPortable: A Framework for Supporting the Development of Text Mining Applications
Source: PLoS One. 2016 Oct 5;11(10):e0163794. doi: 10.1371/journal.pone.0163794 (PMC5051953; doi:10.1371/journal.pone.0163794)
Supplement: S1 File — (ZIP) [file pone.0163794.s001.zip › PubMedPortable-master/plots/bar_chart/CDKN2A_pubmed.csv]

2015	182
2014	296
2013	277
2012	226
2011	235
2010	226
2009	205
2008	198
2007	172
2006	138
2005	121
2004	129
2003	123
2002	93
2001	71
2000	72
1999	65
1998	51
1997	31
1996	6
1995	1
