# Supplementary material for: PubMedPortable: A Framework for Supporting the Development of Text Mining Applications
Source: PLoS One. 2016 Oct 5;11(10):e0163794. doi: 10.1371/journal.pone.0163794 (PMC5051953; doi:10.1371/journal.pone.0163794)
Supplement: S1 File — (ZIP) [file pone.0163794.s001.zip › PubMedPortable-master/plots/bar_chart/Entrez_GeneID/search_terms_BRCA2.txt]

10362
330790
37916
566758
394269
54967
40250
728798
83990
834523
829845
360254
