# Supplementary material for: PubMedPortable: A Framework for Supporting the Development of Text Mining Applications
Source: PLoS One. 2016 Oct 5;11(10):e0163794. doi: 10.1371/journal.pone.0163794 (PMC5051953; doi:10.1371/journal.pone.0163794)
Supplement: S1 File — (ZIP) [file pone.0163794.s001.zip › PubMedPortable-master/plots/bar_chart/Entrez_GeneID/search_terms_CDKN2A.txt]

250692
30590
25163
1678
84109
9712792
9221848
13083924
315150
1029
616369
1032
5265
2153
100048912
55655
281534
6298
18546
7159
554242
17138
17252
57509
12578
