# Supplementary material for: PubMedPortable: A Framework for Supporting the Development of Text Mining Applications
Source: PLoS One. 2016 Oct 5;11(10):e0163794. doi: 10.1371/journal.pone.0163794 (PMC5051953; doi:10.1371/journal.pone.0163794)
Supplement: S1 File — (ZIP) [file pone.0163794.s001.zip › PubMedPortable-master/plots/bar_chart/Entrez_GeneID/search_terms_KRAS.txt]

22401
68239
445289
10553472
7157
418207
4926931
100049322
102881802
16653
6744
999
414951
8082
399470
16651
51655
13191215
5445
554186
24525
72309
397771
109880
3676
38494
398973
829845
3845
692304
104570791
3265
100038489
110836
14218
414955
374569
100132399
373672
7011691
10578
