# Supplementary material for: PubMedPortable: A Framework for Supporting the Development of Text Mining Applications
Source: PLoS One. 2016 Oct 5;11(10):e0163794. doi: 10.1371/journal.pone.0163794 (PMC5051953; doi:10.1371/journal.pone.0163794)
Supplement: S1 File — (ZIP) [file pone.0163794.s001.zip › PubMedPortable-master/plots/bar_chart/KRAS.csv]

2015	1
2014	57
2013	88
2012	60
2011	45
2010	21
2009	27
2008	15
2007	9
2006	5
2005	7
2004	2
2003	2
2001	1
2000	1
1997	1
