# Supplementary material for: PubMedPortable: A Framework for Supporting the Development of Text Mining Applications
Source: PLoS One. 2016 Oct 5;11(10):e0163794. doi: 10.1371/journal.pone.0163794 (PMC5051953; doi:10.1371/journal.pone.0163794)
Supplement: S1 File — (ZIP) [file pone.0163794.s001.zip › PubMedPortable-master/plots/bar_chart/KRAS_pubmed.csv]

2015	702
2014	1227
2013	1070
2012	871
2011	640
2010	567
2009	419
2008	240
2007	163
2006	102
2005	86
2004	49
2003	34
2002	22
2001	22
2000	12
1999	13
1998	10
1997	9
1996	4
1995	6
1994	6
1993	6
1992	3
1991	3
1990	6
1989	5
1988	6
1986	1
1985	1
1984	1
1977	3
1976	1
1970	1
1968	1
1967	1
1966	1
1965	1
1964	3
1963	1
1961	1
1960	1
1959	1
1957	1
1956	1
1954	2
