# Supplementary material for: PubMedPortable: A Framework for Supporting the Development of Text Mining Applications
Source: PLoS One. 2016 Oct 5;11(10):e0163794. doi: 10.1371/journal.pone.0163794 (PMC5051953; doi:10.1371/journal.pone.0163794)
Supplement: S1 File — (ZIP) [file pone.0163794.s001.zip › PubMedPortable-master/plots/pie_chart/countries_pancreatic_cancer.csv]

11144946	argentina
11766544	argentina
11873667	argentina
14708461	argentina
14708511	argentina
8580533	argentina
6399428	argentina
11595072	australia
21850211	australia
11595074	australia
23286259	australia
19432728	australia
25827809	australia
15151634	australia
24372695	australia
11696171	australia
20078669	australia
18251787	australia
22320912	australia
18251792	australia
22320910	australia
12406190	australia
22320930	australia
16808798	australia
19929921	australia
16930338	australia
22320920	australia
18336654	australia
22360504	australia
18336662	australia
23382773	australia
19691746	australia
23418847	australia
19691747	australia
22414092	australia
19691766	australia
19968749	australia
18366392	australia
24471965	australia
16922908	australia
24520211	australia
16981944	australia
24548099	australia
21155879	australia
22510129	australia
18397480	australia
24561986	australia
18397485	australia
22507091	australia
16958677	australia
22532787	australia
15304132	australia
23488477	australia
15317546	australia
21793905	australia
19788611	australia
24612456	australia
19799699	australia
23569426	australia
21299615	australia
22571308	australia
15955213	australia
22571298	australia
16412038	australia
22606046	australia
11982705	australia
22943798	australia
15550079	australia
18700899	australia
12164968	australia
24628622	australia
16048560	australia
24629175	australia
15610448	australia
23617659	australia
15612660	australia
23617666	australia
15663693	australia
23617665	australia
15663694	australia
23621484	australia
15683429	australia
24643086	australia
17295760	australia
22697333	australia
17305993	australia
18702683	australia
18959596	australia
18707598	australia
17444865	australia
22762228	australia
19067780	australia
24720610	australia
12542461	australia
24750233	australia
16509872	australia
22773932	australia
14731128	australia
22788923	australia
19120869	australia
24958092	australia
19120874	australia
21475719	australia
16638094	australia
24995858	australia
20492008	australia
23869654	australia
19175829	australia
24224911	australia
19178636	australia
25013369	australia
17645459	australia
21929650	australia
12581049	australia
25115499	australia
16174077	australia
21401899	australia
16642237	australia
20230349	australia
16643334	australia
24069069	australia
16643340	australia
24352145	australia
19236544	australia
24303923	australia
20565421	australia
21669582	australia
20579221	australia
25210494	australia
20586873	australia
21418296	australia
16174079	australia
23020651	australia
16704535	australia
24237310	australia
16704539	australia
21535200	australia
20649735	australia
21535195	australia
25258651	australia
25258649	australia
25293587	australia
21884246	australia
22211100	australia
25404108	australia
23057590	australia
24165038	australia
23095039	australia
25588761	australia
24102709	australia
21951671	australia
21950745	australia
25678839	australia
10221814	australia
8527704	australia
10846568	australia
281214	australia
1391733	australia
7717940	australia
1706918	australia
3013148	australia
11100987	australia
8672751	australia
11021485	australia
8743923	australia
10442915	australia
7487707	australia
9076619	australia
4015525	australia
611384	australia
7016103	australia
7231311	australia
732672	australia
9750959	australia
7545050	australia
12621828	austria
25249303	austria
21253778	austria
24249323	austria
18594944	austria
18998076	austria
19116711	austria
19291366	austria
2672606	austria
10520377	austria
2773485	austria
7825319	austria
3020855	austria
3055691	austria
8806189	austria
9133101	austria
6636785	austria
6475472	austria
654297	austria
7529956	austria
7825320	austria
7825318	austria
20956914	bangladesh
25178600	bangladesh
14674618	bangladesh
22870784	belgium
18330088	belgium
23650783	belgium
11887632	belgium
23741925	belgium
11942178	belgium
24761691	belgium
21299153	belgium
21485758	belgium
12014258	belgium
19902868	belgium
12051095	belgium
12136537	belgium
12233216	belgium
12420609	belgium
15658053	belgium
11189981	belgium
12420610	belgium
19198586	belgium
19241917	belgium
17715634	belgium
12584914	belgium
18074738	belgium
9615159	belgium
10823002	belgium
2484737	belgium
10823003	belgium
2486016	belgium
2110407	belgium
9529672	belgium
1851590	belgium
5990098	belgium
10769574	belgium
2618531	belgium
10769575	belgium
10769572	belgium
22073859	bosnia and hercegovina
12055719	bosnia and hercegovina
25132706	bosnia and hercegovina
16134752	bosnia and hercegovina
24301926	brazil
18157353	brazil
23903680	brazil
19668947	brazil
22888305	brazil
15361985	brazil
22666759	brazil
12205528	brazil
24938604	brazil
19851675	brazil
25004263	brazil
18622475	brazil
25867419	brazil
15678201	brazil
25036351	brazil
11236272	brazil
20339781	brazil
15094908	brazil
25061731	brazil
25117373	brazil
25222230	brazil
24068191	brazil
25517919	brazil
25626938	brazil
10488596	brazil
7538290	brazil
1668625	brazil
9216099	brazil
9334471	brazil
7817097	brazil
20506772	bulgaria
24151747	bulgaria
20506781	bulgaria
20506786	bulgaria
2634808	bulgaria
1942899	bulgaria
2669339	bulgaria
1942900	bulgaria
3062894	bulgaria
1842829	bulgaria
3551330	bulgaria
2527321	bulgaria
5706185	bulgaria
9739820	bulgaria
7442042	bulgaria
9974029	bulgaria
16820089	canada
22952422	canada
20824050	canada
23359789	canada
19484141	canada
24403857	canada
20927319	canada
23097626	canada
20927318	canada
22406516	canada
20973434	canada
23441129	canada
19568409	canada
20003838	canada
19568416	canada
24523620	canada
16908897	canada
23559890	canada
18299731	canada
22876164	canada
19668798	canada
23610017	canada
16948881	canada
22670096	canada
18414717	canada
23633926	canada
11875594	canada
22745590	canada
11875595	canada
24708215	canada
11875597	canada
23194191	canada
11875596	canada
24155642	canada
11894319	canada
22787433	canada
18472958	canada
23814481	canada
16331889	canada
24953430	canada
18592007	canada
24957319	canada
12677264	canada
22241962	canada
17325739	canada
24204197	canada
17356708	canada
24078937	canada
17408158	canada
24155633	canada
20410554	canada
25089113	canada
20454507	canada
25117978	canada
14760433	canada
21390185	canada
14768739	canada
22028618	canada
19177204	canada
22028623	canada
20567622	canada
21403843	canada
17762902	canada
25499221	canada
17786181	canada
23964353	canada
16716033	canada
21532882	canada
20689760	canada
21847358	canada
18030360	canada
23308043	canada
18030366	canada
23300370	canada
18031643	canada
23308056	canada
19412434	canada
25372771	canada
23019415	canada
23019409	canada
25575964	canada
25684992	canada
25748236	canada
10464348	canada
6176305	canada
10976244	canada
445237	canada
1695558	canada
4709468	canada
2600938	canada
2805338	canada
7326624	canada
4092355	canada
445286	canada
6164461	canada
2425919	canada
7683577	canada
7882218	canada
8174313	canada
15478297	chile
24121585	chile
25117030	chile
22215331	chile
10436680	chile
2152626	chile
9567395	chile
9334486	chile
15786540	china
25264884	china
16776981	china
24304949	china
16780673	china
25203703	china
19430705	china
25216706	china
15793888	china
25410774	china
20800022	china
25232461	china
12892584	china
25241785	china
15694029	china
25652374	china
12895341	china
25262609	china
16804974	china
25830030	china
12903435	china
25316242	china
16810748	china
25333036	china
20813682	china
25405166	china
12903437	china
25842732	china
12903756	china
25485268	china
20819570	china
25830031	china
15133855	china
25533827	china
15138133	china
25564060	china
15742407	china
25736109	china
15140658	china
25651847	china
20868602	china
25717223	china
12609076	china
24314220	china
12918126	china
25841447	china
12918127	china
25841682	china
12918140	china
24340225	china
12918128	china
21773080	china
12921608	china
23323008	china
19489224	china
23324233	china
19500507	china
23326161	china
15801000	china
23336383	china
15162548	china
22093844	china
15162550	china
23358453	china
19522026	china
22321888	china
18167254	china
24363523	china
18176963	china
24369230	china
15182508	china
22958741	china
18203294	china
24382243	china
15200918	china
24167131	china
15810077	china
22333204	china
18234644	china
22340650	china
12935400	china
22340648	china
18234632	china
24385699	china
16845800	china
21823013	china
20954273	china
22371645	china
12940069	china
22363124	china
20976848	china
24395300	china
18240351	china
24415877	china
16274030	china
24415863	china
16274031	china
22371633	china
16274034	china
24187474	china
16274037	china
19957811	china
16274039	china
22375400	china
16274040	china
23372337	china
16274042	china
24151395	china
16274043	china
23392805	china
16274045	china
22844548	china
18272034	china
19950564	china
15810085	china
19953932	china
16274047	china
21542284	china
18275717	china
24439187	china
18279610	china
22416189	china
16274046	china
24444682	china
16274048	china
22419469	china
19570392	china
19957813	china
16274050	china
21792760	china
16274051	china
23984524	china
19575490	china
22445970	china
15259086	china
20137691	china
18286698	china
20133233	china
21029629	china
20137689	china
18322951	china
20135714	china
15266828	china
20118008	china
15754392	china
23430136	china
16874856	china
24472302	china
19610135	china
24484594	china
19610136	china
24151368	china
19615285	china
23444312	china
19615291	china
22490861	china
19618718	china
23450128	china
19619444	china
23460968	china
19624871	china
22039326	china
19627019	china
21611100	china
16875609	china
18803351	china
15285038	china
22493542	china
21054984	china
24059998	china
21092568	china
23482354	china
21092570	china
20133238	china
21092579	china
20302733	china
18330938	china
21611096	china
18330956	china
23515366	china
18330959	china
23526391	china
15840258	china
20137690	china
16909592	china
20137688	china
11758254	china
20137396	china
11758255	china
24063222	china
11776577	china
21362344	china
11779435	china
24571876	china
18350635	china
24578785	china
11780432	china
24605017	china
11783110	china
24605033	china
21105191	china
24605032	china
11798705	china
24605025	china
11798764	china
24605022	china
19666413	china
24605023	china
19673016	china
24605027	china
11819842	china
24605028	china
11819794	china
24605030	china
11819814	china
20039459	china
11825510	china
23538603	china
11832160	china
23554673	china
16937466	china
23555160	china
19719950	china
23556057	china
16937508	china
23946590	china
11832084	china
22110842	china
16939930	china
20143460	china
21122389	china
21459729	china
21134835	china
22588909	china
18396684	china
23578430	china
18395901	china
24294505	china
18397844	china
21460362	china
18397846	china
22876041	china
18397858	china
22650021	china
21160583	china
23591345	china
21160627	china
23601239	china
21160674	china
21459718	china
21160770	china
21448416	china
21160772	china
21740780	china
21160835	china
24653626	china
21160839	china
25174478	china
21160848	china
20211066	china
21160863	china
22723164	china
21160884	china
23648294	china
21160897	china
21362378	china
21160938	china
22692073	china
18397859	china
18763279	china
15300913	china
22690071	china
21173913	china
22110279	china
18416462	china
22969226	china
21179734	china
23671746	china
18430374	china
21860709	china
15309737	china
23674856	china
21191835	china
24659893	china
15313690	china
21860838	china
11866987	china
22969210	china
16313796	china
24685079	china
19750574	china
22969215	china
19764098	china
22884134	china
19781277	china
18706212	china
21215169	china
18785534	china
21218076	china
24707146	china
21218082	china
22969187	china
21219792	china
22736913	china
15355651	china
22884073	china
18442195	china
22883954	china
15363197	china
22883454	china
18453221	china
23730507	china
18473422	china
18756944	china
18478912	china
23730506	china
18478929	china
23730523	china
18479599	china
21633599	china
18494045	china
23745020	china
15378800	china
22007487	china
21245997	china
24721346	china
15378788	china
22776648	china
19799088	china
18842503	china
18522889	china
22791941	china
18528941	china
21633635	china
16008962	china
23205306	china
11938807	china
22800753	china
19822498	china
22816010	china
11942409	china
22811841	china
21269930	china
22811846	china
21269932	china
22811842	china
21269942	china
22811861	china
21269981	china
22811847	china
21274370	china
22811875	china
11953200	china
23751473	china
11953187	china
24772334	china
17036401	china
24785459	china
15457566	china
23901226	china
18583236	china
21418992	china
15473922	china
23789218	china
19842232	china
21977858	china
18595134	china
23801866	china
18595135	china
23816557	china
18595144	china
21412497	china
17059762	china
24824251	china
18609701	china
24921398	china
18609717	china
24949353	china
21355282	china
24949334	china
18616919	china
23126204	china
17067488	china
24949384	china
17072959	china
24949394	china
17072983	china
20197614	china
17075979	china
22811848	china
19861285	china
19908334	china
16029636	china
22811857	china
19891023	china
22811878	china
17086695	china
24844828	china
17109519	china
22781036	china
17120744	china
23236247	china
17143944	china
23730519	china
17147109	china
21472101	china
17152489	china
23717744	china
17152491	china
21614687	china
15526377	china
23671732	china
15694030	china
23674861	china
16425381	china
24982765	china
15534911	china
20180242	china
16425399	china
24998655	china
12679940	china
23596535	china
12679948	china
23864784	china
16437692	china
25030587	china
16437697	china
25030590	china
17166452	china
24605024	china
17167830	china
24294508	china
14530109	china
23895858	china
15601559	china
24023491	china
17200013	china
23270819	china
16060994	china
24325093	china
17217822	china
22294829	china
17219968	china
24294507	china
17226900	china
23205304	china
17226905	china
24282349	china
15631784	china
22171124	china
15631802	china
22173495	china
15634447	china
23996757	china
15634525	china
18693168	china
15637742	china
25685272	china
15641137	china
22905288	china
16052681	china
25083302	china
12408777	china
25639200	china
12508380	china
18680225	china
15682475	china
19957796	china
15682471	china
20007071	china
15682495	china
23112553	china
17344598	china
19957812	china
12508340	china
25573220	china
16080841	china
23073801	china
17287177	china
19950545	china
12532469	china
22919734	china
12532471	china
21611090	china
17357493	china
21611091	china
17359699	china
25146405	china
17366794	china
21611099	china
16086869	china
23232639	china
17374240	china
25154845	china
17380451	china
21547133	china
14599962	china
25184120	china
14599963	china
24033967	china
14599992	china
22007514	china
14606096	china
21403817	china
18956633	china
24294504	china
14606097	china
24033964	china
14606104	china
21412491	china
14607639	china
23000761	china
14607640	china
22147973	china
14607648	china
24151381	china
14607668	china
25232460	china
14607669	china
25232462	china
14607726	china
18777594	china
17393109	china
21418868	china
14607730	china
25241794	china
12452071	china
21528072	china
16481301	china
21448350	china
19000454	china
21547125	china
17403278	china
24060073	china
17403279	china
24259973	china
17403281	china
21608232	china
17403286	china
22088471	china
17403287	china
22247824	china
17403288	china
21799645	china
14612292	china
21603319	china
16482625	china
25436122	china
16482630	china
21677838	china
16483481	china
23294585	china
14627533	china
21575464	china
17441357	china
23002368	china
16489645	china
21602143	china
20354252	china
25333034	china
20356489	china
25341901	china
20356498	china
21607102	china
14612290	china
21611088	china
16503521	china
25410780	china
16521191	china
24255574	china
20397262	china
21734801	china
20397266	china
25436129	china
20397268	china
24255576	china
19024528	china
23964138	china
19033108	china
22294831	china
19034981	china
23964149	china
19035154	china
18785284	china
19035202	china
18666329	china
19035205	china
24282356	china
16548195	china
22110277	china
14642097	china
24133511	china
19058319	china
25564066	china
19062731	china
25566662	china
19062732	china
21813394	china
19062733	china
18794910	china
17461473	china
25575049	china
14640107	china
21612699	china
17465505	china
24144754	china
17475581	china
25717220	china
14669326	china
21448427	china
14669328	china
23985261	china
14669344	china
21941416	china
19062734	china
21947719	china
19062735	china
22944238	china
19063848	china
24054021	china
11244980	china
22969199	china
20419833	china
22969218	china
19073413	china
21987623	china
14695779	china
23174591	china
19080079	china
23180942	china
19080270	china
23015122	china
19080445	china
23205309	china
19084932	china
22177442	china
19084933	china
24246865	china
14695784	china
24259979	china
15884114	china
22219598	china
15884138	china
23236243	china
17533737	china
24294503	china
12479102	china
24294518	china
20450580	china
24304947	china
17548257	china
24330967	china
12215291	china
23327700	china
15890097	china
23355925	china
17552012	china
24363832	china
17552036	china
22335903	china
16109537	china
22340649	china
19094632	china
24405594	china
14760765	china
24415872	china
14760766	china
24433772	china
16124051	china
22409914	china
16124066	china
22416175	china
16126671	china
24459920	china
16127752	china
23429423	china
17589923	china
23452393	china
17589944	china
23467456	china
16570353	china
22490972	china
16570349	china
22493549	china
19173988	china
22509073	china
12479060	china
22529684	china
16620645	china
24574730	china
20525559	china
24605021	china
19180924	china
24605026	china
19208521	china
24605029	china
16610026	china
24605031	china
17640486	china
23539549	china
20529565	china
23556053	china
17641841	china
23556062	china
16635392	china
23578431	china
20533606	china
22655124	china
17650790	china
23613631	china
17659707	china
22672828	china
17659723	china
22679728	china
17659731	china
22719198	china
14965832	china
22736919	china
14966900	china
23745036	china
20556580	china
24721345	china
19222100	china
24742581	china
11360677	china
22776601	china
19236805	china
22811802	china
20556833	china
22811843	china
20572314	china
22811844	china
12215293	china
22811845	china
17696250	china
22811849	china
17697554	china
23755369	china
17697555	china
24782623	china
17711742	china
24785451	china
17708601	china
24949369	china
17724796	china
24949393	china
17729412	china
23082047	china
19266598	china
25789286	china
19266599	china
23864789	china
15052782	china
23894691	china
15040033	china
25142981	china
20614485	china
16677499	china
17879406	china
19294766	china
12877813	china
16711011	china
16711012	china
20619142	china
16718771	china
20627012	china
20627028	china
16718784	china
12866960	china
15059537	china
20646422	china
20646480	china
20646665	china
12882690	china
17927850	china
16219131	china
15087022	china
20688598	china
15087035	china
15112354	china
16718816	china
17980102	china
15730938	china
16237766	china
16733850	china
17990350	china
16733922	china
16737574	china
19357035	china
12579819	china
16759529	china
16251046	china
16255879	china
18028765	china
16273616	china
18028764	china
18028762	china
18060632	china
12892581	china
16772084	china
18067717	china
18076807	china
18081235	china
20712053	china
12892583	china
9387291	china
2086001	china
8389232	china
2086060	china
7895586	china
2086118	china
2364873	china
10920984	china
2364816	china
1338984	china
2452061	china
1363899	china
3243135	china
2125254	china
3527599	china
1395920	china
9772421	china
10436939	china
8261865	china
2065547	china
9275659	china
2529993	china
2550185	china
9758871	china
7956694	china
2503304	china
8554673	china
2509154	china
18218555	china (republic : 1949- )
22113634	china (republic : 1949- )
18635419	china (republic : 1949- )
24570946	china (republic : 1949- )
17214398	china (republic : 1949- )
25083453	china (republic : 1949- )
16086542	china (republic : 1949- )
25083464	china (republic : 1949- )
20705257	china (republic : 1949- )
25202701	china (republic : 1949- )
25392838	china (republic : 1949- )
25392836	china (republic : 1949- )
25713805	china (republic : 1949- )
12051017	china (republic: 1949- )
25509237	croatia
12899095	croatia
23986278	croatia
19662776	croatia
23213974	croatia
20432768	croatia
22263375	croatia
19090604	croatia
18756901	croatia
20232669	croatia
10646228	croatia
2962435	czechoslovakia
5947623	czechoslovakia
12197399	czech republic
24325160	czech republic
20925260	czech republic
25294771	czech republic
12931440	czech republic
23128819	czech republic
15807292	czech republic
23438848	czech republic
15446358	czech republic
22533886	czech republic
12061184	czech republic
24572485	czech republic
12688146	czech republic
22880267	czech republic
12747533	czech republic
24720716	czech republic
15633399	czech republic
21634096	czech republic
11144148	czech republic
21634098	czech republic
11144107	czech republic
21717790	czech republic
20429336	czech republic
24981695	czech republic
15077571	czech republic
25025679	czech republic
20662469	czech republic
25872994	czech republic
20662478	czech republic
23961856	czech republic
16719412	czech republic
22292339	czech republic
16755774	czech republic
21404512	czech republic
21404511	czech republic
21416856	czech republic
21416850	czech republic
25294770	czech republic
25301342	czech republic
23057427	czech republic
22165691	czech republic
9828655	czech republic
7526630	czech republic
8996557	czech republic
8073643	czech republic
12599840	denmark
19925742	denmark
18364156	denmark
24393587	denmark
18397464	denmark
23489215	denmark
12010299	denmark
23517132	denmark
12082856	denmark
24814594	denmark
15546343	denmark
23290292	denmark
12688375	denmark
23290296	denmark
12123481	denmark
23079448	denmark
12139538	denmark
21913973	denmark
16076292	denmark
24147435	denmark
12553096	denmark
20041885	denmark
20412113	denmark
19087746	denmark
20444402	denmark
20444404	denmark
20444405	denmark
20444407	denmark
20444408	denmark
17803524	denmark
20626589	denmark
20626591	denmark
18078646	denmark
18078653	denmark
8317019	denmark
14307949	denmark
8600960	denmark
10051796	denmark
7619616	denmark
10225324	denmark
3164557	denmark
1930966	denmark
9817043	denmark
8946684	denmark
9045463	denmark
4090987	denmark
6792760	denmark
442264	denmark
6515821	denmark
7839520	denmark
8212408	denmark
8240890	denmark
19584908	egypt
24348535	egypt
21052499	egypt
21785593	egypt
21234311	egypt
23049547	egypt
21317983	egypt
24194753	egypt
20445797	egypt
21547248	egypt
23401773	egypt
24454372	egypt
22474439	egypt
24489544	egypt
22481917	egypt
23533808	egypt
22570653	egypt
22693491	egypt
22701803	egypt
23710207	egypt
22779001	egypt
25053938	egypt
24883056	egypt
23587232	egypt
23319943	egypt
21977031	egypt
21863075	egypt
24278689	egypt
21760774	egypt
22091436	egypt
23304126	egypt
22084685	egypt
25401107	egypt
20130824	egypt
21922022	egypt
23125850	egypt
22091389	egypt
22110523	egypt
23213569	egypt
23304129	egypt
22347323	egypt
22685460	egypt
23690775	egypt
23738077	egypt
23781238	egypt
24995015	egypt
24899890	egypt
25101123	egypt
12185592	england
23998844	england
20730380	england
22157328	england
20732914	england
22276603	england
20736942	england
23281874	england
16779883	england
23293110	england
19428321	england
22147512	england
15948320	england
23275642	england
19432821	england
21806544	england
19432892	england
22149586	england
19433978	england
23312674	england
12598343	england
22151922	england
16791201	england
21366804	england
19437237	england
22149993	england
16794990	england
22289537	england
16799633	england
18665180	england
19444302	england
22318898	england
19444305	england
19920824	england
16803606	england
22301281	england
19450236	england
22306768	england
19450353	england
24308679	england
16804874	england
22310917	england
16807443	england
22223849	england
19454458	england
25739554	england
16807445	england
22952212	england
12901235	england
20022501	england
19457936	england
25823640	england
16807459	england
18776302	england
12902985	england
23300138	england
16819498	england
25838813	england
12906928	england
20196789	england
16822304	england
23813780	england
16826192	england
24325804	england
16827803	england
24322903	england
16826198	england
25407487	england
16832350	england
25855536	england
20819342	england
22929886	england
18087283	england
24325450	england
16832411	england
24308545	england
16832836	england
24293293	england
18090127	england
24327018	england
18090906	england
22821859	england
11570977	england
24329942	england
15133762	england
24332572	england
20826087	england
24336331	england
20828979	england
24338808	england
20829040	england
22314265	england
18157915	england
24341732	england
11572668	england
22158044	england
15135833	england
20181281	england
18162131	england
22316327	england
19464749	england
22315049	england
11575718	england
24345902	england
20831833	england
24817473	england
20833034	england
22320398	england
16841081	england
24150277	england
20849608	england
22241169	england
20851464	england
23365541	england
18617774	england
23323149	england
20858281	england
23329235	england
12234614	england
18803764	england
15138468	england
23334332	england
15140265	england
22838950	england
11593055	england
23331552	england
20860670	england
19925494	england
20861148	england
24004612	england
20875068	england
22954004	england
20876774	england
23363422	england
20877359	england
23140395	england
15147717	england
23340828	england
20880783	england
23348635	england
20886393	england
22954001	england
20888222	england
22824168	england
19466902	england
23357533	england
19466993	england
22103617	england
12605716	england
22954290	england
19469020	england
23359139	england
11600471	england
24366050	england
19470496	england
23044748	england
12605713	england
23369246	england
19770635	england
22957785	england
15150585	england
23367880	england
15155137	england
19930156	england
19478829	england
24354961	england
12605717	england
24354864	england
12605718	england
20068565	england
19485810	england
18808686	england
19488907	england
22958219	england
15801978	england
22958439	england
19489700	england
19929947	england
19491612	england
22958871	england
19491904	england
22320450	england
19501511	england
22068173	england
19505879	england
24380769	england
12606950	england
24388806	england
19506583	england
22326395	england
19508729	england
22959016	england
11669597	england
22325559	england
15753536	england
22332746	england
19519205	england
22334000	england
19520886	england
24384772	england
19519883	england
24388408	england
19526616	england
22838843	england
19527102	england
24384773	england
19528037	england
22342309	england
11683408	england
22826513	england
18163903	england
22959167	england
15166270	england
22348348	england
11687897	england
24388967	england
15802284	england
22828284	england
11687901	england
19932507	england
15172499	england
22367402	england
18177814	england
22365494	england
12618762	england
20236512	england
15173226	england
22368299	england
18190706	england
24397700	england
15177488	england
24404812	england
18191814	england
24402132	england
15177502	england
24112766	england
15184872	england
22831166	england
18202717	england
24401365	england
15184866	england
24176399	england
15194650	england
19935649	england
18203806	england
22838644	england
18206810	england
21958460	england
18206811	england
24410649	england
18206813	england
24412539	england
15195889	england
22134511	england
18206817	england
24422769	england
18206818	england
24773234	england
15201587	england
24111684	england
18218118	england
24419231	england
18219321	england
24424288	england
18222985	england
21787753	england
15205362	england
24423079	england
15205599	england
21453532	england
20890312	england
21789152	england
15208677	england
22237731	england
20890584	england
23252561	england
20890585	england
22959527	england
18231110	england
19948743	england
20890586	england
20205891	england
15806175	england
22374460	england
18234109	england
20097730	england
18237847	england
22373539	england
20919954	england
23750492	england
20920162	england
24759351	england
20922832	england
22375517	england
11701098	england
23373509	england
11704875	england
21619683	england
20942635	england
23373784	england
16844323	england
23103869	england
20947879	england
23374362	england
20947887	england
22385572	england
16847032	england
22839452	england
20947888	england
22384823	england
20950371	england
23937147	england
16847067	england
23381885	england
12271715	england
23376846	england
11711767	england
23382133	england
20960457	england
23088623	england
20961421	england
23379413	england
20961745	england
22396445	england
20966025	england
23940016	england
12631675	england
21789131	england
11711770	england
22843556	england
20972463	england
24189469	england
11716876	england
24074258	england
12933515	england
24004467	england
11716884	england
22396552	england
12934664	england
22396456	england
20978506	england
24428866	england
20978507	england
23394575	england
20979661	england
24432033	england
16855985	england
22791813	england
20981101	england
22843437	england
18240999	england
20110284	england
19531250	england
18842418	england
12641820	england
19943918	england
18249033	england
23385734	england
19534803	england
20088749	england
12943622	england
23385730	england
19534821	england
22404155	england
12636873	england
20095915	england
18253139	england
21958461	england
19540829	england
23389293	england
19541531	england
23396365	england
15753541	england
21436628	england
11729853	england
23402763	england
19543324	england
24755095	england
11737224	england
23398637	england
19546161	england
23421954	england
18261235	england
23416985	england
18263593	england
23408353	england
18264087	england
23412098	england
18264088	england
23414463	england
19549704	england
23422245	england
18264564	england
20101258	england
19555390	england
22121010	england
18268052	england
23422836	england
15812554	england
22405837	england
19568238	england
23425074	england
16868545	england
24122964	england
19570262	england
22404265	england
19574048	england
19950116	england
18598931	england
24073725	england
15817123	england
22845403	england
12647986	england
24001199	england
19577442	england
24438216	england
16872266	england
22415661	england
12950018	england
22416894	england
15226765	england
22846052	england
11746913	england
24445614	england
15226766	england
24444839	england
12950325	england
19951905	england
16874304	england
24456259	england
15226776	england
24457987	england
12649104	england
23222813	england
19587709	england
24461200	england
19588362	england
22963460	england
18283306	england
21789153	england
18294725	england
24460759	england
12962548	england
24462333	england
18299477	england
24462161	england
18301403	england
24462376	england
18307536	england
21618489	england
18307811	england
22419113	england
18310088	england
24462547	england
20981102	england
19954400	england
15247186	england
22424104	england
21029412	england
24002598	england
21031621	england
24463484	england
15956974	england
21767928	england
19589727	england
19958057	england
15256243	england
24469263	england
19590618	england
24467653	england
19590619	england
21790335	england
21037555	england
21746805	england
15958516	england
19968612	england
19590625	england
21620466	england
19590634	england
24469057	england
21039739	england
24468059	england
18325723	england
22447631	england
12967377	england
22443181	england
21040574	england
22117151	england
15266485	england
22428966	england
15964315	england
21621407	england
16287901	england
22428170	england
15269600	england
22440084	england
21044336	england
22436445	england
15270645	england
22429939	england
15271348	england
22429961	england
15272314	england
19968494	england
15818382	england
22436573	england
12970142	england
22443336	england
19603023	england
21965819	england
21045073	england
20113473	england
19604121	england
20119937	england
15280211	england
21724610	england
19604247	england
22963768	england
19609296	england
22443802	england
15969750	england
19968498	england
16288300	england
22107757	england
15293347	england
22458379	england
15298612	england
22453051	england
15966844	england
23165286	england
19633682	england
21792199	england
19635171	england
24188208	england
16292095	england
22471946	england
19638246	england
23716361	england
19639490	england
22466618	england
16891358	england
22471280	england
19642950	england
21625220	england
19643615	england
23704195	england
19651499	england
22472349	england
21045835	england
24472057	england
16893670	england
21478011	england
21050812	england
23167872	england
21051221	england
24484175	england
16893909	england
24480245	england
21054452	england
20208558	england
21057545	england
22762308	england
21058202	england
22041170	england
21073702	england
20128820	england
21075833	england
20121547	england
21080875	england
23446043	england
21080909	england
24484537	england
21081580	england
23442735	england
21087351	england
24485121	england
15969757	england
24486933	england
16908439	england
23452509	england
16902410	england
23448290	england
21091652	england
24493749	england
21092190	england
23448807	england
16905682	england
23458131	england
16909140	england
24499557	england
16918991	england
23458208	england
21097528	england
24503018	england
21098829	england
24502441	england
21102422	england
20003342	england
21102519	england
24503026	england
21102532	england
22733350	england
[truncated: 20,657 more rows]
[truncated: 1 more columns]
