# Supplementary material for: PubMedPortable: A Framework for Supporting the Development of Text Mining Applications
Source: PLoS One. 2016 Oct 5;11(10):e0163794. doi: 10.1371/journal.pone.0163794 (PMC5051953; doi:10.1371/journal.pone.0163794)
Supplement: S1 File — (ZIP) [file pone.0163794.s001.zip › PubMedPortable-master/plots/pie_chart/pie_chart_countries.py]

#!/usr/bin/env python
# -*- coding: UTF-8 -*-
"""
    Copyright (c) 2015, Kersten Doering <kersten.doering@gmail.com>

    This script downloads PubMed-IDs and country names of journals from a PostgreSQL database and generates a PNG file with a pie chart showing the amount of publications in percent. Therefore, this plot shows the amount of publications per country in terms of the journal origin (publisher), but not in terms of authors or institutes.
"""

# Kersten Doering 27.01.2015

import matplotlib.pyplot as plt

"""
SQL command to get data (this entry is not set for every PubMed-ID) - this data set is based on the download of XML files from 16th April 2015 (23258 PubMed-IDs):
\copy (select fk_pmid, lower(country) from pubmed.tbl_medline_journal_info where country is not null order by country asc) to 'countries_pancreatic_cancer.csv' delimiter ','
"""

#create a dictionary with key country name and value amount of publications
countries = {}
infile = open("countries_pancreatic_cancer.csv","r")
for line in infile:
    country = line.strip().split(",")[1]
    if not country in countries:
        countries[country] = 1
    else:
        countries[country] += 1
infile.close()

# parameters for the plot
# labels and sizes are mandatory
labels = []
sizes = []
# fractions below 2 % are not taken into account within the plot, but saved
rest_labels = []
rest_sizes = []
# fixed colors for fractions (optional)
colors = ['yellowgreen', 'red', 'lightblue', 'lightcoral', 'green', 'lightskyblue', 'gold', 'lightgrey', 'orange', 'grey']

# total sum of publications to calculate percentages
size_sum = float(sum(countries.values()))
# sort dictionary by amount of publications per country
# (http://stackoverflow.com/questions/16772071/sort-dict-by-value-python)
list_sorted = sorted(countries.items(), key=lambda x:x[1])

#for country,amount in countries.items():
for country,amount in list_sorted:
    size = (float(amount)/size_sum)*100.0
    if size < 2.0:
         # debug:
#        print country,size
        rest_sizes.append(size)
        rest_labels.append(country)
    else:
         # debug:
#        print country,size
        sizes.append(size)
        # capitalize country names
        labels.append(country.title())
# add fraction for "Others" (below 2 %)
rest_size = sum(rest_sizes)
sizes.append(rest_size)
labels.append("Others\n(< 2 %)")
# size of figure
plt.figure(figsize=(11,8.5))
# plot with parameters
plt.pie(sizes, labels=labels,autopct='%1.1f%%',pctdistance = 1.1,labeldistance = 1.2, radius = 5,shadow = True, colors=colors)
# comment from the matplotlib example: 
# (http://matplotlib.org/examples/pie_and_polar_charts/pie_demo_features.html)
# Set aspect ratio to be equal so that pie is drawn as a circle.
plt.axis('equal')

# show on screen
#plt.show()

# save plot
plt.savefig("pie_chart_countries_publications.png")
