# Supplementary material for: PubMedPortable: A Framework for Supporting the Development of Text Mining Applications
Source: PLoS One. 2016 Oct 5;11(10):e0163794. doi: 10.1371/journal.pone.0163794 (PMC5051953; doi:10.1371/journal.pone.0163794)
Supplement: S1 File — (ZIP) [file pone.0163794.s001.zip › PubMedPortable-master/plots/word_cloud/generate_surrounding_words_log.py]

#!/usr/bin/env python
# -*- coding: UTF-8 -*-
"""
    Copyright (c) 2015, Kersten Doering <kersten.doering@gmail.com>

    This script connects to a PostgreSQL database and selects all abstracts that contain the term "gemcitabine". It splits the texts into single words with a whitespace tokenizer and saves the 50 most frequently occurring terms in CSV file. The path to the PubMedPortable directory containing the scripts for generating the Xapian full text index has to be given, because all important files are located there by default, although the Xapian index itself is not used. The modified version only indexing PubMed abstract titles and texts can be used as well as the standard full text index version.
"""

#Kersten Doering 29.11.2014, major change 03.02.2015

# ToDo: replace whitespace tokenization with a tokenizer that also removes punctuation

# to sort dictionary
from operator import itemgetter
# to calculate logarithm
import math
# to connect to a PostgreSQL relational database
import psycopg2
# to use DictCursor
from psycopg2 import extras
import time
# to use command-line parameters
from optparse import OptionParser
# to join paths
import os


# join abstract title and text for a given PubMed-ID "pmid" and return the triple as a list [PubMed-ID, title, text]
def get_title_text(pmid):
    stmt = """
    SELECT 
        pmid,
        article_title as title,
        abstract_text as abstract
    FROM 
        pubmed.tbl_medline_citation
            LEFT OUTER JOIN
        pubmed.tbl_abstract
                ON pmid = fk_pmid
    WHERE
        pmid = '"""+pmid+"""'
    ;
    """

    cursor.execute(stmt)
    output = cursor.fetchone()
    return output

# main
if __name__=="__main__":
    parser = OptionParser()
    parser.add_option("-d", "--database", dest="d", help='name of the database to connect to', default="pancreatic_cancer_db")
    parser.add_option("-x", "--xapian_path", dest="x", help='path to the directory containing the PubMedPortable scripts for generating the Xapian full text index',default="../../full_text_index_title_text")
    parser.add_option("-p", "--pmids_input", dest="p", help='name of the input file that contains all PubMed-IDs for the search term', default="results/results.csv")
    parser.add_option("-t", "--terms_input", dest="t", help='name of the input file that contains all search terms that should not be written to the output file', default="synonyms/pancreatic_cancer.txt")
    parser.add_option("-s", "--stop_words_input", dest="s", help='name of the input file with all stop words that should not be written to the output file', default="blacklist/stop_words.txt")
    parser.add_option("-o", "--output", dest="o", help='name of the output file with the most frequently co-occurring words in texts that contain the search term gemcitabine', default="counts_surrounding_words_log.csv")
    (options, args) = parser.parse_args()

    # settings for psql connection
    postgres_user       = "parser"
    postgres_password   = "parser"
    postgres_host       = "localhost" 
    postgres_port       = "5432"
    postgres_db         = options.d
    connection          = psycopg2.connect("dbname='"+postgres_db+"' user='"+postgres_user+"' host='"+postgres_host+"' password='"+postgres_password+"' port='"+postgres_port+"'")
    cursor              = connection.cursor(cursor_factory=psycopg2.extras.DictCursor)

    # save file paths in an extra variable
    pmids_input         = options.p
    terms_input         = options.t
    stop_words_input    = options.s
    output              = options.o
    xapian_path         = options.x

    # results from RunXapian.py - save  PubMed-IDs in list pmids:
    pmids = []
    infile = open(os.path.join(xapian_path, pmids_input),"r")
    for line in infile:
        temp_line = line.strip().split("\t")
        if temp_line[1] == "Gemcitabine":
            pmids.append(temp_line[0])
    infile.close()
    # make list unique:
    pmids = list(set(pmids))

    # search terms for RunXapian.py - save in list search_terms:
    search_terms = []
    infile = open(os.path.join(xapian_path, terms_input),"r")
    for line in infile:
        search_terms.append(line.strip().lower())
    infile.close()

    # get stop words, but not comment lines (starting with "#") or empty lines:
    stop_words = []
    infile = open(os.path.join(xapian_path, stop_words_input),"r")
    for line in infile:
        if line.startswith("#") or line.startswith("\n"): 
            # go to next line
            continue
        else: 
            stop_words.append(line.strip())

    # total list of terms as result from whitespace tokenization
    total_list = []
    # iterate over all PubMed-IDs
    for pmid in pmids:
        # get the triple [PubMed-ID, title, text]
        pmid_title_text = get_title_text(pmid)
        # pmid_title_text[0] equals pmid
        # title equals pmid_title_text[1]
        # text equals pmid_title_text[2]
        text = pmid_title_text[2]
        #some PubMed-IDs do not have an abstract text
        if text:
            abstract = pmid_title_text[1] + " " + text
        else:
            abstract = pmid_title_text[1]
        # use a new variable temp_list for every abstract for accepted terms
        temp_list = []
        # whole text splitted into single terms:
        split_list = abstract.split(" ")

        # iterate over all terms in an abstract:
        for elem in split_list:
            # exclude stop words and words with only 3 characters
            if not elem.lower() in stop_words and not len(elem) < 4:
                #r emove punctuation that appears most frequently: 
                if elem[-1] == "," or elem[-1] == "." or elem[-1] == ":":
                    elem = elem[:-1]
                # exclude terms that were searched for in the PubMedPortable documentation
                if not elem.lower() in search_terms:
                    temp_list.append(elem.lower()) 
        # add temp_list to the complete list of splitted terms
        total_list += temp_list
    # make list unique
    total_set = set(total_list)

    # create a dictionary that contains the frequencies of each term
    total_dict = {}
    for elem in total_list:
        if not elem in total_dict:
            total_dict[elem] = 1
        else:
            total_dict[elem] += 1
    # sorted by frequencies
    total_sorted = sorted(total_dict.items(), key=itemgetter(1), reverse = True)

    # save the first 50 terms in a CSV file
    outfile = open(output,"w")
    counter = 0
    for synonyms in total_sorted:
            if counter == 50:
                break
            # use logarithmic scaling
            outfile.write(str(synonyms[0])+"\t"+str(int(math.log(synonyms[1],10)))+"\n")
            counter += 1
    outfile.close()
